# Supplementary material for: Cost-effective mitigation of nitrogen pollution from global croplands
Source: Nature. 2023 Jan 4;613(7942):77–84. doi: 10.1038/s41586-022-05481-8 (PMC9842502; doi:10.1038/s41586-022-05481-8)
Supplement: Supplementary file 3 — Supplementary Data 1 [file 41586_2022_5481_MOESM3_ESM.xlsx]

## Sheet: note
Extended data
S1	Damage cost of Nr emission to air, Land, and water in USD per kg N
S2	National mitigation benefit of improved N management to to air, Land, And water in USD per kg N reduction
S3	Global cropland N budget by nation in 2015
S4	Basic parameters and storyline of future cropland scenarios: 2020-2050
S5	Cropland Yieldmax, target NUE and manure recycling ratio by country towards 2050
S6	Cropland N budget by nation towards 2050 under BAU scenario
S7	Cropland N budget by nation towards 2050 under Tier 1 scenario
S8	Cropland N budget by nation towards 2050 under Tier 1+2 scenario
S9	Cropland N budget by nation towards 2050 under Tier 1+2+3 scenario
S10	Reference involved in the global meta-analysis

## Sheet: S1
	S1 Damage cost of N emission ($/kg N) to air, land, and water
		Effect	Type	Subject	Low	Median	High
	NOx	Increased incidence of respiratory disease	human health	air/climate	12.88	23.1	38.63
		Declining visibility—loss of aesthetics	human health	air/climate	0.31	0.31	0.31
		Increased effects of airborne particulates/increased carbon sequestration in forests (includes benefits)	climate	air/climate	-11.59	-4.51	2.58
		Increased damages to buildings from acid	ecosystem	land	0.09	0.09	0.09
		Increased ozone exposure to crops	ecosystem	land	1.29	1.51	2.58
		Increased ozone exposure to forests	ecosystem	land	0.89	0.89	0.89
		Increased loss of plant biodiversity from N enrichment	ecosystem	land	2.58	7.73	12.88
	NH3	Increased incidence of respiratory disease	human health	air/climate	2.58	4.93	25.75
		Declining visibility—loss of aesthetics	human health	air/climate	0.31	0.31	0.31
		Increased effects of airborne particulates/increased carbon sequestration in forests (includes benefits)	human health	air/climate	-3.86	-1.93	-1.93
		Increased damages to buildings from particulates	ecosystem	land	0.09	0.09	0.09
		Increased loss of plant biodiversity	ecosystem	land	2.58	7.73	12.88
	N2O	Increased ultra-violet light exposure from ozone—humans	human health	air/climate	1.29	1.33	3.86
		Increased emission of a greenhouse gas	climate	air/climate	5.2	13.5	21.9
		Increased ultra-violet light exposure from ozone-crops	ecosystem	air/climate	1.33	1.33	1.33
	N runoff	Declining waterfront property value	ecosystem	freshwater	0.21	0.21	0.21
		Loss of recreational use	ecosystem	freshwater	0.17	0.17	0.17
		Loss of endangered species	ecosystem	freshwater	0.01	0.01	0.01
		Increased eutrophication	ecosystem	freshwater	6.44	16.1	25.75
		Undesirable odor and taste	human health	drinking water	0.14	0.14	0.14
		Nitrate contamination	human health	drinking water	0.54	0.54	0.54
		Increased colon cancer risk	human health	drinking water	1.76	1.76	5.15
	N leaching	Undesirable odor and taste	human health	drinking water	0.14	0.14	0.14
		Nitrate contamination	human health	drinking water	0.54	0.54	0.54
		Increased colon cancer risk	human health	drinking water	1.76	1.76	5.15
	coastal N loading	Loss of recreational use	ecosystem	coastal zone	6.38	6.38	6.38
		Declines in fisheries and estuarine/marine habitat	ecosystem	coastal zone	6	15.84	26
	Note: Figures in this table are the original values applicable to the EU and US in 2010s (). Negative values indicate an economic benefit.This study estimates regional mtigation benefits by applying the peer-reviewed damage cost estimates (in $ kg-1 Nr) with regional PPP and WTP adjustment.
	Reference
1	Sobota, D.J., et al. Cost of reactive nitrogen release from human activities to the environment in the United States. Environ Res Lett 10, 25006 (2015).
2	Van Grinsven, H.J.M., et al. Costs and Benefits of Nitrogen for Europe and Implications for Mitigation. Environ Sci Technol 47, 3571-3579 (2013).
3	Brink, C., Grinsven, H.V., Jacobsen, B.H. & Velthof, G.L. Costs and benefits of nitrogen in the environment - Chapter 22. (Cambridge University Press, 2011).
4	Kanter, D.R., Zhang, X. & Mauzerall, D.L. Reducing Nitrogen Pollution while Decreasing Farmers' costs and Increasing Fertilizer Industry Profits. J Environ Qual 44, 325-335 (2015).

## Sheet: S2
S2 regional-specific mitigation benefit of improved N management via the NCS in USD kg N-1
										Ecosystem					Human Health		Climate impact				Yield benefit
order	countries	ISO3 Code	Income group	continent	population density (person/km2)	2015 PGDP, PPP (in constant 2017 international $)	N input per capita (kg N/cap/yr)	N stress level	WTP (USD person-1yr-1）	NH3	N2O	NOx	N runoff	N leaching	NH3	NOx	NH3	N2O	NOx	carbon price (USD per t CO2-e)	crop price (USD per kg N)	crop producer price (USD per ha)	reference
1	Afghanistan	AFG	Low-income	Asia	52.7121	2212.75	6.85953	Nitrogen scarcity	10	3.24918	0.55261	4.20898	6.85153	0	13.9052	14.9345	26.2	11.88	-3.608		8.34228	623.971	author assumption
2	Albania	ALB	Upper-middle-income	Europe	105.135	12084.8	28.1436	No nitrogen stress	9.5	3.08672	0.524979	3.99853	6.50896	0	27.5004	15.5919	26.2	13.365	-4.059		31.4817	3741.52	author assumption
3	Algeria	DZA	Upper-middle-income	Africa	16.6803	11510.8	5.32032	Nitrogen scarcity	10	3.24918	0.55261	4.20898	6.85153	0	1.37666	3.00141	26.2	13.365	-4.059		57.6147	3182.55	author assumption
4	Angola	AGO	Upper-middle-income	Africa	22.3666	8036.41	6.37688	Nitrogen scarcity	3.8	1.23469	0.209992	1.59941	2.60358	0	1.37666	3.00141	26.2	13.365	-4.059		26.868	871.007	author assumption
5	Antigua and Barbuda	ATG	Upper-middle-income	Americas	212.65	18595.1	3.08165	Nitrogen scarcity	8	2.59934	0.442088	3.36718	5.48123	0	3.76989	2.63464	26.2	13.365	-4.059		62.8614	959.643	author assumption
6	Argentina	ARG	Upper-middle-income	Americas	15.7606	23965.5	106.326	Nitrogen sufficiency	12	3.89902	0.663132	5.05077	8.22184	0	3.76989	2.63464	26.2	13.365	-4.059	6	0.340306	76.5164	author assumption
7	Armenia	ARM	Lower-middle-income	Asia	102.759	11321.4	28.215	No nitrogen stress	10.3	3.34666	0.569188	4.33525	7.05708	0	13.9052	14.9345	26.2	12.6225	-3.8335		23.3005	2551.36	author assumption
8	Australia	AUS	High-income	Oceania	3.10011	47786.5	86.9018	Nitrogen sufficiency	23.6	7.66807	1.30416	9.93318	16.1696	0	0.387592	0.272039	-1.93	14.85	-4.51	54.5	9.15635	753.463	(Matzek et al., 2019)
9	Austria	AUT	High-income	Europe	104.731	52944.5	29.5871	No nitrogen stress	26.2	8.51285	1.44784	11.0275	17.951	0	27.5004	15.5919	-1.93	14.85	-4.51	35	8.76739	1768.57	(Van Berkel & Verburg, 2014)
10	Azerbaijan	AZE	Upper-middle-income	Asia	116.731	14895	8.77586	Nitrogen scarcity	9.8	3.1842	0.541558	4.1248	6.7145	0	13.9052	14.9345	26.2	13.365	-4.059		20.2494	2031.44	author assumption
11	Bahamas	BHS	High-income	Americas	37.3832	35837.3	4.22512	Nitrogen scarcity	26	8.44787	1.43679	10.9433	17.814	0	3.76989	2.63464	26.2	14.85	-4.51	35	51.3969	2190.66	author assumption
12	Bahrain	BHR	High-income	Asia	1763.3	48304.1	2.08352	Nitrogen scarcity	26	8.44787	1.43679	10.9433	17.814	0	13.9052	14.9345	26.2	14.85	-4.51	35	89.6351	2634.4	author assumption
13	Bangladesh	BGD	Low-income	Asia	1200.4	3700.11	15.6533	No nitrogen stress	5	1.62459	0.276305	2.10449	3.42577	0	13.9052	14.9345	26.2	11.88	-3.608		8.74496	1083.82	(Rahman et al., 2018)
14	Barbados	BRB	High-income	Americas	663.544	15382.9	7.26992	Nitrogen scarcity	26	8.44787	1.43679	10.9433	17.814	0	3.76989	2.63464	26.2	14.85	-4.51	35	54.7599	2401.68	author assumption
15	Belarus	BLR	Upper-middle-income	Europe	46.7519	18404.9	76.1066	Nitrogen sufficiency	4.6	1.49462	0.254201	1.93613	3.1517	0	27.5004	15.5919	26.2	13.365	-4.059		7.13124	920.622	author assumption
16	Belgium	BEL	High-income	Europe	372.331	49431.4	30.6477	Nitrogen sufficiency	26.2	8.51285	1.44784	11.0275	17.951	0	27.5004	15.5919	-1.93	14.85	-4.51	35	15.5935	4610.76	(Van Berkel & Verburg, 2014)
17	Belize	BLZ	Lower-middle-income	Americas	15.8235	7259.29	62.1573	Nitrogen sufficiency	22	7.1482	1.21574	9.25975	15.0734	0	3.76989	2.63464	26.2	12.6225	-3.8335		25.7578	1483.54	author assumption
18	Benin	BEN	Low-income	Africa	93.7917	2945.97	12.0597	Nitrogen stress	2.6	0.844787	0.143679	1.09433	1.7814	0	1.37666	3.00141	26.2	11.88	-3.608		15.7212	661.119	author assumption
19	Bhutan	BTN	Lower-middle-income	Asia	19.0958	10086.2	8.44391	Nitrogen scarcity	6.4	2.07948	0.35367	2.69374	4.38498	0	13.9052	14.9345	26.2	12.6225	-3.8335		26.6211	2130.16	author assumption
20	Bolivia	BOL	Lower-middle-income	Americas	10.0339	7984.41	35.4771	Nitrogen sufficiency	2.6	0.844787	0.143679	1.09433	1.7814	0	3.76989	2.63464	26.2	12.6225	-3.8335		8.50511	1198.32	author assumption
21	Botswana	BWA	Upper-middle-income	Africa	3.74202	16714.4	4.66356	Nitrogen scarcity	1.5	0.487377	0.0828915	0.631346	1.02773	0	1.37666	3.00141	26.2	13.365	-4.059		9.18619	320.995	author assumption
22	Brazil	BRA	Upper-middle-income	Americas	24.4638	15059.2	58.6166	Nitrogen sufficiency	8.65	2.81054	0.478008	3.64076	5.92658	0	3.76989	2.63464	-1.737	13.365	-4.059		5.10328	1108.43	(Moreira Da Silva et al., 2020)
23	Brunei Darussalam	BRN	High-income	Asia	78.73	63148.5	10.5165	Nitrogen stress	26	8.44787	1.43679	10.9433	17.814	0	13.9052	14.9345	-1.93	14.85	-4.51	35	86.6493	981.259	author assumption
24	Bulgaria	BGR	Upper-middle-income	Europe	66.12	19539.7	62.1844	Nitrogen sufficiency	23	7.47311	1.271	9.68065	15.7585	0	27.5004	15.5919	-1.737	13.365	-4.059		6.67015	904.914	(Van Berkel & Verburg, 2014)
25	Burkina Faso	BFA	Low-income	Africa	66.1938	1934.75	15.7662	No nitrogen stress	1.5	0.487377	0.0828915	0.631346	1.02773	0	1.37666	3.00141	-1.544	11.88	-3.608		4.18663	188.478	author assumption
26	Burundi	BDI	Low-income	Africa	395.64	825.206	4.57837	Nitrogen scarcity	3	0.974754	0.165783	1.26269	2.05546	0	1.37666	3.00141	-1.544	11.88	-3.608		0.369553	12.9651	author assumption
27	Cabo Verde	CPV	Lower-middle-income	Africa	130.209	6266.85	5.53295	Nitrogen scarcity	1.5	0.487377	0.0828915	0.631346	1.02773	0	1.37666	3.00141	-1.6405	12.6225	-3.8335		91.439	1541.6	author assumption
28	Cambodia	KHM	Low-income	Asia	87.9302	3543.7	19.3569	No nitrogen stress	2.6	0.844787	0.143679	1.09433	1.7814	0	13.9052	14.9345	-1.544	11.88	-3.608		11.463	1153.72	author assumption
29	Cameroon	CMR	Lower-middle-income	Africa	49.2868	3458.69	11.5158	Nitrogen stress	1.8	0.584852	0.0994698	0.757616	1.23328	0	1.37666	3.00141	-1.6405	12.6225	-3.8335		16.585	711.381	author assumption
30	Canada	CAN	High-income	Americas	3.9262	47341.1	105.999	Nitrogen sufficiency	25	8.12295	1.38152	10.5224	17.1288	0	3.76989	2.63464	-1.93	14.85	-4.51	32	5.42321	814.336	author assumption
31	Central African Republic	CAF	Low-income	Africa	7.21238	852.749	10.0153	Nitrogen stress	2	0.649836	0.110522	0.841795	1.37031	0	1.37666	3.00141	-1.544	11.88	-3.608		16.3295	433.433	author assumption
32	Chad	TCD	Low-income	Africa	11.2063	1857.11	12.1206	Nitrogen stress	1.1	0.35741	0.0607871	0.462987	0.753669	0	1.37666	3.00141	-1.544	11.88	-3.608		5.97286	209.938	author assumption
33	Chile	CHL	Upper-middle-income	Americas	24.1676	23633.7	32.0784	Nitrogen sufficiency	10.6	3.44413	0.585767	4.46151	7.26262	0	3.76989	2.63464	-1.737	13.365	-4.059	5	48.1694	7704.53	author assumption
34	China	CHN	Upper-middle-income	Asia	146.058	12100.9	32.1439	Nitrogen sufficiency	14.8	4.80879	0.817863	6.22928	10.1403	0	13.9052	14.9345	-1.737	13.365	-4.059	10.19	17.1311	2789.74	(Khan et al., 2019)
35	Colombia	COL	Upper-middle-income	Americas	42.8307	14237.6	21.9976	No nitrogen stress	7.5	2.43689	0.414457	3.15673	5.13865	0	3.76989	2.63464	-1.737	13.365	-4.059	5	43.1492	2534.96	author assumption
36	Comoros	COM	Low-income	Africa	417.745	2959.54	3.75742	Nitrogen scarcity	13.5	4.38639	0.746023	5.68212	9.24957	0	1.37666	3.00141	-1.544	11.88	-3.608		14.0439	396.203	author assumption
37	Congo	COG	Lower-middle-income	Africa	14.2199	3802.38	2.72737	Nitrogen scarcity	4.8	1.55961	0.265253	2.02031	3.28874	0	1.37666	3.00141	-1.6405	12.6225	-3.8335		37.7562	1027.58	(Poufoun et al., 2015)
38	Costa Rica	CRI	Upper-middle-income	Americas	94.9433	18024.5	29.6327	No nitrogen stress	11.8	3.83403	0.65208	4.96659	8.08481	0	3.76989	2.63464	-1.737	13.365	-4.059		69.688	3495.84	author assumption
39	Côte d'Ivoire	CIV	Lower-middle-income	Africa	73.0382	4417.15	11.9852	Nitrogen stress	4.2	1.36466	0.232096	1.76777	2.87764	0	1.37666	3.00141	-1.6405	12.6225	-3.8335		18.4816	412.155	author assumption
40	Cuba	CUB	Upper-middle-income	Americas	108.871	7693.75	16.5236	No nitrogen stress	2.6	0.844787	0.143679	1.09433	1.7814	0	3.76989	2.63464	-1.737	13.365	-4.059		36.482	1711.92	author assumption
41	Cyprus	CYP	High-income	Asia	125.648	25098.5	13.1182	Nitrogen stress	26.2	8.51285	1.44784	11.0275	17.951	0	13.9052	14.9345	-1.93	14.85	-4.51	35	41.535	3066.97	(Van Berkel & Verburg, 2014)
42	Czechia	CZE	High-income	Europe	136.589	35978.2	48.4738	Nitrogen sufficiency	26.2	8.51285	1.44784	11.0275	17.951	0	27.5004	15.5919	-1.93	14.85	-4.51	35	6.78671	1216.68	(Van Berkel & Verburg, 2014)
43	Democratic People's Republic of Korea (North Korea)	PRK	Low-income	Asia	209.151	1588.32	10.9769	Nitrogen stress	5	1.62459	0.276305	2.10449	3.42577	0	13.9052	14.9345	-1.544	11.88	-3.608		11.9593	1222.98	author assumption
44	Democratic Republic of the Congo	COD	Low-income	Africa	33.6316	1065.24	4.32481	Nitrogen scarcity	4.9	1.5921	0.270779	2.0624	3.35725	0	1.37666	3.00141	-1.544	11.88	-3.608		27.4438	671.14	author assumption
45	Denmark	DNK	High-income	Europe	135.353	52970.4	76.3272	Nitrogen sufficiency	7.2	2.33941	0.397879	3.03046	4.9331	0	27.5004	15.5919	-1.93	14.85	-4.51	26	6.31565	1614.52	(Maes et al., 2012)
46	Djibouti	DJI	Lower-middle-income	Africa	39.4302	4488.83	0.91035	Nitrogen scarcity	3.4	1.10472	0.187887	1.43105	2.32952	0	1.37666	3.00141	-1.6405	12.6225	-3.8335		12.5361	351.387	author assumption
47	Dominican Republic	DOM	Upper-middle-income	Americas	212.827	15328.4	14.6776	Nitrogen stress	10.8	3.50911	0.596819	4.54569	7.39965	0	3.76989	2.63464	-1.737	13.365	-4.059		53.1406	2501.64	(G O Mez-Valenzuela et al., 2020)
48	Ecuador	ECU	Upper-middle-income	Americas	65.2763	11896.4	19.7952	No nitrogen stress	11.5	3.73656	0.635501	4.84032	7.87926	0	3.76989	2.63464	-1.737	13.365	-4.059		30.9489	2031.53	author assumption
49	Egypt	EGY	Lower-middle-income	Africa	92.8651	10570.4	19.3367	No nitrogen stress	10	3.24918	0.55261	4.20898	6.85153	0	1.37666	3.00141	-1.6405	12.6225	-3.8335		16.8715	3221.96	(Mostafa, 2016)
50	El Salvador	SLV	Lower-middle-income	Americas	305.267	8143.02	15.1189	No nitrogen stress	5.6	1.81954	0.309462	2.35703	3.83686	0	3.76989	2.63464	-1.6405	12.6225	-3.8335		22.0686	1184.82	author assumption
51	Eritrea	ERI	Low-income	Africa	0	598.298	6.21714	Nitrogen scarcity	10	3.24918	0.55261	4.20898	6.85153	0	1.37666	3.00141	-1.544	11.88	-3.608		3.40147	75.1153	author assumption
52	Estonia	EST	High-income	Europe	30.2601	31211	45.7575	Nitrogen sufficiency	26.2	8.51285	1.44784	11.0275	17.951	0	27.5004	15.5919	-1.93	14.85	-4.51	2	5.10132	839.439	(Van Berkel & Verburg, 2014)
53	Ethiopia	ETH	Low-income	Africa	100.835	1779.08	6.23203	Nitrogen scarcity	3.5	1.13721	0.193413	1.47314	2.39804	0	1.37666	3.00141	-1.544	11.88	-3.608		7.4456	571.406	author assumption
54	Fiji	FJI	Lower-middle-income	Oceania	47.5439	12552.6	13.7348	Nitrogen stress	4.2	1.36466	0.232096	1.76777	2.87764	0	0.387592	0.272039	-1.6405	12.6225	-3.8335		41.6123	1468.41	author assumption
55	Finland	FIN	High-income	Europe	18.0301	45059.7	39.0183	Nitrogen sufficiency	26.2	8.51285	1.44784	11.0275	17.951	0	27.5004	15.5919	-1.93	14.85	-4.51	62	6.78374	906.522	(Van Berkel & Verburg, 2014)
56	France	FRA	High-income	Europe	121.537	44969.1	54.3006	Nitrogen sufficiency	26.2	8.51285	1.44784	11.0275	17.951	0	27.5004	15.5919	-1.93	14.85	-4.51	52	10.3894	2523.52	(Van Berkel & Verburg, 2014)
57	Gabon	GAB	Upper-middle-income	Africa	7.55884	15509	6.74874	Nitrogen scarcity	2	0.649836	0.110522	0.841795	1.37031	0	1.37666	3.00141	-1.737	13.365	-4.059		26.1715	665.299	author assumption
58	Gambia	GMB	Low-income	Africa	206.113	2058.66	8.11861	Nitrogen scarcity	10.2	3.31416	0.563662	4.29316	6.98856	0	1.37666	3.00141	-1.544	11.88	-3.608		6.84095	234.995	author assumption
59	Georgia	GEO	Lower-middle-income	Asia	65.1751	11668.9	16.9253	No nitrogen stress	11.3	3.67157	0.624449	4.75614	7.74223	0	13.9052	14.9345	-1.6405	12.6225	-3.8335		21.8369	1030.84	author assumption
60	Germany	DEU	High-income	Europe	234.154	51146	33.5354	Nitrogen sufficiency	26.2	8.51285	1.44784	11.0275	17.951	0	27.5004	15.5919	-1.93	14.85	-4.51	28.55	7.34913	1941.25	(Van Berkel & Verburg, 2014)
61	Ghana	GHA	Lower-middle-income	Africa	122.393	4670.43	8.2065	Nitrogen scarcity	3.8	1.23469	0.209992	1.59941	2.60358	0	1.37666	3.00141	-1.6405	12.6225	-3.8335		29.0516	1038	author assumption
62	Greece	GRC	High-income	Europe	83.9479	28968.2	29.277	No nitrogen stress	26.2	8.51285	1.44784	11.0275	17.951	0	27.5004	15.5919	-1.93	14.85	-4.51	20	44.5202	4730.04	(Van Berkel & Verburg, 2014)
63	Guatemala	GTM	Lower-middle-income	Americas	145.273	7782.9	19.8075	No nitrogen stress	2.2	0.71482	0.121574	0.925975	1.50734	0	3.76989	2.63464	-1.6405	12.6225	-3.8335		28.1101	1734.86	author assumption
64	Guinea	GIN	Low-income	Africa	46.5249	2089.68	15.1302	No nitrogen stress	3.2	1.03974	0.176835	1.34687	2.19249	0	1.37666	3.00141	-1.544	11.88	-3.608		10.8891	342.849	author assumption
65	Guinea-Bissau	GNB	Low-income	Africa	61.7782	1800.07	12.6163	Nitrogen stress	5.6	1.81954	0.309462	2.35703	3.83686	0	1.37666	3.00141	-1.544	11.88	-3.608		8.15397	231.223	author assumption
66	Guyana	GUY	Lower-middle-income	Americas	3.89856	8604.13	50.7927	Nitrogen sufficiency	1.3	0.422393	0.0718393	0.547167	0.890699	0	3.76989	2.63464	-1.6405	12.6225	-3.8335		15.0136	1430.83	author assumption
67	Haiti	HTI	Low-income	Americas	388.082	1764.33	5.59302	Nitrogen scarcity	1.2	0.389902	0.0663132	0.505077	0.822184	0	3.76989	2.63464	-1.544	11.88	-3.608		24.3596	697.609	author assumption
68	Honduras	HND	Lower-middle-income	Americas	81.4453	5283.41	14.7858	Nitrogen stress	2.8	0.90977	0.154731	1.17851	1.91843	0	3.76989	2.63464	-1.6405	12.6225	-3.8335		25.2285	1140.03	author assumption
69	Hungary	HUN	High-income	Europe	108.727	27724.8	55.8337	Nitrogen sufficiency	26.2	8.51285	1.44784	11.0275	17.951	0	27.5004	15.5919	7.2	14.85	-4.51	22	6.86909	1096.49	(Van Berkel & Verburg, 2014)
70	Iceland	ISL	High-income	Europe	3.2999	51829	3.98069	Nitrogen scarcity	25	8.12295	1.38152	10.5224	17.1288	0	27.5004	15.5919	-1.93	14.85	-4.51	35	349.707	10452.7	author assumption
71	India	IND	Lower-middle-income	Asia	440.655	5454.35	23.2937	No nitrogen stress	11.52	3.74306	0.636607	4.84874	7.89296	0	13.9052	14.9345	-1.6405	12.6225	-3.8335		11.114	899.154	(Sinha & Mishra, 2015)
72	Indonesia	IDN	Lower-middle-income	Asia	142.629	10149.6	19.9814	No nitrogen stress	3.5	1.13721	0.193413	1.47314	2.39804	0	13.9052	14.9345	-1.6405	12.6225	-3.8335		23.1643	2017.8	author assumption
73	Iran	IRN	Upper-middle-income	Asia	48.1914	47140	18.5177	Nitrogen sufficiency	7.8	2.53436	0.431036	3.283	5.3442	0	13.9052	14.9345	-1.737	13.365	-4.059		31.4862	2450.65	author assumption
74	Iraq	IRQ	Lower-middle-income	Asia	81.9396	10310.7	7.99041	Nitrogen scarcity	3.2	1.03974	0.176835	1.34687	2.19249	0	13.9052	14.9345	-1.6405	12.6225	-3.8335		19.487	1652.08	author assumption
75	Ireland	IRL	High-income	Europe	68.2531	72001.9	72.0314	Nitrogen sufficiency	26.2	8.51285	1.44784	11.0275	17.951	0	27.5004	15.5919	12.1	14.85	-4.51	39	1.89588	451.652	(Van Berkel & Verburg, 2014)
76	Israel	ISR	High-income	Asia	387.25	39527.8	8.2589	Nitrogen scarcity	18.9	6.14095	1.04443	7.95497	12.9494	0	13.9052	14.9345	-1.93	14.85	-4.51	30	115.156	12311.8	author assumption
77	Italy	ITA	High-income	Europe	206.468	40546.3	21.7693	No nitrogen stress	26.2	8.51285	1.44784	11.0275	17.951	0	27.5004	15.5919	14.8	14.85	-4.51	50	14.1663	1957.85	(Van Berkel & Verburg, 2014)
78	Jamaica	JAM	Upper-middle-income	Americas	266.946	9470.8	4.64896	Nitrogen scarcity	11	3.5741	0.607871	4.62987	7.53669	0	3.76989	2.63464	-1.737	13.365	-4.059		285.693	12390.8	author assumption
79	Japan	JPN	High-income	Asia	348.752	39411.3	5.93933	Nitrogen scarcity	18.9	6.14095	1.04443	7.95497	12.9494	0	13.9052	14.9345	-1.93	14.85	-4.51	3	85.4046	14648.1	author assumption
80	Jordan	JOR	Upper-middle-income	Asia	104.377	9970.59	4.67732	Nitrogen scarcity	9.8	3.1842	0.541558	4.1248	6.7145	0	13.9052	14.9345	-1.737	13.365	-4.059		82.2488	5873.15	author assumption
81	Kazakhstan	KAZ	Upper-middle-income	Asia	6.49806	24250	40.8212	Nitrogen sufficiency	10.1	3.28167	0.558136	4.25107	6.92005	0	13.9052	14.9345	-1.737	13.365	-4.059		6.51946	326.17	author assumption
82	Kenya	KEN	Low-income	Africa	84.124	3824.76	6.68224	Nitrogen scarcity	5	1.62459	0.276305	2.10449	3.42577	0	1.37666	3.00141	-1.544	11.88	-3.608		21.7411	1116.27	author assumption
83	Kuwait	KWT	High-income	Asia	215.241	54834.3	2.57811	Nitrogen scarcity	20	6.49836	1.10522	8.41795	13.7031	0	13.9052	14.9345	-1.93	14.85	-4.51		91.4244	19623.3	author assumption
84	Kyrgyzstan	KGZ	Low-income	Asia	31.0579	4803.35	20.2284	No nitrogen stress	1.6	0.519869	0.0884176	0.673436	1.09625	0	13.9052	14.9345	-1.544	11.88	-3.608		13.6702	1339.1	author assumption
85	Lao People's Democratic Republic	LAO	Lower-middle-income	Asia	29.2078	6543.67	19.8628	No nitrogen stress	1.8	0.584852	0.0994698	0.757616	1.23328	0	13.9052	14.9345	-1.6405	12.6225	-3.8335		13.4329	1630.78	author assumption
86	Latvia	LVA	Upper-middle-income	Europe	31.8033	26222.6	56.9042	Nitrogen sufficiency	23	7.47311	1.271	9.68065	15.7585	0	27.5004	15.5919	-1.737	13.365	-4.059	14	5.09427	894.946	(Van Berkel & Verburg, 2014)
87	Lebanon	LBN	Upper-middle-income	Asia	638.58	16299.2	5.21804	Nitrogen scarcity	5.4	1.75456	0.298409	2.27285	3.69983	0	13.9052	14.9345	-1.737	13.365	-4.059		98.9659	7365.4	author assumption
88	Lesotho	LSO	Lower-middle-income	Africa	67.8202	2727.12	2.83887	Nitrogen scarcity	5.8	1.88452	0.320514	2.44121	3.97389	0	1.37666	3.00141	-1.6405	12.6225	-3.8335		17.8033	418.283	author assumption
89	Liberia	LBR	Low-income	Africa	46.431	1580.48	5.87089	Nitrogen scarcity	2.3	0.747311	0.1271	0.968065	1.57585	0	1.37666	3.00141	-1.544	11.88	-3.608		16.807	413.352	author assumption
90	Libya	LBY	Upper-middle-income	Africa	3.64772	11022.4	8.25237	Nitrogen scarcity	1.1	0.35741	0.0607871	0.462987	0.753669	0	1.37666	3.00141	-1.737	13.365	-4.059		32.0829	769.202	author assumption
91	Lithuania	LTU	Upper-middle-income	Europe	46.3673	30518.1	82.7249	Nitrogen sufficiency	23	7.47311	1.271	9.68065	15.7585	0	27.5004	15.5919	-1.737	13.365	-4.059	101	5.16864	900.099	(Van Berkel & Verburg, 2014)
92	Luxembourg	LUX	High-income	Europe	234.405	111512	38.0721	Nitrogen sufficiency	26.2	8.51285	1.44784	11.0275	17.951	0	27.5004	15.5919	23	14.85	-4.51	23	8.28496	1787.94	(Van Berkel & Verburg, 2014)
93	Madagascar	MDG	Low-income	Africa	41.6536	1546.77	5.79035	Nitrogen scarcity	2	0.649836	0.110522	0.841795	1.37031	0	1.37666	3.00141	-1.544	11.88	-3.608		15.2478	962.723	author assumption
94	Malawi	MWI	Low-income	Africa	177.612	1027.23	15.1832	No nitrogen stress	2.5	0.812295	0.138152	1.05224	1.71288	0	1.37666	3.00141	-1.544	11.88	-3.608		29.561	1476.76	author assumption
95	Malaysia	MYS	Upper-middle-income	Asia	92.135	24792.5	15.7039	No nitrogen stress	15.2	4.93875	0.839967	6.39764	10.4143	0	13.9052	14.9345	-1.737	13.365	-4.059		60.9439	2069.43	author assumption
96	Mali	MLI	Low-income	Africa	14.2919	2140.61	20.5822	No nitrogen stress	6.2	2.01449	0.342618	2.60957	4.24795	0	1.37666	3.00141	-1.544	11.88	-3.608		10.1283	512.773	author assumption
97	Mauritania	MRT	Low-income	Africa	3.92578	5127.44	4.81621	Nitrogen scarcity	1.1	0.35741	0.0607871	0.462987	0.753669	0	1.37666	3.00141	-1.544	11.88	-3.608		6.73102	266.233	author assumption
98	Mexico	MEX	Upper-middle-income	Americas	62.6859	19288.2	16.9975	No nitrogen stress	18.2	5.91351	1.00575	7.66034	12.4698	0	3.76989	2.63464	-1.737	13.365	-4.059	1	15.1547	1361.76	author assumption
99	Mongolia	MNG	Lower-middle-income	Asia	1.93004	11023	56.3389	Nitrogen sufficiency	19	6.17344	1.04996	7.99706	13.0179	0	13.9052	14.9345	-1.6405	12.6225	-3.8335		20.2854	510.735	author assumption
100	Morocco	MAR	Lower-middle-income	Africa	77.6688	7237.92	14.399	Nitrogen stress	4.8	1.55961	0.265253	2.02031	3.28874	0	1.37666	3.00141	-1.6405	12.6225	-3.8335		14.1982	986.812	author assumption
101	Mozambique	MOZ	Low-income	Africa	34.388	1262.61	6.76879	Nitrogen scarcity	3	0.974754	0.165783	1.26269	2.05546	0	1.37666	3.00141	-1.544	11.88	-3.608		16.3667	404.719	author assumption
102	Myanmar	MMR	Low-income	Asia	80.665	4268.5	25.9413	No nitrogen stress	2.6	0.844787	0.143679	1.09433	1.7814	0	13.9052	14.9345	-1.544	11.88	-3.608		7.83813	742.684	author assumption
103	Namibia	NAM	Upper-middle-income	Africa	2.81177	10487.5	9.78441	Nitrogen stress	19	6.17344	1.04996	7.99706	13.0179	0	1.37666	3.00141	-1.737	13.365	-4.059		13.2707	254.337	author assumption
104	Nepal	NPL	Low-income	Asia	188.455	2911.55	15.3619	No nitrogen stress	12.1	3.93151	0.668658	5.09286	8.29035	0	13.9052	14.9345	-1.544	11.88	-3.608		11.1017	896.97	(Bhandari et al., 2016)
105	Netherlands	NLD	High-income	Europe	502.818	53227.9	26.9036	No nitrogen stress	26.2	8.51285	1.44784	11.0275	17.951	0	27.5004	15.5919	23	14.85	-4.51	35	33.5238	8854.93	(Van Berkel & Verburg, 2014)
106	New Zealand	NZL	High-income	Oceania	17.4536	40302.1	65.4318	Nitrogen sufficiency	23	7.47311	1.271	9.68065	15.7585	0	0.387592	0.272039	-1.93	14.85	-4.51	26	21.2581	4071.38	author assumption
107	Nicaragua	NIC	Lower-middle-income	Americas	51.7138	5630.35	20.9426	No nitrogen stress	3.5	1.13721	0.193413	1.47314	2.39804	0	3.76989	2.63464	-1.6405	12.6225	-3.8335		15.8668	912.922	author assumption
108	Niger	NER	Low-income	Africa	15.7904	1130.59	20.2178	No nitrogen stress	3.5	1.13721	0.193413	1.47314	2.39804	0	1.37666	3.00141	-1.544	11.88	-3.608		6.1152	131.446	author assumption
109	Nigeria	NGA	Lower-middle-income	Africa	198.884	5514.77	9.42109	Nitrogen stress	13.22	4.29542	0.73055	5.56427	9.05773	0	1.37666	3.00141	-1.6405	12.6225	-3.8335		19.4881	694.426	(Adekunle, 2012)
110	Norway	NOR	High-income	Europe	14.2106	61762.1	30.6983	Nitrogen sufficiency	23.57	7.65832	1.3025	9.92056	16.1491	0	27.5004	15.5919	-1.93	14.85	-4.51	69	16.7553	2949.82	(Hynes et al., 2021)
111	Oman	OMN	High-income	Asia	13.7879	30192.6	3.67382	Nitrogen scarcity	15	4.87377	0.828915	6.31346	10.2773	0	13.9052	14.9345	-1.93	14.85	-4.51		29.689	2955.54	author assumption
112	Pakistan	PAK	Lower-middle-income	Asia	258.7	4278.35	25.9476	No nitrogen stress	6.6	2.14446	0.364723	2.77792	4.52201	0	13.9052	14.9345	-1.6405	12.6225	-3.8335		7.50686	751.037	author assumption
113	Panama	PAN	Upper-middle-income	Americas	53.3829	28436.4	10.6869	Nitrogen stress	15.5	5.03623	0.856545	6.52391	10.6199	0	3.76989	2.63464	-1.737	13.365	-4.059		33.1342	1876.68	author assumption
114	Papua New Guinea	PNG	Lower-middle-income	Oceania	17.9035	4204.35	7.43113	Nitrogen scarcity	4.2	1.36466	0.232096	1.76777	2.87764	0	0.387592	0.272039	-1.6405	12.6225	-3.8335		36.6282	929.998	author assumption
115	Paraguay	PRY	Lower-middle-income	Americas	16.8355	11809.9	122.25	Nitrogen sufficiency	7.5	2.43689	0.414457	3.15673	5.13865	0	3.76989	2.63464	-1.6405	12.6225	-3.8335		3.22209	720.998	author assumption
116	Peru	PER	Upper-middle-income	Americas	23.8053	12110.3	16.5469	No nitrogen stress	8.5	2.7618	0.469718	3.57763	5.8238	0	3.76989	2.63464	-1.737	13.365	-4.059		27.2523	2293.69	author assumption
117	Philippines	PHL	Lower-middle-income	Asia	342.466	7300.14	13.373	Nitrogen stress	5.2	1.68957	0.287357	2.18867	3.5628	0	13.9052	14.9345	-1.6405	12.6225	-3.8335		15.9688	1089.24	author assumption
118	Poland	POL	High-income	Europe	124.062	27836.3	43.0598	Nitrogen sufficiency	26.2	8.51285	1.44784	11.0275	17.951	0	27.5004	15.5919	23	14.85	-4.51	1	6.71797	908.075	(Van Berkel & Verburg, 2014)
119	Portugal	PRT	High-income	Europe	113.073	31126.9	24.7239	No nitrogen stress	26.2	8.51285	1.44784	11.0275	17.951	0	27.5004	15.5919	23	14.85	-4.51	28	56.676	3665.43	(Van Berkel & Verburg, 2014)
120	Puerto Rico	PRI	High-income	Americas	391.571	35241.6	2.218	Nitrogen scarcity	12	3.89902	0.663132	5.05077	8.22184	0	3.76989	2.63464	-1.93	14.85	-4.51		277.622	11393.7	author assumption
121	Qatar	QAT	High-income	Asia	220.991	97305.9	1.26747	Nitrogen scarcity	12	3.89902	0.663132	5.05077	8.22184	0	13.9052	14.9345	-1.93	14.85	-4.51		74.0669	5474.14	author assumption
122	Republic of Korea (South Korea)	KOR	High-income	Asia	523.526	39016.9	9.44988	Nitrogen stress	13.1	4.25643	0.723919	5.51376	8.97551	0	13.9052	14.9345	-1.93	14.85	-4.51		36.8587	6534.04	(Lee et al., 2017)
123	Republic of Moldova	MDA	Lower-middle-income	Europe	98.74	7214.5	35.7356	Nitrogen sufficiency	8.8	2.85928	0.486297	3.7039	6.02935	0	27.5004	15.5919	-1.6405	12.6225	-3.8335		6.9249	464.382	author assumption
124	Reunion	REU	High-income	Africa	354.65	104.244	4.78823	Nitrogen scarcity	1	0.324918	0.055261	0.420898	0.685153	0	1.37666	3.00141	-1.93	14.85	-4.51		0	0	author assumption
125	Romania	ROU	Upper-middle-income	Europe	86.1249	23812.6	38.3142	Nitrogen sufficiency	23	7.47311	1.271	9.68065	15.7585	0	27.5004	15.5919	-1.737	13.365	-4.059	30	10.6681	1194.7	(Van Berkel & Verburg, 2014)
126	Russian Federation	RUS	Upper-middle-income	Europe	8.7988	25816.9	28.9254	No nitrogen stress	1.5	0.487377	0.0828915	0.631346	1.02773	0	27.5004	15.5919	-1.737	13.365	-4.059	7.2	6.72167	589.822	author assumption
127	Rwanda	RWA	Low-income	Africa	460.846	1888.77	8.49571	Nitrogen scarcity	3.1	1.00725	0.171309	1.30478	2.12397	0	1.37666	3.00141	-1.544	11.88	-3.608		32.8733	1306.41	author assumption
128	Saint Kitts and Nevis	KNA	High-income	Americas	197	25569.4	3.51337	Nitrogen scarcity	10	3.24918	0.55261	4.20898	6.85153	0	3.76989	2.63464	-1.93	14.85	-4.51		180.062	5294.07	author assumption
129	Saint Lucia	LCA	Upper-middle-income	Americas	301	14030	7.5806	Nitrogen scarcity	2	0.649836	0.110522	0.841795	1.37031	0	3.76989	2.63464	-1.737	13.365	-4.059		53.0024	1145.97	author assumption
130	Saint Vincent and the Grenadines	VCT	Upper-middle-income	Americas	280	6917.21	3.97333	Nitrogen scarcity	6.6	2.14446	0.364723	2.77792	4.52201	0	3.76989	2.63464	-1.737	13.365	-4.059		243.773	6505.87	author assumption
131	Samoa	WSM	Lower-middle-income	Oceania	68.3792	6007.35	11.6644	Nitrogen stress	3.5	1.13721	0.193413	1.47314	2.39804	0	0.387592	0.272039	-1.6405	12.6225	-3.8335		101.553	2700.18	author assumption
132	Sao Tome and Principe	STP	Lower-middle-income	Africa	207.742	3757.75	6.58015	Nitrogen scarcity	8.5	2.7618	0.469718	3.57763	5.8238	0	1.37666	3.00141	-1.6405	12.6225	-3.8335		25.6274	264.035	author assumption
133	Saudi Arabia	SAU	High-income	Asia	14.7545	48921.2	9.52262	Nitrogen stress	12	3.89902	0.663132	5.05077	8.22184	0	13.9052	14.9345	-1.93	14.85	-4.51		62.2903	8409.59	author assumption
134	Senegal	SEN	Lower-middle-income	Africa	75.7205	2966.45	13.004	Nitrogen stress	2.4	0.779803	0.132626	1.01015	1.64437	0	1.37666	3.00141	-1.6405	12.6225	-3.8335		0	0	author assumption
135	Seychelles	SYC	Upper-middle-income	Africa	203.085	25188.9	1.9992	Nitrogen scarcity	9.8	3.1842	0.541558	4.1248	6.7145	0	1.37666	3.00141	-1.737	13.365	-4.059		39.361	640.915	author assumption
136	Sierra Leone	SLE	Low-income	Africa	99.3615	1551.82	7.24255	Nitrogen scarcity	2.2	0.71482	0.121574	0.925975	1.50734	0	1.37666	3.00141	-1.544	11.88	-3.608		47.9827	1685.03	author assumption
137	Singapore	SGP	High-income	Asia	7806.77	88453	0.179482	Nitrogen scarcity	15	4.87377	0.828915	6.31346	10.2773	0	13.9052	14.9345	-1.93	14.85	-4.51	4	11.2207	974.962	author assumption
138	Slovakia	SVK	High-income	Europe	112.803	12888.4	32.3392	Nitrogen sufficiency	26.2	8.51285	1.44784	11.0275	17.951	0	27.5004	15.5919	23.6	14.85	-4.51	20	5.7591	989.219	(Van Berkel & Verburg, 2014)
139	Somalia	SOM	Low-income	Africa	21.9932	293.465	2.80422	Nitrogen scarcity	2	0.649836	0.110522	0.841795	1.37031	0	1.37666	3.00141	-1.544	11.88	-3.608		11.4693	226.867	author assumption
140	South Africa	ZAF	Upper-middle-income	Africa	45.6573	12840	12.5277	Nitrogen stress	6.9	2.24193	0.381301	2.90419	4.72756	0	1.37666	3.00141	-1.737	13.365	-4.059	9	14.431	1553.19	author assumption
141	Spain	ESP	High-income	Europe	92.9527	37268.7	42.5992	Nitrogen sufficiency	26.2	8.51285	1.44784	11.0275	17.951	0	27.5004	15.5919	23.8	14.85	-4.51	18	27.3909	2202.71	(Van Berkel & Verburg, 2014)
142	Sri Lanka	LKA	Lower-middle-income	Asia	334.396	11925.8	16.6978	No nitrogen stress	5.8	1.88452	0.320514	2.44121	3.97389	0	13.9052	14.9345	-1.6405	12.6225	-3.8335		23.4661	1764.09	author assumption
143	Sudan	SDN	Lower-middle-income	Africa	0	4191.82	13.0153	Nitrogen stress	10	3.24918	0.55261	4.20898	6.85153	0	1.37666	3.00141	-1.6405	12.6225	-3.8335		9.4161	328.344	author assumption
144	Suriname	SUR	Upper-middle-income	Americas	3.58425	17349.3	30.3147	No nitrogen stress	1.2	0.389902	0.0663132	0.505077	0.822184	0	3.76989	2.63464	-1.737	13.365	-4.059		16.0381	2076.11	author assumption
145	Sweden	SWE	High-income	Europe	24.0583	51885.8	29.0825	No nitrogen stress	26.2	8.51285	1.44784	11.0275	17.951	0	27.5004	15.5919	26.2	14.85	-4.51	137	5.80019	1286.72	(Van Berkel & Verburg, 2014)
146	Switzerland	CHE	High-income	Europe	209.596	66047.1	16.0511	No nitrogen stress	26.2	8.51285	1.44784	11.0275	17.951	0	27.5004	15.5919	-1.93	14.85	-4.51	107	41.6622	8723.7	author assumption
147	Syrian Arab Republic	SYR	Lower-middle-income	Asia	98.0091	2793.74	10.3168	Nitrogen stress	2.5	0.812295	0.138152	1.05224	1.71288	0	13.9052	14.9345	-1.6405	12.6225	-3.8335		16.1115	602.486	author assumption
148	Tajikistan	TJK	Low-income	Asia	60.9124	2821.66	19.8019	No nitrogen stress	9.9	3.21669	0.547084	4.16689	6.78302	0	13.9052	14.9345	-1.544	11.88	-3.608		10.6101	1182.93	author assumption
149	Thailand	THA	Upper-middle-income	Asia	134.5	16301.5	35.8712	Nitrogen sufficiency	10.5	3.41164	0.58024	4.41943	7.19411	0	13.9052	14.9345	-1.737	13.365	-4.059		16.8466	1170.7	author assumption
150	Timor-Leste	TLS	Lower-middle-income	Asia	80.4507	3302.72	12.0011	Nitrogen stress	2.5	0.812295	0.138152	1.05224	1.71288	0	13.9052	14.9345	-1.6405	12.6225	-3.8335		11.1038	479.117	author assumption
151	Togo	TGO	Low-income	Africa	134.642	1447.23	9.02576	Nitrogen scarcity	2.8	0.90977	0.154731	1.17851	1.91843	0	1.37666	3.00141	-1.544	11.88	-3.608		14.7725	495.58	author assumption
152	Tokelau	TKL	Low-income	Oceania	125	6275	10.9945	Nitrogen stress	1.6	0.519869	0.0884176	0.673436	1.09625	0	0.387592	0.272039	-1.544	11.88	-3.608		17.3217	701.077	author assumption
153	Tonga	TON	Lower-middle-income	Oceania	139.974	6026.09	12.4378	Nitrogen stress	2	0.649836	0.110522	0.841795	1.37031	0	0.387592	0.272039	-1.6405	12.6225	-3.8335		17.6923	771.718	author assumption
154	Trinidad and Tobago	TTO	High-income	Americas	267.12	29182.6	11.2183	Nitrogen stress	13.1	4.25643	0.723919	5.51376	8.97551	0	3.76989	2.63464	-1.93	14.85	-4.51		152.233	3457.89	author assumption
155	Tunisia	TUN	Upper-middle-income	Africa	71.9616	10519.7	19.1213	No nitrogen stress	3.8	1.23469	0.209992	1.59941	2.60358	0	1.37666	3.00141	-1.737	13.365	-4.059		32.3908	855.647	author assumption
156	Turkey	TUR	Upper-middle-income	Asia	102.035	26015.5	27.4473	No nitrogen stress	20.58	6.68681	1.13727	8.66207	14.1005	0	13.9052	14.9345	-1.737	13.365	-4.059		20.6408	2394.72	(Gürlük, 2006)
157	Turkmenistan	TKM	Lower-middle-income	Asia	11.8428	12993.5	37.8395	Nitrogen sufficiency	4	1.29967	0.221044	1.68359	2.74061	0	13.9052	14.9345	-1.6405	12.6225	-3.8335		8.29356	562.375	author assumption
158	Tuvalu	TUV	Upper-middle-income	Oceania	369.967	3619.41	12.4047	Nitrogen stress	2.8	0.90977	0.154731	1.17851	1.91843	0	0.387592	0.272039	-1.737	13.365	-4.059	30	17.4737	130.282	author assumption
159	Uganda	UGA	Low-income	Africa	190.632	2052.34	6.52468	Nitrogen scarcity	6.5	2.11197	0.359196	2.73583	4.4535	0	1.37666	3.00141	-1.544	11.88	-3.608		14.1472	549.824	author assumption
160	Ukraine	UKR	Lower-middle-income	Europe	77.9472	10717.6	48.7834	Nitrogen sufficiency	16.6	5.39364	0.917332	6.9869	11.3735	0	27.5004	15.5919	-1.6405	12.6225	-3.8335	1	5.62984	754.809	author assumption
161	United Arab Emirates	ARE	High-income	Asia	130.427	65218.8	3.21909	Nitrogen scarcity	12	3.89902	0.663132	5.05077	8.22184	0	13.9052	14.9345	-1.93	14.85	-4.51		61.4967	3911.76	author assumption
162	United Kingdom	GBR	High-income	Europe	269.153	44405.5	23.8704	No nitrogen stress	26.2	8.51285	1.44784	11.0275	17.951	0	27.5004	15.5919	-1.93	14.85	-4.51	25	7.70209	2155.33	(Mwebaze et al., 2018)
163	United Republic of Tanzania	TZA	Lower-middle-income	Africa	58.1199	2285.47	13.6822	Nitrogen stress	9.8	3.1842	0.541558	4.1248	6.7145	0	1.37666	3.00141	-1.6405	12.6225	-3.8335		9.22489	426.03	author assumption
164	United States of America	USA	High-income	Americas	35.052	58491.4	71.1903	Nitrogen sufficiency	23.8	7.73305	1.31521	10.0174	16.3066	0	3.76989	2.63464	-1.93	14.85	-4.51		6.15154	1706.81	(Aguilar et al., 2018)
165	Uruguay	URY	Upper-middle-income	Americas	19.495	20588.4	121.836	Nitrogen sufficiency	12	3.89902	0.663132	5.05077	8.22184	0	3.76989	2.63464	-1.737	13.365	-4.059		4.51228	1000.78	author assumption
166	Uzbekistan	UZB	Lower-middle-income	Asia	73.5752	6159.4	39.0744	Nitrogen sufficiency	4.8	1.55961	0.265253	2.02031	3.28874	0	13.9052	14.9345	-1.6405	12.6225	-3.8335		13.8729	2523.52	author assumption
167	Vanuatu	VUT	Lower-middle-income	Oceania	22.242	3042.14	12.8089	Nitrogen stress	2.2	0.71482	0.121574	0.925975	1.50734	0	0.387592	0.272039	-1.6405	12.6225	-3.8335		17.5775	360.296	author assumption
168	Venezuela (Bolivarian Republic of)	VEN	Lower-middle-income	Americas	34.1044	10737.4	16.4137	No nitrogen stress	10	3.24918	0.55261	4.20898	6.85153	0	3.76989	2.63464	-1.6405	12.6225	-3.8335		26.0361	1715.34	(OLESON et al., 2018)
169	Viet Nam	VNM	Lower-middle-income	Asia	298.891	6438.26	30.1964	No nitrogen stress	8.64	2.80729	0.477455	3.63656	5.91972	0	13.9052	14.9345	-1.6405	12.6225	-3.8335	1.5-15	14.5572	1962.01	(Hagedoorn et al., 2021; Pham et al., 2018)
170	Yemen	YEM	Lower-middle-income	Asia	50.1882	1622.77	1.43077	Nitrogen scarcity	1.2	0.389902	0.0663132	0.505077	0.822184	0	13.9052	14.9345	-1.6405	12.6225	-3.8335		76.3639	2809.53	author assumption
171	Zambia	ZMB	Lower-middle-income	Africa	21.3607	3443.55	16.4159	No nitrogen stress	2.8	0.90977	0.154731	1.17851	1.91843	0	1.37666	3.00141	-1.6405	12.6225	-3.8335		7.86443	631.516	author assumption
172	Zimbabwe	ZWE	Low-income	Africa	35.7106	2958.21	8.45821	Nitrogen scarcity	2.1	0.682328	0.116048	0.883885	1.43882	0	1.37666	3.00141	-1.544	11.88	-3.608		47.8501	1319.74	author assumption
note:	national WTP (willingness to pay) for ecosystem health （service) is derived from published literature or weighted based on regional PGDP and population density by author calculation.
	national carbon price is derived from published literature or assumed as global average value
reference
1	Adekunle, M.F. Public willingness to pay for ecosystem service functions of a peri-urban forest near Abeokuta, Ogun State, Nigeria. Journal of development and agricultural economics 4 (2012).
2	Aguilar, F.X., Obeng, E.A. & Cai, Z. Water quality improvements elicit consistent willingness-to-pay for the enhancement of forested watershed ecosystem services. Ecosyst Serv 30, 158-171 (2018).
3	Bhandari, P., KC, M., Shrestha, S., Aryal, A. & Shrestha, U.B. Assessments of ecosystem service indicators and stakeholder's willingness to pay for selected ecosystem services in the Chure region of Nepal. Appl Geogr 69, 25-34 (2016).
4	Gómez-Valenzuela, Víctor, et al. "Mining conflict in the Dominican Republic: the case of Loma Miranda." Resources Policy 66 (2020): 101614.
5	Gürlük, S. The estimation of ecosystem services' value in the region of Misi Rural Development Project: Results from a contingent valuation survey. Forest Policy Econ 9, 209-218 (2006).
6	Hynes, S., Chen, W., Vondolia, K., Armstrong, C. & O'Connor, E. Valuing the ecosystem service benefits from kelp forest restoration: A choice experiment from Norway. Ecol Econ 179, 106833 (2021).
7	Khan, I., Lei, H., Ali, G., Ali, S. & Zhao, M. Public Attitudes, Preferences and Willingness to Pay for River Ecosystem Services. Int J Environ Res Public Health 16 (2019).
8	Lee, S., Nguyen, T., Kim, H., Koellner, T. & Shin, H. Do Consumers of Environmentally Friendly Farming Products in Downstream Areas Have a WTP for Water Quality Protection in Upstream Areas? Water-Sui 9, 511 (2017).
9	Maes, J., et al. A spatial assessment of ecosystem services in Europe: methods, case studies and policy analysis-phase 2 [full report]. (2012).
10	Matzek, V., Wilson, K.A. & Kragt, M. Mainstreaming of ecosystem services as a rationale for ecological restoration in Australia. Ecosyst Serv 35, 79-86 (2019).
11	Moreira Da Silva, C.R., Lima, D.S.V.R., Farias, I.F., Oliveira, L.V.C. & Fontenele, R.E.S. Are Visitors Willing to Pay for a Green Park?: A Study in a Brazilian Ecological Park. International journal of social ecology and sustainable development 11, 1-15 (2020).
12	Mostafa, Mohamed M. "Egyptian consumers' willingness to pay for carbon-labeled products: A contingent valuation analysis of socio-economic factors." Journal of Cleaner Production 135 (2016): 821-828.
13	Mwebaze, P., et al. Measuring public perception and preferences for ecosystem services: A case study of bee pollination in the UK. Land Use Policy 71, 355-362 (2018).
14	OLESON, K.L.L., et al. Charting progress towards system-scale ecosystem service valuation in islands. Environ Conserv 45, 212-226 (2018).
15	Pham, T.D., et al. Willingness to pay for mangrove restoration in the context of climate change in the Cat Ba biosphere reserve, Vietnam. Ocean Coast Manage 163, 269-277 (2018).
16	Poufoun, Jonas Ngouhouo, et al. "Indigenous and Local Communities’ Willingness-to-pay for Forest Elephant (FE) Conservation in the Dja-Odzala-Minkebe Landscape-Congo Basin." PLoS ONE 8.3: e59469.
17	Rahman, M.M., Jiang, Y. & Irvine, K. Assessing wetland services for improved development decision-making: a case study of mangroves in coastal Bangladesh. Wetl Ecol Manag 26, 563-580 (2018).
18	Sinha, B. & Mishra, S. Ecosystem services valuation for enhancing conservation and livelihoods in a sacred landscape of the Indian Himalayas. International Journal of Biodiversity Science, Ecosystem Services \& Management 11, 156-167 (2015).
19	van Berkel, D.B. & Verburg, P.H. Spatial quantification and valuation of cultural ecosystem services in an agricultural landscape. Ecol Indic 37, 163-174 (2014).
20	Hagedoorn, L.C., et al. Preferences of vulnerable social groups for ecosystem-based adaptation to flood risk in Central Vietnam. World Dev 148, 105650 (2021).

## Sheet: S3
Global cropland N budget by nation in 2015									Current 2015														optimized 2015
Code	NAME	Region Group	Income group	Continent	Total land area	Total_har_area	Population	Nitrogen stress levels	Fer_N	Manure_N	BNF_N	Irrigation_N	Deposition_N	Total cropland N input	Harvest_N	NUE	Surplus_N	NH3 emission	N2O emission	NOx emission	N2 emission	NO3 (runoff and leaching)	New_fer N	New_manure N	New_BNF N	New_irrigation N	New_deposition N	Required input N	Target harvested N	Target NUE	New N surplus	New_NH3 emission	New_N2O emission	New_NOx emission	New_N2 emission	New_NO3 (runoff and leaching)	Fertilizer MP	Cropland NH3 MP	Cropland N2O MP	Cropland NOx MP	Cropland N2 MP	Cropland NO3-1 MP	Total abatement cost	Fertilizer saving cost	Health benefit	Ecosystem benefit	Climate impact	Yield benefit	Total benefit
0	-	-	-	-	1000 km2	1000 ha	1000 persons	-	Tg N	Tg N	Tg N	Tg N	Tg N	Tg N	Tg N	%	Tg N	Tg N	Tg N	Tg N	Tg N	Tg N	Tg N	Tg N	Tg N	Tg N	Tg N	Tg N	Tg N	Tg N	Tg N	Tg N	Tg N	Tg N	Tg N	Tg N	Tg N	%	%	%	%	%	(billion $)	(billion $)	(billion $)	(billion $)	(billion $)		(billion $)
1	Afghanistan	Other Asian countries	Low-income	Asia	652.23	3316.74	34413.6	Nitrogen scarcity	0.021076	0.071573	0.0627127	0.066	0.0146993	0.236061	0.12404	0.525456	0.112021	0.0204737	0.00287493	0.0103776	0.0273272	0.0509678	0.0117404	0.107359	0.0627127	0.066	0.0122868	0.260099	0.15606	0.6	0.10404	0.0171135	0.00253659	0.00915628	0.0288438	0.0463896	-0.00933562	0.164125	0.117688	0.117688	-0.0554968	0.0898252	0.00684535	0.00625487	0.0540432	0.056103	-0.00557521	0.360979	0.46555
2	Albania	Europe	Upper-middle-income	Europe	27.398	292.508	2890.51	No nitrogen stress	0.036804	0.035281	0.00502924	0.001716	0.00251911	0.0813493	0.0173819	0.21367	0.0639674	0.0133128	0.00102664	0.00365997	0.00914438	0.0368237	0.0250866	0.0529215	0.00502924	0.001716	0.00215623	0.0869095	0.0260729	0.3	0.0608367	0.0113951	0.000927577	0.0033068	0.0108862	0.034321	-0.0117174	0.144049	0.096496	0.096496	-0.190484	0.0679642	0.00845802	0.00785068	0.027026	0.0420734	-0.00344052	0.0979782	0.163637
3	Algeria	Middle East and North Africa	Upper-middle-income	Africa	2381.74	4242.6	39728	Nitrogen scarcity	0.0744	0.024622	0.0750239	0.016467	0.0208529	0.211366	0.117178	0.554383	0.0941882	0.0260434	0.00177613	0.00983569	0.0155119	0.0410212	0.166063	0.036933	0.0750239	0.016467	0.022077	0.316564	0.205766	0.65	0.110797	0.0275723	0.00198486	0.0109916	0.0229589	0.0472897	0.0916626	-0.0587048	-0.117522	-0.117522	-0.480084	-0.152812	-0.00270874	-0.061414	-0.0485226	-0.0175429	0.00455775	0.998713	0.937205
4	Angola	Sub-Saharan Africa	Upper-middle-income	Africa	1246.7	4762.7	27884.4	Nitrogen scarcity	0.025494	0.053591	0.0882184	0.000294	0.010218	0.177815	0.0771986	0.43415	0.100617	0.0149162	0.00259657	0.0102265	0.0250471	0.0478305	0.132621	0.0803865	0.0882184	0.000294	0.0144391	0.315959	0.157979	0.5	0.157979	0.0210781	0.00387305	0.0152538	0.0441773	0.0735971	0.107127	-0.413098	-0.491603	-0.491603	-0.763771	-0.538707	-0.0186985	-0.0717749	-0.0750514	-0.0728563	0.014049	0.910688	0.776829
5	Antigua and Barbuda	Latin America (except Brazil)	Upper-middle-income	Americas	0.4426	2.702	93.566	Nitrogen scarcity	8.5e-06	0.000227	3.8792e-05	5.94e-06	8.106e-06	0.000288338	2.06244e-05	0.0715285	0.000267714	1.33857e-05	2.08383e-05	1.04844e-06	0.000212404	2.00369e-05	1.99738e-05	0.000227	3.8792e-05	5.94e-06	7.50133e-06	0.000299207	2.39366e-05	0.08	0.000275271	1.23872e-05	2.03552e-05	1.02414e-06	0.000221314	2.01905e-05	1.14738e-05	0.0745951	0.0231837	0.0231837	-0.0419451	-0.00766313	1.35533e-06	-7.68744e-06	5.37102e-06	4.05964e-06	4.62369e-06	3.73402e-05	5.13946e-05
6	Argentina	Latin America (except Brazil)	Upper-middle-income	Americas	2736.69	35579.9	43075.4	Nitrogen sufficiency	0.603481	0.243077	3.39927	0.092169	0.242021	4.58002	4	0.873359	0.580017	0.100894	0.00903186	0.0315598	0.0821077	0.356424	0.7423	0.364615	3.39927	0.092169	0.179424	4.77778	4.3	0.9	0.477778	0.0747985	0.00706782	0.024697	0.0834893	0.287725	0.138819	0.258643	0.217457	0.217457	-0.0168266	0.192745	0.0314302	-0.0930086	0.622967	0.252825	-0.0469351	3.38207	4.21093
7	Armenia	Former Soviet Union (FSU)	Lower-middle-income	Asia	28.203	311.784	2925.55	No nitrogen stress	0.063282	0.004232	0.00482517	0.007854	0.00235118	0.0825443	0.0170699	0.206796	0.0654745	0.0129424	0.00119094	0.00299195	0.0108638	0.0374855	0.0643913	0.006348	0.00482517	0.007854	0.00193087	0.0853493	0.0256048	0.3	0.0597445	0.0106288	0.00103238	0.0025936	0.0119689	0.0335208	0.00110926	0.178763	0.133139	0.133139	-0.101731	0.105764	0.00333975	-0.000743204	0.0436273	0.0357419	-0.00332111	0.0962192	0.172267
8	Australia	Other OECD countries	High-income	Oceania	7682.3	23859.5	23932.5	Nitrogen sufficiency	1.2	0.149073	0.570503	0.0316932	0.128508	2.07978	0.98168	0.472012	1.0981	0.219619	0.0329429	0.0626778	0.219283	0.563573	1.02938	0.249073	0.570503	0.0316932	0.0827167	1.96336	1.17802	0.6	0.785344	0.141362	0.0223823	0.042585	0.184016	0.394999	-0.170624	0.356332	0.320572	0.320572	0.16083	0.299117	0.613897	0.114318	3.44335	0.447278	-0.0848303	2.21341	6.01921
9	Austria	Europe	High-income	Europe	82.445	1089.94	8678.66	No nitrogen stress	0.120426	0.098819	0.0260067	0.00025443	0.0112701	0.256776	0.109932	0.428123	0.146844	0.0274034	0.00238858	0.00502891	0.0216405	0.0903829	0.0392995	0.148229	0.0260067	0.00025443	0.00607472	0.219864	0.131918	0.6	0.0879455	0.0147708	0.001359	0.00286124	0.0159065	0.053048	-0.0811265	0.460987	0.431042	0.431042	0.264967	0.413075	0.0547267	0.0543548	0.67894	0.335415	-0.0188679	0.247865	1.24335
10	Azerbaijan	Former Soviet Union (FSU)	Upper-middle-income	Asia	82.629	1302.96	9622.75	Nitrogen scarcity	0.00426	0.014424	0.0208716	0.030591	0.0143013	0.0844479	0.0653571	0.773934	0.0190908	0.00380102	0.000369838	0.00107835	0.00339598	0.0104456	0.0140611	0.027636	0.0208716	0.030591	0.0145954	0.107755	0.0754285	0.7	0.0323265	0.00387918	0.000563624	0.00129306	0.00925681	0.0173338	0.00980106	-0.0205628	-0.523973	-0.199113	-1.72582	-0.659438	-0.000340661	-0.00656671	-0.0317745	-0.0197921	-0.00158266	0.113541	0.0603918
11	Bahamas	Latin America (except Brazil)	High-income	Americas	10.01	8.672	374.206	Nitrogen scarcity	0.000663	0.000751	0.000141126	0	2.5938e-05	0.00158106	0.000184811	0.11689	0.00139625	0.000217188	6.52568e-05	2.7413e-05	0.00064562	0.000440775	0.000299918	0.0009265	0.000141126	0	1.85393e-05	0.00138608	0.000277217	0.2	0.00110887	0.000155237	4.92339e-05	2.06822e-05	0.000540663	0.00034305	-0.000363082	0.285244	0.245536	0.245536	0.162567	0.22171	7.62349e-05	0.000243265	0.00224417	0.000485761	8.80164e-05	0.00104174	0.00385969
12	Bahrain	Middle East and North Africa	High-income	Asia	0.76	4.675	1371.85	Nitrogen scarcity	0.002163	9.5e-05	6.0896e-05	0.00052536	1.4025e-05	0.00285828	6.86997e-05	0.0240353	0.00278958	0.000223167	0.000210857	1.29607e-05	0.00214733	0.000195269	0.000307077	0.0001325	6.0896e-05	0.00052536	4.66286e-06	0.0010305	0.00010305	0.1	0.000927446	7.41957e-05	7.41957e-05	4.09356e-06	0.000711339	6.36223e-05	-0.00185592	0.667532	0.648123	0.684155	0.668733	0.674181	0.000280225	0.00124347	0.00484934	0.00314453	0.00170191	0.000387246	0.010083
13	Bangladesh	Other Asian countries	Low-income	Asia	130.17	15857.3	156256	No nitrogen stress	1.3	0.250796	0.457316	0.10395	0.333866	2.44593	0.982652	0.40175	1.46328	0.202307	0.0533739	0.0436708	0.525532	0.638392	0.866416	0.376194	0.457316	0.10395	0.161428	1.9653	1.17918	0.6	0.786121	0.0978177	0.0272406	0.0222883	0.302668	0.336106	-0.433584	0.51649	0.489628	0.489628	0.424073	0.473511	0.49243	0.290502	1.36232	2.04731	0.0719846	2.2156	5.69722
14	Barbados	Latin America (except Brazil)	High-income	Americas	0.43	6.25	285.324	Nitrogen scarcity	0.000412	0.001336	0.000126692	0.00018084	1.875e-05	0.00207428	0.000137058	0.0660747	0.00193722	0.000149971	0.000117497	1.87475e-05	0.00118713	0.000463876	0.000170372	0.001336	0.000126692	0.00018084	1.35308e-05	0.00182744	0.000274115	0.15	0.00155332	0.000108226	8.95016e-05	1.42806e-05	0.000976802	0.00036451	-0.000241628	0.278355	0.238264	0.238264	0.177175	0.214209	7.42073e-05	0.000161891	0.000882632	0.000459116	0.000315016	0.00154513	0.0032019
15	Belarus	Former Soviet Union (FSU)	Upper-middle-income	Europe	202.9	3248.97	9439.42	Nitrogen sufficiency	0.443777	0.198844	0.0502916	0.0016137	0.0238765	0.718403	0.209716	0.291919	0.508687	0.0835036	0.0180018	0.0165198	0.175688	0.214974	0.294497	0.298266	0.0502916	0.0016137	0.0167649	0.661434	0.264573	0.4	0.39686	0.058632	0.0133422	0.0122437	0.148281	0.164361	-0.14928	0.297851	0.258843	0.258843	0.155996	0.235438	0.0704439	0.100017	0.199902	0.632928	0.00171778	0.618444	1.45299
16	Belgium	Europe	High-income	Europe	30.278	569.912	11287.9	Nitrogen sufficiency	0.177198	0.147808	0.0105948	0.00013266	0.0102159	0.345949	0.0842571	0.243553	0.261692	0.052401	0.00588021	0.00807243	0.0548161	0.140522	0.0946689	0.201712	0.0105948	0.00013266	0.00717736	0.314286	0.11	0.35	0.204286	0.0368154	0.00436077	0.00598653	0.0496205	0.107503	-0.0825291	0.29743	0.258398	0.258398	0.0947839	0.234979	0.195435	0.0552945	0.68981	0.376761	-0.0169241	0.290214	1.33986
17	Belize	Latin America (except Brazil)	Lower-middle-income	Americas	22.806	104.638	360.933	Nitrogen sufficiency	0.017615	0.000996	0.00240965	0.00022572	0.00118825	0.0224346	0.00301334	0.134317	0.0194213	0.0033891	0.000329926	0.00128772	0.00302967	0.0113849	0.015247	0.001394	0.00240965	0.00022572	0.000830375	0.0201067	0.00502669	0.25	0.0150801	0.00236839	0.000243369	0.000949886	0.00285521	0.00866321	-0.002368	0.301176	0.262352	0.262352	0.057584	0.239058	0.00172119	0.00158656	0.0313073	0.00986395	-0.00187702	0.0226976	0.0619918
18	Benin	Sub-Saharan Africa	Low-income	Africa	110.622	3453.9	10576	Nitrogen stress	0.000185	0.012936	0.0792967	0.000118	0.0350068	0.127543	0.072623	0.569402	0.0549195	0.00468373	0.00245202	0.003983	0.024615	0.0191858	0.000565528	0.031936	0.0792967	0.000118	0.0333298	0.145246	0.0871476	0.6	0.0580984	0.00445935	0.00246425	0.00400287	0.0272816	0.0198904	0.000380528	0.0479053	-0.00498885	-0.00498885	-0.108331	-0.0367253	0.000288408	-0.000254954	-0.000457006	-0.00112439	-0.000420068	0.163744	0.161743
19	Bhutan	Other Asian countries	Lower-middle-income	Asia	38.394	95.254	727.876	Nitrogen scarcity	0.00092	0.001959	0.00170698	0.0010494	0.000510741	0.00614612	0.00381101	0.620068	0.00233511	0.000186808	0.000127629	0.000137278	0.00129476	0.000588629	0.00045247	0.0029385	0.00170698	0.0010494	0.000385817	0.00653317	0.00457322	0.7	0.00195995	0.000141116	0.000101768	0.000109462	0.00112342	0.000484179	-0.00046753	0.244593	0.202626	0.202626	0.132331	0.177446	0.00128829	0.000313245	0.000364134	0.00116927	0.000144839	0.00859275	0.010271
20	Bolivia	Latin America (except Brazil)	Lower-middle-income	Americas	1083.3	3668.24	10869.7	Nitrogen sufficiency	0.02312	0.095171	0.252616	0.006336	0.00838328	0.385626	0.258417	0.670121	0.12721	0.0101884	0.00558565	0.00536873	0.0561217	0.0499454	0.0332125	0.115171	0.252616	0.006336	0.00613078	0.413466	0.3101	0.75	0.103367	0.00745087	0.00431178	0.00414433	0.0476873	0.0397723	0.0100925	0.26869	0.228061	0.228061	0.150289	0.203684	0.00843005	-0.00676195	0.0223146	0.0363859	0.00689482	0.582656	0.648251
21	Botswana	Sub-Saharan Africa	Upper-middle-income	Africa	566.73	79.852	2120.72	Nitrogen scarcity	0.005289	0.002883	0.0012367	0.00016	0.000321391	0.00989009	0.00139514	0.141065	0.00849495	0.00126771	0.000463238	0.000729721	0.00461111	0.00142317	0.0346271	0.0033245	0.0012367	0.00016	0.000960761	0.040309	0.0120927	0.3	0.0282163	0.00378966	0.00146173	0.00230261	0.0160297	0.00463259	0.0293381	-1.98939	-2.15546	-2.15546	-2.47633	-2.25511	-0.00141341	-0.0196565	-0.00745176	-0.0136968	-0.00257988	0.1206	0.0968715
22	Brazil	Brazil	Upper-middle-income	Americas	8358.14	76777.3	204472	Nitrogen sufficiency	3.5	1.71	5.95077	0.14817	0.6765	11.9854	8.33801	0.695678	3.64743	0.802434	0.106202	0.204071	1.03483	1.4999	2.83528	2.565	5.95077	0.14817	0.500777	12	9	0.75	3	0.594	0.0829836	0.159455	0.954574	1.20899	-0.664716	0.259753	0.218628	0.218628	0.0775506	0.193953	2.7269	0.44536	2.57711	1.44545	-0.232826	7.463	11.2527
23	Brunei Darussalam	Middle East and North Africa	High-income	Asia	25.68	13.223	414.907	Nitrogen stress	0.000243	0.003708	0.000194639	1.98e-05	0.00019793	0.00436337	7.48719e-05	0.0171592	0.0042885	0.000266124	0.000208058	0.000293623	0.00210206	0.00141863	0.000852958	0.003708	0.000194639	1.98e-05	0.000216062	0.00499146	0.000149744	0.03	0.00484171	0.000290503	0.000223153	0.000314926	0.00244353	0.0015696	0.000609958	-0.0916084	-0.0725504	-0.0725504	-0.162445	-0.10642	-3.15024e-05	-0.000408672	-0.00235476	-0.000951022	-8.10304e-05	0.000844074	-0.00254273
24	Bulgaria	Europe	Upper-middle-income	Europe	108.489	3065.09	7199.74	Nitrogen sufficiency	0.329546	0.037775	0.0533086	0.00273504	0.0243469	0.447711	0.207915	0.464395	0.239797	0.0525375	0.00363683	0.0145397	0.0318431	0.137239	0.328809	0.0566625	0.0533086	0.00273504	0.015898	0.457413	0.228706	0.5	0.228706	0.034306	0.0032952	0.0131739	0.0496568	0.128274	-0.0007374	0.34702	0.0939361	0.0939361	-0.559423	0.0653236	0.181775	0.000494058	0.201744	0.327426	-0.0326462	0.234394	0.730918
25	Burkina Faso	Sub-Saharan Africa	Low-income	Africa	273.8	6463.11	18110.6	No nitrogen stress	0.051093	0.056752	0.130115	0.0008414	0.0467343	0.285536	0.145482	0.509504	0.140054	0.0165292	0.00587481	0.0134212	0.058432	0.0457968	0.0843536	0.085128	0.130115	0.0008414	0.0352888	0.335727	0.218222	0.65	0.117504	0.0124811	0.00468247	0.0106973	0.0519888	0.0376548	0.0332606	0.244906	0.202957	0.202957	0.110269	0.177787	0.0770409	-0.0222846	0.0140901	0.0262901	-0.00191329	0.820049	0.858516
26	Burundi	Sub-Saharan Africa	Low-income	Africa	25.68	1324.39	10160	Nitrogen scarcity	0.004618	0.009513	0.0198301	0.000444	0.0121113	0.0465164	0.0232318	0.499433	0.0232846	0.00232846	0.0011902	0.00192229	0.0120263	0.00581728	0.0126605	0.0142695	0.0198301	0.000444	0.0108755	0.0580796	0.0348478	0.6	0.0232318	0.00209087	0.00112813	0.00182204	0.0125028	0.00568803	0.00804251	0.102038	0.0521509	0.0521509	-0.0396167	0.0222189	0.000479891	-0.00538848	0.000871149	0.000774349	8.85155e-06	0.130953	0.132607
27	Cabo Verde	Sub-Saharan Africa	Lower-middle-income	Africa	4.033	71.03	524.743	Nitrogen scarcity		0.001419	0.00130277	5e-05	0.000131607	0.00290338	0.000598758	0.206228	0.00230462	0.000184369	0.000168138	1.30428e-05	0.00171007	0.000229	-0.000263202	0.0018285	0.00130277	5e-05	7.6965e-05	0.00299503	0.00149752	0.5	0.00149752	0.000107821	0.000103791	8.0513e-06	0.00113203	0.000145826	-0.000263202	0.41519	0.3827	0.3827	0.338022	0.363206	0.000175063	0.000176345	0.000143915	0.000362945	0.000667498	0.0101322	0.0113066
28	Cambodia	Other Asian countries	Low-income	Asia	176.515	3659.59	15521.4	No nitrogen stress	0.081046	0.058482	0.119793	0.0067749	0.0343502	0.300446	0.184164	0.612969	0.116282	0.0155254	0.0028735	0.0122107	0.027819	0.0578534	0.108462	0.117723	0.119793	0.0067749	0.0305738	0.383327	0.268329	0.7	0.114998	0.0138186	0.00269968	0.0114721	0.0309373	0.0560702	0.0274156	0.109939	0.0604909	0.0604909	-0.112095	0.0308222	0.00231081	-0.0183685	0.00838751	0.0285916	-0.00323539	0.948833	0.982577
29	Cameroon	Sub-Saharan Africa	Lower-middle-income	Africa	472.71	6783.16	23298.4	Nitrogen stress	0.042523	0.037599	0.122438	0.001474	0.0642665	0.2683	0.145475	0.542211	0.122825	0.0232788	0.0019921	0.0223374	0.0180051	0.0572115	0.0723628	0.0533985	0.122438	0.001474	0.0579445	0.307618	0.184571	0.6	0.123047	0.0209888	0.00189592	0.0212589	0.0227347	0.0561687	0.0298398	0.0983721	0.0482816	0.0482816	-0.262683	0.0182273	0.00415758	-0.0199927	0.0056335	0.0066856	-0.00667703	0.440742	0.446384
30	Canada	USA and Canada	High-income	Americas	9093.51	29635.2	36026.7	Nitrogen sufficiency	2.6	0.237125	0.865423	0.0156717	0.100559	3.81878	2.22497	0.582639	1.59381	0.318762	0.0230852	0.0785877	0.204635	0.968738	2.45372	0.355687	0.865423	0.0156717	0.0748337	3.76533	2.44747	0.65	1.31787	0.237216	0.018134	0.0617325	0.215787	0.784997	-0.146282	0.25582	0.214477	0.214477	-0.054497	0.189671	0.0854272	0.0980089	3.78101	0.750085	-0.159874	2.50834	6.87956
31	Central African Republic	Sub-Saharan Africa	Low-income	Africa	622.984	951.38	4493.17	Nitrogen stress	0.00022	0.021072	0.0193215	8e-07	0.00438627	0.0450006	0.0126263	0.28058	0.0323744	0.00531861	0.000664133	0.00604913	0.00625252	0.01409	0.000730846	0.032608	0.0193215	8e-07	0.00415695	0.0568181	0.0227273	0.4	0.0340909	0.00504055	0.000664378	0.00605137	0.0077943	0.0145403	0.000510846	0.052281	-0.000370067	-0.000370067	-0.246585	-0.0319607	0.000330693	-0.000342267	-8.97237e-06	-0.000519292	-0.000424171	0.113874	0.112922
32	Chad	Sub-Saharan Africa	Low-income	Africa	1259.2	4680.98	14111	Nitrogen stress		0.048415	0.103691	0.0013444	0.0175833	0.171033	0.082265	0.480988	0.0887683	0.0103918	0.00406087	0.0087064	0.040496	0.0251132	0.00510419	0.0726225	0.103691	0.0013444	0.0140333	0.196795	0.118077	0.6	0.078718	0.00829375	0.00342104	0.00733463	0.0378441	0.0218245	0.00510419	0.201898	0.157559	0.157559	0.0654864	0.130955	0.0291788	-0.0034198	0.00463034	0.0117844	-0.000587672	0.403729	0.419556
33	Chile	Latin America (except Brazil)	Upper-middle-income	Americas	743.812	1242.91	17969.4	Nitrogen sufficiency	0.328963	0.127549	0.0190544	0.097086	0.00377629	0.576429	0.0993996	0.17244	0.477029	0.106683	0.0132105	0.0173102	0.12428	0.215546	0.351895	0.191323	0.0190544	0.097086	0.00330487	0.662664	0.198799	0.3	0.463865	0.0933649	0.0122036	0.0159908	0.1369	0.205406	0.0229323	0.124837	0.0762164	0.0762164	-0.101546	0.0470443	-0.00544428	-0.0153647	0.170544	0.0679438	-0.0150317	1.12059	1.34405
34	China	China	Upper-middle-income	Asia	9326.41	185838	1.43819e+06	Nitrogen sufficiency	31	5	4.68946	1.27116	4.26849	46.2291	15.1315	0.327315	31.0977	5.2866	1.0824	1.24391	9.95125	13.5335	18.3827	6.88971	4.68946	1.27116	2.05619	33.2892	16.6446	0.5	16.6446	2.54663	0.550375	0.632495	5.81636	7.09875	-12.6173	0.518287	0.491525	0.491525	0.415514	0.475468	4.85427	8.45359	42.436	51.3603	-0.130502	17.0586	110.724
35	Colombia	Latin America (except Brazil)	Upper-middle-income	Americas	1038.7	4485.71	47520.7	No nitrogen stress	0.581462	0.340791	0.0675596	0.0210903	0.0344365	1.04534	0.131765	0.12605	0.913575	0.143891	0.0252649	0.0351954	0.243839	0.465385	0.472927	0.465719	0.0675596	0.0210903	0.0268205	1.05412	0.263529	0.25	0.790587	0.112068	0.0207705	0.0289344	0.234136	0.394679	-0.108535	0.22116	0.177891	0.177891	0.0397946	0.15193	0.0678202	0.0727183	0.496359	0.279585	-0.0206217	1.48546	2.24078
36	Comoros	Sub-Saharan Africa	Low-income	Africa	2.235	117.293	777.424	Nitrogen scarcity		0.000163	0.00227954	9.4e-06	0.000469172	0.00292111	0.00165452	0.566403	0.00126658	6.33292e-05	0.000101399	2.38522e-06	0.00103578	6.36866e-05	0.000532387	0.000369494	0.00227954	9.4e-06	0.000354591	0.00354541	0.00248179	0.7	0.00106362	4.7863e-05	8.08932e-05	1.90285e-06	0.000880552	5.24116e-05	0.000532387	0.244219	0.202232	0.202232	0.14987	0.177039	4.01002e-05	-0.000356699	0.000240124	6.95973e-05	0.000217993	0.0093262	0.00985392
37	Congo	Sub-Saharan Africa	Lower-middle-income	Africa	341.5	363.271	4856.1	Nitrogen scarcity	0.000305	0.001929	0.00835098	8e-06	0.0026514	0.0132444	0.00494344	0.373248	0.00830094	0.00120598	0.000117741	0.0011491	0.00108156	0.00474656	0.00114638	0.00348741	0.00835098	8e-06	0.00218099	0.0151738	0.00758688	0.5	0.00758688	0.000992013	0.000102232	0.00099774	0.0012434	0.00425149	0.00084138	0.17742	0.131721	0.131721	-0.149639	0.104301	0.00040013	-0.000563725	0.00228046	0.00152393	-0.000735486	0.029801	0.0328699
38	Costa Rica	Latin America (except Brazil)	Upper-middle-income	Americas	51.06	510.926	4847.8	No nitrogen stress	0.085645	0.040114	0.00743514	0.0075966	0.00286299	0.143654	0.0128151	0.0892082	0.130839	0.0190176	0.00396005	0.00439236	0.0385814	0.0648872	0.061605	0.0494952	0.00743514	0.0075966	0.00201901	0.128151	0.0256302	0.2	0.102521	0.0134114	0.00294781	0.00326962	0.0330654	0.0498266	-0.02404	0.29479	0.255612	0.255612	0.142972	0.232105	0.00922006	0.0161068	0.145669	0.055675	-0.000766626	0.144472	0.345049
39	Côte d'Ivoire	Sub-Saharan Africa	Lower-middle-income	Africa	318.003	11459.6	23226.1	Nitrogen stress	0.042564	0.01336	0.156913	0.0011906	0.0643415	0.278369	0.12778	0.459029	0.15059	0.015059	0.00592652	0.0112089	0.0594278	0.0589675	0.0608076	0.01536	0.156913	0.0011906	0.0425846	0.276856	0.166114	0.6	0.110742	0.00996682	0.0041404	0.00783076	0.0463075	0.0424969	0.0182436	0.338147	0.301377	0.301377	0.220777	0.279316	0.0123076	-0.0122232	0.064208	0.0475487	0.0012417	0.432161	0.545159
40	Cuba	Latin America (except Brazil)	Upper-middle-income	Americas	109.82	1441.33	11324.8	No nitrogen stress	0.086165	0.047201	0.0258532	0.0149127	0.0129947	0.187127	0.0338173	0.180719	0.153309	0.0219045	0.00499129	0.0127522	0.0488398	0.0648215	0.115937	0.056707	0.0258532	0.0149127	0.0120389	0.225449	0.0676346	0.3	0.157814	0.0202934	0.00488105	0.0124705	0.0547775	0.0653917	0.029772	0.0735544	0.0220852	0.0220852	-0.121575	-0.00879634	0.00238571	-0.0199472	0.00337472	0.00459612	-0.00246849	0.381242	0.386745
41	Cyprus	Europe	High-income	Europe	9.241	68.176	1160.98	Nitrogen stress	0.00794	0.005301	0.00102685	0.00055308	0.000409056	0.01523	0.00251708	0.165271	0.0127129	0.0023529	0.000619468	0.000390662	0.00609893	0.00325094	0.00364318	0.0079515	0.00102685	0.00055308	0.00027259	0.0134472	0.00403416	0.3	0.00941304	0.00156795	0.00043574	0.000274795	0.0047756	0.00235896	-0.00429682	0.333611	0.29659	0.29659	0.216978	0.274377	0.00247529	0.00287887	0.0233637	0.0125738	0.000690837	0.0171029	0.0537313
42	Czechia	Europe	High-income	Europe	77.247	2008.11	10601.4	Nitrogen sufficiency	0.397136	0.070249	0.0343114	0.0001452	0.0120486	0.51389	0.18	0.350269	0.33389	0.0568766	0.00896598	0.0104682	0.0859384	0.171641	0.400445	0.105374	0.0343114	0.0001452	0.00517942	0.545455	0.3	0.55	0.245455	0.0376308	0.00626165	0.00731073	0.0705954	0.123656	0.00330897	0.570124	0.546242	0.546242	0.466268	0.531913	0.138829	-0.00221701	1.69553	1.36531	-0.0240763	1.35283	4.3896
43	Democratic People's Republic of Korea (North Korea)	Other Asian countries	Low-income	Asia	120.408	2723.77	25183.8	Nitrogen stress	0.132	0.025064	0.089393	0.021813	0.0081713	0.276441	0.139269	0.503791	0.137173	0.0170409	0.00436024	0.00432101	0.0428794	0.068571	0.144765	0.037596	0.089393	0.021813	0.00643351	0.3	0.18	0.6	0.12	0.0134168	0.00362367	0.00359106	0.0405815	0.0587869	0.0127645	0.21267	0.16893	0.16893	0.0535883	0.142686	0.120985	-0.00855223	0.0404626	0.0679015	0.000521253	0.459187	0.568073
44	Democratic Republic of the Congo	Sub-Saharan Africa	Low-income	Africa	2267.05	11919.9	76244.5	Nitrogen scarcity	0.018084	0.017696	0.209182	0.0001438	0.0846368	0.329743	0.145751	0.442014	0.183992	0.0180788	0.00656285	0.0222904	0.065315	0.0717449	0.0434501	0.0246164	0.209182	0.0001438	0.0724094	0.349802	0.174901	0.5	0.174901	0.015467	0.00592665	0.0201296	0.0665417	0.0668361	0.0253661	0.144469	0.0969392	0.0969392	-0.0187819	0.0684215	0.0056829	-0.0169953	0.0336776	0.0166429	-0.00427084	0.328627	0.374676
45	Denmark	Europe	High-income	Europe	42.434	1748.77	5688.69	Nitrogen sufficiency	0.225054	0.164461	0.0274339	0.0005412	0.016712	0.434202	0.223525	0.514796	0.210677	0.0401888	0.00523318	0.00626683	0.0494441	0.109544	0.184354	0.185764	0.0274339	0.0005412	0.0117026	0.409796	0.245878	0.6	0.163919	0.0281423	0.00386812	0.00463215	0.0437493	0.0835268	-0.0406996	0.299748	0.260846	0.260846	0.115177	0.237504	0.0917153	0.0272687	0.149724	0.295705	-0.0103512	0.251993	0.687071
46	Djibouti	Sub-Saharan Africa	Lower-middle-income	Africa	23.18	12.159	913.993	Nitrogen scarcity		0.000626	0.000158067	6e-06	4.19861e-05	0.000832053	0.000170409	0.204805	0.000661645	0.000165734	3.18241e-05	2.10639e-05	0.000308731	0.000134291	0.00554059	0.000939	0.000158067	6e-06	0.000172681	0.00681634	0.00340817	0.5	0.00340817	0.000681634	0.000155732	0.000103076	0.00178982	0.000677907	0.00554059	-3.11282	-3.89351	-3.89351	-4.79734	-4.04804	-0.00144364	-0.0037122	-0.00203863	-0.00206973	-0.000403293	0.0365012	0.0319895
47	Dominican Republic	Latin America (except Brazil)	Upper-middle-income	Americas	48.32	913.361	10281.7	Nitrogen stress	0.049992	0.061571	0.0164901	0.0188595	0.00399818	0.150911	0.0214986	0.142459	0.129412	0.0220846	0.00361203	0.00913996	0.0347059	0.0598697	0.0273391	0.0778457	0.0164901	0.0188595	0.00278963	0.143324	0.0429972	0.3	0.100327	0.015409	0.00266021	0.00673147	0.0300404	0.0454857	-0.0226529	0.302275	0.263512	0.263512	0.134428	0.240255	0.0119532	0.0151775	0.159837	0.060889	-0.00865062	0.242366	0.454441
48	Ecuador	Latin America (except Brazil)	Upper-middle-income	Americas	276.841	2379.32	16212	No nitrogen stress	0.147557	0.089396	0.0431887	0.0266508	0.014128	0.32092	0.078091	0.243334	0.242829	0.0521027	0.00388227	0.0159736	0.0343995	0.136471	0.0791476	0.134654	0.0431887	0.0266508	0.00920037	0.292841	0.117136	0.4	0.175705	0.0339301	0.00266865	0.0109801	0.0313538	0.096772	-0.0684094	0.348785	0.312606	0.312606	0.0885381	0.290899	0.0268177	0.0458343	0.428063	0.158361	-0.0356141	0.440183	0.990993
49	Egypt	Middle East and North Africa	Lower-middle-income	Africa	995.45	5597.53	92442.5	No nitrogen stress	1.4	0.032543	0.108397	0.202455	0.0441389	1.78753	0.534479	0.299004	1.25305	0.208789	0.0341304	0.0263704	0.327928	0.655836	2.14924	0.063916	0.108397	0.202455	0.0406531	2.56466	1.28233	0.5	1.28233	0.1923	0.0331814	0.0256372	0.373475	0.657736	0.749239	0.0789729	0.0278047	0.0278047	-0.138894	-0.00289623	0.0127819	-0.50199	0.108564	0.019781	-0.0178819	8.43095	8.54142
50	El Salvador	Latin America (except Brazil)	Lower-middle-income	Americas	20.721	764.896	6325.12	No nitrogen stress	0.05858	0.014759	0.0114291	0.0047223	0.00613842	0.0956288	0.0205329	0.214715	0.0750958	0.0107963	0.00328395	0.00333477	0.0325035	0.0251773	0.0351365	0.0223119	0.0114291	0.0047223	0.00339873	0.0769985	0.0307994	0.4	0.0461991	0.00597773	0.00191928	0.00194898	0.0211738	0.0151793	-0.0234435	0.446318	0.415558	0.415558	0.348569	0.397102	0.00901506	0.0157071	0.0530742	0.042835	0.00400824	0.11574	0.215657
51	Eritrea	Sub-Saharan Africa	Low-income	Africa	101	641.952	3342.82	Nitrogen scarcity	0.001602	0.006065	0.00978427	0.0011	0.00223148	0.0207828	0.00708819	0.341061	0.0136946	0.00136946	0.000850355	0.00107678	0.0085932	0.00180477	0.0189712	0.0090975	0.00978427	0.0011	0.00308227	0.0420353	0.0210176	0.5	0.0210176	0.00189159	0.00123982	0.00156995	0.0136018	0.00271446	0.0173692	-0.381269	-0.458006	-0.458006	-0.582857	-0.504048	-0.00280954	-0.0116374	-0.0130306	-0.00360952	-0.00204134	0.157035	0.138353
52	Estonia	Europe	High-income	Europe	42.388	468.415	1315.33	Nitrogen sufficiency	0.036276	0.013653	0.00749492	1.65e-05	0.0027456	0.060186	0.0385396	0.640342	0.0216464	0.00318964	0.000641367	0.000569933	0.00623741	0.011008	0.0411008	0.0204795	0.00749492	1.65e-05	0.00245005	0.0715418	0.0500792	0.7	0.0214625	0.00284629	0.000604123	0.000536837	0.00677903	0.0106963	0.00482481	0.107645	0.0580693	0.0580693	-0.0868333	0.0283241	0.000803545	-0.00323262	0.0119397	0.00714561	-0.000258852	0.130093	0.148919
53	Ethiopia	Sub-Saharan Africa	Low-income	Africa	1096.57	15377.7	100835	Nitrogen scarcity	0.139536	0.115134	0.279772	0.019374	0.0745928	0.628409	0.590074	0.938996	0.0383356	0.0031387	0.00130579	0.00207737	0.0130424	0.0187713	0.256067	0.124893	0.279772	0.019374	0.065265	0.745372	0.708103	0.95	0.0372686	0.00274621	0.00120598	0.00191857	0.013514	0.0178838	0.0160673	0.125049	0.0764408	0.0764408	-0.0361556	0.0472758	0.00234397	-0.0107651	0.00376848	0.00258221	6.86903e-06	1.33061	1.33697
54	Fiji	Other Asian countries	Lower-middle-income	Oceania	18.274	74.163	868.627	Nitrogen stress	0.005832	0.004212	0.00149924	0.000165	0.000222162	0.0119304	0.00130853	0.10968	0.0106219	0.00137266	0.000202421	0.000813163	0.00193112	0.00630251	0.00180553	0.00427793	0.00149924	0.000165	0.000103453	0.00785116	0.00235535	0.3	0.00549581	0.0006392	9.94968e-05	0.000399698	0.00116169	0.00319573	-0.00402647	0.534336	0.508465	0.508465	0.39844	0.492943	0.00156265	0.00269773	0.0105402	0.0068561	-0.00148911	0.0118014	0.0277086
55	Finland	Europe	High-income	Europe	303.815	1137.99	5481.12	Nitrogen sufficiency	0.143479	0.046441	0.0167453	0.000165	0.00703367	0.213864	0.0760358	0.355534	0.137828	0.0240032	0.00327762	0.00441263	0.0310872	0.0750475	0.0954203	0.0511067	0.0167453	0.000165	0.00384147	0.167279	0.0836394	0.5	0.0836394	0.0131094	0.00188954	0.00254386	0.0214657	0.0446309	-0.0480587	0.453845	0.423504	0.423504	0.309501	0.405298	0.138891	0.0321993	0.546681	0.292617	-0.00883998	0.0857196	0.916178
56	France	Europe	High-income	Europe	549.97	14076.3	64453.2	Nitrogen sufficiency	2.2	0.866993	0.250837	0.0103719	0.171648	3.49985	1.70953	0.488457	1.79032	0.347784	0.0346681	0.062222	0.319206	1.02644	1.80515	0.9596	0.250837	0.0103719	0.108175	3.13413	1.88048	0.6	1.25365	0.219178	0.0230621	0.0413917	0.265641	0.70438	-0.394854	0.369787	0.334775	0.334775	0.167809	0.313768	0.591444	0.264552	6.30474	3.27136	-0.169805	1.92725	11.3335
57	Gabon	Sub-Saharan Africa	Upper-middle-income	Africa	257.667	267.937	1947.69	Nitrogen scarcity	0.00388	0.003515	0.00462856	8.06e-05	0.00104025	0.0131444	0.00340557	0.259089	0.00973885	0.00126415	0.000195204	0.00135254	0.00186837	0.00505858	0.00715651	0.00418002	0.00462856	8.06e-05	0.000982169	0.0170279	0.00681115	0.4	0.0102167	0.00119356	0.000194544	0.00134796	0.00227999	0.00520067	0.00327651	0.0558378	0.00338437	0.00338437	-0.220308	-0.0280877	9.03111e-05	-0.00219526	-1.84712e-05	-0.000213033	-0.00013236	0.038393	0.0380291
58	Gambia	Sub-Saharan Africa	Low-income	Africa	10.12	385.724	2085.86	Nitrogen scarcity	0.000141	0.000999	0.0138289	8e-05	0.0018854	0.0169343	0.00662505	0.391221	0.0103092	0.000942547	0.000596804	0.000332288	0.00601132	0.00242627	0.000831581	0.003499	0.0138289	8e-05	0.00163569	0.0198752	0.00993758	0.5	0.00993758	0.000817711	0.000546524	0.000304293	0.00597702	0.00229203	0.000690581	0.132446	0.0842484	0.0842484	0.00570607	0.0553299	0.00197018	-0.00046269	0.000578524	0.000527191	0.000303571	0.037344	0.0387533
59	Georgia	Former Soviet Union (FSU)	Lower-middle-income	Asia	69.7	377.522	4024.18	No nitrogen stress	0.0499	0.006037	0.00534062	0.0034815	0.00335133	0.0681105	0.00891074	0.130828	0.0591997	0.00948806	0.00165847	0.00265861	0.016002	0.0293926	0.0532092	0.0090555	0.00534062	0.0034815	0.00302059	0.0741074	0.0148215	0.2	0.0592859	0.00855169	0.00157784	0.00252936	0.0177804	0.0288467	0.00330921	0.0986891	0.0486163	0.0486163	-0.111134	0.0185726	0.0035622	-0.00221717	0.013859	0.0121211	-0.00101387	0.0666352	0.0916015
60	Germany	Europe	High-income	Europe	348.672	8865.69	81787.4	Nitrogen sufficiency	1.7	0.758535	0.146078	0.00069597	0.137467	2.74278	1.17092	0.426911	1.57186	0.313908	0.029844	0.0503297	0.273302	0.904471	1.5408	0.787074	0.146078	0.00069597	0.101379	2.57603	1.28801	0.5	1.28801	0.231501	0.0232321	0.0391793	0.26778	0.726321	-0.159201	0.26252	0.221549	0.221549	0.0202059	0.196966	0.324851	0.106665	3.89106	1.9807	-0.111147	1.32005	7.08066
61	Ghana	Sub-Saharan Africa	Lower-middle-income	Africa	227.533	6999.76	27849.2	Nitrogen scarcity	0.042681	0.021328	0.109083	0.001304	0.0541484	0.228544	0.125049	0.547154	0.103495	0.0103495	0.00421576	0.0076805	0.0422505	0.0389991	0.0492774	0.0264115	0.109083	0.001304	0.0431806	0.229256	0.137554	0.6	0.0917026	0.00825323	0.00354863	0.00646507	0.0395714	0.0338642	0.00659638	0.202551	0.158248	0.158248	0.0634097	0.131667	0.00477465	-0.00441957	0.0216358	0.0158438	0.000322608	0.140975	0.178777
62	Greece	Europe	High-income	Europe	130.647	2704.08	10659.8	No nitrogen stress	0.164463	0.058771	0.0419281	0.0261294	0.020794	0.312086	0.143647	0.460282	0.168438	0.0311428	0.00356059	0.00569414	0.0332524	0.0947883	0.100384	0.0832079	0.0419281	0.0261294	0.0117041	0.263353	0.158012	0.6	0.105341	0.0175291	0.00211545	0.00338306	0.0242187	0.058095	-0.0640792	0.437139	0.405869	0.405869	0.271669	0.387107	0.0431266	0.0429331	0.570204	0.35762	-0.0152373	0.161942	1.07453
63	Guatemala	Latin America (except Brazil)	Lower-middle-income	Americas	107.159	2458.11	16252.4	No nitrogen stress	0.18164	0.073485	0.0381345	0.0062238	0.0224375	0.321921	0.0758529	0.235626	0.246068	0.0219886	0.00907919	0.00878538	0.0906675	0.115547	0.223179	0.0930526	0.0381345	0.0062238	0.0186748	0.379265	0.151706	0.4	0.227559	0.0183011	0.00797645	0.00771832	0.0888442	0.104719	0.0415391	0.167697	0.121458	0.121458	0.02011	0.0937148	0.00642171	-0.0278312	0.0191071	0.0395595	0.0037796	0.855134	0.91758
64	Guinea	Sub-Saharan Africa	Low-income	Africa	245.717	5094.85	11432.1	No nitrogen stress	0.002412	0.012694	0.13685	0.0005858	0.0204284	0.17297	0.0802068	0.463703	0.0927634	0.00646588	0.00390644	0.00527122	0.0393173	0.0378026	0.0140594	0.0331248	0.13685	0.0005858	0.0158968	0.200517	0.12031	0.6	0.0802068	0.00503158	0.00320877	0.00432981	0.0356048	0.0320318	0.0116474	0.221826	0.178594	0.178594	0.094425	0.152655	0.00368805	-0.00780379	0.014856	0.0152765	0.00267712	0.452109	0.484918
65	Guinea-Bissau	Sub-Saharan Africa	Low-income	Africa	28.12	521.709	1737.2	Nitrogen stress		0.007954	0.0112132	0.000288	0.00246184	0.021917	0.00739709	0.337504	0.0145199	0.00138251	0.00068059	0.00129352	0.00682377	0.00433954	0.012464	0.0107628	0.0112132	0.000288	0.0022575	0.0369854	0.0221913	0.6	0.0147942	0.00126776	0.000658772	0.00125205	0.00728251	0.00433307	0.012464	0.0830017	0.0320573	0.0320573	-0.0672272	0.00149074	0.000213643	-0.00835087	0.0006586	0.000245038	-6.75908e-05	0.166783	0.167619
66	Guyana	Latin America (except Brazil)	Lower-middle-income	Americas	196.849	269.799	767.432	Nitrogen sufficiency	0.017224	0.006828	0.00806195	0.0044979	0.00236808	0.0389799	0.0128562	0.329817	0.0261237	0.00320399	0.000549855	0.00201256	0.0052994	0.0150579	0.016382	0.00805356	0.00806195	0.0044979	0.00157329	0.0385687	0.0192843	0.5	0.0192843	0.00212865	0.000385604	0.00141138	0.00446539	0.0108933	-0.000842022	0.335626	0.298717	0.298717	0.157379	0.276571	0.00133639	0.000564155	0.00437472	0.0140118	-0.00199549	0.0724678	0.0888589
67	Haiti	Latin America (except Brazil)	Low-income	Americas	27.56	1561.8	10695.5	Nitrogen scarcity		0.023191	0.0249419	0.0039897	0.00769774	0.0598203	0.0223634	0.373843	0.0374569	0.00484686	0.00155134	0.00164553	0.0153806	0.0140326	0.00857274	0.0327865	0.0249419	0.0039897	0.00716285	0.0774537	0.0387268	0.5	0.0387268	0.00451007	0.00152373	0.00161625	0.0168586	0.0142182	0.00857274	0.0694867	0.0177915	0.0177915	-0.0960957	-0.0132256	0.00090544	-0.00574373	0.000217755	0.000787122	-0.000297742	0.184474	0.185181
68	Honduras	Latin America (except Brazil)	Lower-middle-income	Americas	111.89	1102.56	9112.92	Nitrogen stress	0.075362	0.034759	0.0134286	0.0038874	0.00730439	0.134741	0.0249113	0.184882	0.10983	0.0151051	0.00387021	0.00570377	0.0380624	0.0470886	0.0672626	0.034759	0.0134286	0.0038874	0.00521878	0.124556	0.0373669	0.3	0.0871894	0.0107921	0.00291877	0.00430158	0.0325429	0.036634	-0.00809942	0.285528	0.245835	0.245835	0.145012	0.22202	0.00794014	0.00542661	0.025403	0.0411471	-0.000441161	0.14042	0.206529
69	Hungary	Europe	High-income	Europe	89.608	3950.97	9777.92	Nitrogen sufficiency	0.358421	0.079826	0.0704796	0.0010626	0.0361483	0.545938	0.315341	0.577614	0.230596	0.0439762	0.00368308	0.0093311	0.0331926	0.140414	0.313408	0.0896124	0.0704796	0.0010626	0.0209737	0.495536	0.346875	0.7	0.148661	0.0255155	0.00225568	0.00571479	0.0264636	0.0887113	-0.0450134	0.419789	0.387555	0.387555	0.202727	0.368214	0.0657937	0.030159	1.07019	0.488921	-0.030742	0.355502	1.88387
70	Iceland	Europe	High-income	Europe	100.25	2.1	330.243	Nitrogen scarcity	0.000188059	0.00111604	8.281e-06	9.9e-07	1.22107e-06	0.00131459	3.13843e-05	0.0238738	0.00128321	0.00023079	4.16039e-05	2.90944e-05	0.000402161	0.000579561	0.000201503	0.00114185	8.281e-06	9.9e-07	1.10138e-06	0.00135372	6.7686e-05	0.05	0.00128603	0.000208168	3.96107e-05	2.77005e-05	0.000441335	0.000569219	1.34435e-05	0.0980192	0.0479091	0.0479091	-0.0974097	0.0178431	8.99883e-05	-9.00715e-06	0.000556942	0.000426654	-2.03475e-05	0.00040925	0.0013725
71	India	India	Lower-middle-income	Asia	2973.19	196184	1.31015e+06	No nitrogen stress	17	2.2	6.08279	2.2704	2.96514	30.5183	7.93593	0.260038	22.5824	3.83901	0.887221	0.869801	8.58131	8.40506	10.0665	3.7	6.08279	2.2704	1.68806	23.8078	9.52312	0.4	14.2847	2.18556	0.533158	0.522689	5.83292	5.21035	-6.93345	0.430698	0.39907	0.39907	0.320276	0.380093	3.06101	4.64541	20.979	29.1992	0.426024	17.8933	68.4976
72	Indonesia	Other Asian countries	Lower-middle-income	Asia	1811.57	43331	258383	No nitrogen stress	2.8	0.703262	0.877535	0.306108	0.475954	5.16286	1.88724	0.365542	3.27562	0.344377	0.102804	0.115205	1.01686	1.69637	2.22361	0.874196	0.877535	0.306108	0.331807	4.61326	2.07597	0.45	2.53729	0.240079	0.07565	0.0847762	0.849061	1.28773	-0.576387	0.30286	0.26413	0.26413	0.16502	0.240892	0.116169	0.386179	1.12949	2.39945	0.0549942	2.1276	5.71153
73	Iran	Middle East and North Africa	Upper-middle-income	Asia	1531.6	12261.3	78490	Nitrogen sufficiency	0.564053	0.318956	0.237601	0.2838	0.0490444	1.45345	0.477163	0.328296	0.976291	0.190145	0.0268248	0.0376995	0.255069	0.466553	0.486825	0.484177	0.237601	0.2838	0.0345175	1.52692	0.763461	0.5	0.763461	0.133824	0.0199281	0.028007	0.224153	0.357548	-0.0772276	0.296199	0.257099	0.257099	0.121205	0.233639	0.035714	0.0517425	0.645849	0.93835	-0.0449975	3.2276	4.7668
74	Iraq	Middle East and North Africa	Lower-middle-income	Asia	437.367	1717.27	35572.3	Nitrogen scarcity	0.063237	0.01239	0.0299079	0.1716	0.00710211	0.284237	0.0727937	0.256102	0.211443	0.0382425	0.00678714	0.00987197	0.0655468	0.0909949	0.086181	0.020585	0.0299079	0.1716	0.00569473	0.313969	0.125587	0.4	0.188381	0.0306642	0.00574452	0.00835548	0.0641683	0.0794487	0.022944	0.198163	0.153616	0.153616	0.0210312	0.126888	0.0126744	-0.0153725	0.0408205	0.121132	-0.00508517	0.595174	0.752042
75	Ireland	Europe	High-income	Europe	689	451	4652.43	Nitrogen sufficiency	0.322394	0.00423209	0.00479867	0.0005907	0.00310502	0.33512	0.0537204	0.160302	0.2814	0.0485889	0.00778778	0.00879151	0.0747286	0.141503	0.233563	0.00734813	0.00479867	0.0005907	0.00172415	0.248024	0.0744073	0.3	0.173617	0.0269804	0.00456463	0.00515294	0.0513611	0.085558	-0.0888312	0.444722	0.413873	0.413873	0.312698	0.395364	0.20203	0.0595169	1.42628	0.575916	-0.0102507	0.233216	2.22516
76	Israel	Middle East and North Africa	High-income	Asia	21.497	293.113	7978.49	Nitrogen scarcity	0.0451	0.011098	0.00462282	0.0033528	0.00171994	0.0658936	0.0156689	0.237791	0.0502247	0.010238	0.00204976	0.00154838	0.0199298	0.0164588	0.0349698	0.0188877	0.00462282	0.0033528	0.000842341	0.0626755	0.0313378	0.5	0.0313378	0.00501404	0.001215	0.000917807	0.0141268	0.0100641	-0.0101302	0.51025	0.407246	0.407246	0.291171	0.388528	0.00429472	0.0067872	0.137916	0.0797318	-0.000529887	0.176644	0.393762
77	Italy	Europe	High-income	Europe	294.14	6829.37	60578.5	No nitrogen stress	0.605236	0.408458	0.159547	0.042537	0.102974	1.31875	0.471925	0.357857	0.846828	0.17097	0.013873	0.0322852	0.124481	0.505219	0.330045	0.456079	0.159547	0.042537	0.0500258	1.03823	0.519117	0.5	0.519117	0.0830587	0.00807913	0.0188017	0.105666	0.303512	-0.275191	0.514191	0.417637	0.417637	0.151151	0.399247	0.385592	0.184378	3.74497	2.14651	-0.14444	0.532028	6.27907
78	Jamaica	Latin America (except Brazil)	Upper-middle-income	Americas	10.831	145.589	2891.02	Nitrogen scarcity	0.002669	0.0065	0.00236234	0.0014784	0.000430497	0.0134402	0.00315717	0.234904	0.0102831	0.00151857	0.000388748	0.000366906	0.00382309	0.00418575	0.00183824	0.00975	0.00236234	0.0014784	0.000356869	0.0157858	0.00631434	0.4	0.00947151	0.00125885	0.000340164	0.000321052	0.00377315	0.00377829	-0.000830757	0.171029	0.124975	0.124975	0.0130635	0.0973431	0.000421817	0.000556607	0.00418493	0.0019288	1.20685e-05	0.0355926	0.0417184
79	Japan	Other OECD countries	High-income	Asia	364.485	2894.35	127985	Nitrogen scarcity	0.3591	0.16501	0.0912873	0.10886	0.0358887	0.760146	0.24821	0.32653	0.511936	0.0867655	0.0151625	0.0155221	0.146296	0.248189	0.154717	0.173972	0.0912873	0.10886	0.0172265	0.546063	0.273031	0.5	0.273031	0.0416473	0.00768233	0.00786453	0.0861173	0.12972	-0.204383	0.520001	0.493335	0.493335	0.411348	0.477335	0.0754941	0.136937	1.705	0.86673	-0.0105329	0.279822	2.84102
80	Jordan	Middle East and North Africa	Upper-middle-income	Asia	88.802	200.638	9266.58	Nitrogen scarcity	0.034523	0.003218	0.00300794	0.0018975	0.000696277	0.0433427	0.00716349	0.165276	0.0361792	0.0101981	0.0012249	0.00153615	0.0114921	0.011728	0.0233765	0.00565616	0.00300794	0.0018975	0.000446676	0.0343848	0.00859619	0.25	0.0257886	0.00654227	0.000829454	0.00104022	0.00918411	0.00819252	-0.0111465	0.35848	0.322839	0.322839	0.200834	0.301455	0.00568519	0.00746817	0.0375698	0.0513569	-0.00307797	0.0161516	0.102
81	Kazakhstan	Former Soviet Union (FSU)	Upper-middle-income	Asia	2699.7	17233.1	17572	Nitrogen sufficiency	0.091532	0.162595	0.322939	0.050127	0.0901181	0.717311	0.431088	0.600978	0.286223	0.048607	0.0061235	0.0227222	0.0576943	0.151076	0.0975602	0.243892	0.322939	0.050127	0.0663849	0.780904	0.546633	0.7	0.234271	0.035806	0.00476143	0.017668	0.0548543	0.121181	0.00602819	0.263357	0.222433	0.222433	0.0492241	0.197878	0.0296994	-0.00403889	0.29471	0.249881	-0.0245462	1.3026	1.82264
82	Kenya	Sub-Saharan Africa	Low-income	Africa	569.14	5725.56	47878.3	Nitrogen scarcity	0.132817	0.061905	0.0853877	0.003814	0.036011	0.319935	0.146985	0.459423	0.172949	0.0243128	0.00432409	0.0123485	0.0417652	0.0901988	0.449447	0.155133	0.0853877	0.003814	0.0562186	0.75	0.45	0.6	0.3	0.037956	0.00712558	0.0203488	0.0812389	0.153331	0.31663	-0.561151	-0.647881	-0.647881	-0.945135	-0.69992	-0.089282	-0.212142	-0.230331	-0.155144	0.0166485	3.41606	3.04723
83	Kuwait	Middle East and North Africa	High-income	Asia	17.818	9.93	3835.59	Nitrogen scarcity	0.0023	0.005778	0.000136685	0.00162327	5.06069e-05	0.00988856	0.00106569	0.10777	0.00882288	0.00232361	0.00035228	0.000297089	0.00336748	0.00248242	-0.000803747	0.008667	0.000136685	0.00162327	3.36514e-05	0.00965686	0.00193137	0.2	0.00772549	0.0015451	0.00029304	0.00024713	0.00351004	0.00213018	-0.00310375	0.335043	0.168161	0.168161	-0.0423324	0.141892	0.00110076	0.00207951	0.0129961	0.00936975	-0.000848125	0.00975938	0.0312771
84	Kyrgyzstan	Former Soviet Union (FSU)	Low-income	Asia	191.801	968.303	5959.12	No nitrogen stress	0.032774	0.0435	0.0158747	0.02343	0.00496489	0.120544	0.0474263	0.393437	0.0731172	0.0146567	0.00149085	0.00408241	0.0137576	0.0391297	0.0405762	0.06525	0.0158747	0.02343	0.00457446	0.149705	0.0748526	0.5	0.0748526	0.0135041	0.00144993	0.00397034	0.0166711	0.0392572	0.00780217	0.0786388	0.0274521	0.0274521	-0.211769	-0.00325996	0.0012403	-0.00522745	0.00147171	0.0122674	-0.00169773	0.309193	0.321234
85	Lao People's Democratic Republic	Other Asian countries	Lower-middle-income	Asia	230.8	1764.49	6741.16	No nitrogen stress		0.056798	0.0459671	0.0105369	0.0205965	0.133898	0.107106	0.799907	0.0267921	0.0024419	0.000775575	0.00146063	0.00768744	0.0144265	0.00226638	0.0654529	0.0459671	0.0105369	0.014385	0.138608	0.117817	0.85	0.0207912	0.00170547	0.00057177	0.00107681	0.00646579	0.0109714	0.00226638	0.30158	0.262779	0.262779	0.158915	0.239499	0.00126236	-0.00151848	0.0054323	0.0198595	-0.000106968	0.120747	0.145932
86	Latvia	Europe	Upper-middle-income	Europe	62.249	827.321	1997.67	Nitrogen sufficiency	0.07582	0.01983	0.0139508	0.00011979	0.00395535	0.113676	0.0726706	0.639278	0.0410054	0.00713804	0.000976458	0.00121881	0.0092627	0.0224094	0.102753	0.029745	0.0139508	0.00011979	0.00391929	0.150487	0.105341	0.7	0.0451462	0.00707298	0.00102131	0.0012748	0.0115983	0.0241789	0.0269325	0.00911497	-0.0459342	-0.0459342	-0.252147	-0.0789637	-3.7282e-05	-0.0180448	-0.00739116	-0.00443803	-0.000485229	0.368315	0.356
87	Lebanon	Middle East and North Africa	Upper-middle-income	Asia	10.23	241.845	6532.68	Nitrogen scarcity	0.018924	0.006756	0.00411339	0.002574	0.00172036	0.0340877	0.00899949	0.26401	0.0250883	0.00474212	0.000879203	0.00096156	0.00851259	0.00999279	0.0108885	0.00842284	0.00411339	0.002574	0.000999727	0.0269985	0.0107994	0.4	0.0161991	0.00275572	0.000539303	0.000589821	0.0059911	0.00632314	-0.00803548	0.418885	0.3866	0.3866	0.296207	0.36723	0.00337327	0.00538377	0.0142208	0.0339242	-0.000416499	0.0202913	0.0680198
88	Lesotho	Sub-Saharan Africa	Lower-middle-income	Africa	30.355	159.206	2059.02	Nitrogen scarcity		0.002894	0.00213754	7.6e-06	0.000806167	0.0058453	0.00187024	0.319956	0.00397506	0.000292169	0.000197036	0.000261785	0.0019866	0.00123747	0.0572135	0.00626545	0.00213754	7.6e-06	0.0065905	0.0722145	0.0361073	0.5	0.0361073	0.00238851	0.00170028	0.00225901	0.0187438	0.0110157	0.0572135	-7.17511	-7.62928	-7.62928	-8.4351	-7.90178	-0.00727586	-0.038333	-0.0481039	-0.0275862	-0.00787929	0.385974	0.302404
89	Liberia	Sub-Saharan Africa	Low-income	Africa	96.32	619.945	4472.23	Nitrogen scarcity		0.004911	0.0146246	2.46e-05	0.00669575	0.026256	0.0076235	0.290353	0.0186325	0.00182199	0.000594223	0.00183001	0.0058949	0.00849134	0.0056134	0.00530015	0.0146246	2.46e-05	0.00493124	0.030494	0.015247	0.5	0.015247	0.00134185	0.000461942	0.00142263	0.00521107	0.00680952	0.0056134	0.263527	0.222612	0.222612	0.116004	0.198063	0.00122377	-0.00376098	0.00347077	0.00461418	-0.000639678	0.0859442	0.0933894
90	Libya	Middle East and North Africa	Upper-middle-income	Africa	1759.54	924.723	6418.31	Nitrogen scarcity	0.014	0.005839	0.0146676	0.016005	0.00245468	0.0529663	0.0110853	0.20929	0.041881	0.00838817	0.00196456	0.00185588	0.0192471	0.0104253	0.15967	0.0074585	0.0146676	0.016005	0.006465	0.204267	0.0817067	0.4	0.12256	0.0220923	0.0054616	0.00515948	0.0599484	0.0298982	0.14567	-1.63375	-1.78007	-1.78007	-2.11467	-1.86786	-0.018762	-0.0975992	-0.0107636	-0.0695298	-0.00952458	0.796155	0.706337
91	Lithuania	Europe	Upper-middle-income	Europe	62.68	1737.32	2931.88	Nitrogen sufficiency	0.162813	0.038749	0.0296321	0.00019503	0.0111503	0.242539	0.151274	0.623708	0.0912656	0.0111286	0.00327113	0.0023171	0.0323383	0.0422104	0.191858	0.0581235	0.0296321	0.00019503	0.0095449	0.289354	0.202548	0.7	0.0868062	0.00952631	0.00295573	0.00209369	0.0328854	0.039345	0.0290454	0.143975	0.0964185	0.0964185	-0.0169179	0.0678844	0.00223124	-0.0194604	0.06251	0.0393374	0.000525373	0.57804	0.680413
92	Luxembourg	Europe	High-income	Europe	2.586	36.064	566.741	Nitrogen sufficiency	0.013007	0.007436	0.000581723	9.9e-07	0.00055128	0.021577	0.0038914	0.18035	0.0176856	0.00286424	0.000515697	0.000500433	0.00498459	0.00882063	0.00716076	0.011154	0.000581723	9.9e-07	0.000378539	0.019276	0.0057828	0.3	0.0134932	0.00196674	0.000373778	0.000362715	0.00419487	0.0065951	-0.00584624	0.313346	0.275198	0.275198	0.158432	0.25231	0.00320187	0.00391698	0.0421214	0.0235982	-0.000245784	0.0213229	0.0867966
93	Madagascar	Sub-Saharan Africa	Low-income	Africa	581.54	2623.05	24234.1	Nitrogen scarcity	0	0.042812	0.0584055	0.026	0.0131062	0.140324	0.0828078	0.59012	0.057516	0.00668207	0.000766382	0.00577736	0.0172548	0.0270354	0.161061	0.0791339	0.0584055	0.026	0.0212804	0.345881	0.242117	0.7	0.103764	0.0108496	0.0013135	0.00990176	0.0339006	0.0477989	0.161061	-0.623686	-0.713891	-0.713891	-0.964705	-0.768014	-0.0092114	-0.107911	-0.0293259	-0.052069	0.0148158	1.79598	1.7294
94	Malawi	Sub-Saharan Africa	Low-income	Africa	94.08	4376.55	16745.3	No nitrogen stress	0.071208	0.049583	0.105576	0.002332	0.0255489	0.254248	0.109318	0.429967	0.144929	0.0151919	0.00575301	0.0115727	0.0573225	0.0550894	0.292064	0.0603644	0.105576	0.002332	0.0396641	0.5	0.25	0.5	0.25	0.0235851	0.00942763	0.0189645	0.104895	0.0931274	0.220856	-0.552479	-0.638728	-0.638728	-0.829918	-0.690477	-0.0583789	-0.147973	-0.07323	-0.099653	-0.00402568	1.58599	1.40908
95	Malaysia	Other Asian countries	Upper-middle-income	Asia	328.657	7068.07	30271	No nitrogen stress	0.303405	0.088047	0.0426461	0.0082665	0.0330087	0.475373	0.120003	0.252439	0.35537	0.0400363	0.0118841	0.0146922	0.117527	0.171231	0.154793	0.107749	0.0426461	0.0082665	0.0165526	0.330008	0.132003	0.4	0.198005	0.0200766	0.0062905	0.00777686	0.0703625	0.0934982	-0.148612	0.498539	0.470681	0.470681	0.401306	0.453965	0.303934	0.0995699	0.741452	0.481973	0.0120196	0.135286	1.37073
96	Mali	Sub-Saharan Africa	Low-income	Africa	1220.19	6861.06	17438.8	No nitrogen stress	0.152018	0.029258	0.137849	0.01015	0.0296534	0.358928	0.17368	0.483884	0.185249	0.0148199	0.010583	0.00849661	0.107191	0.0441581	0.385799	0.0944513	0.137849	0.01015	0.0384176	0.666667	0.4	0.6	0.266667	0.0192	0.0144726	0.0116194	0.15908	0.0622945	0.233781	-0.295556	-0.367532	-0.367532	-0.484081	-0.410717	-0.0205065	-0.156633	-0.0848041	-0.0502743	-0.0281784	2.55144	2.38818
97	Mauritania	Sub-Saharan Africa	Low-income	Africa	1030.7	357.452	4046.3	Nitrogen scarcity		0.009397	0.00645942	0.002446	0.00118543	0.0194878	0.00706919	0.362748	0.0124187	0.00363156	0.000542214	0.00114823	0.00517744	0.00191922	0.0190268	0.0187687	0.00645942	0.002446	0.00157587	0.0482767	0.0241384	0.5	0.0241384	0.00482767	0.00100122	0.00212024	0.0125334	0.00365581	0.0190268	-0.329367	-0.846532	-0.846532	-1.42078	-0.904844	-0.00446612	-0.012748	-0.00278271	-0.00681932	-9.91135e-05	0.192431	0.18273
98	Mexico	Latin America (except Brazil)	Upper-middle-income	Americas	1943.94	16466.2	121858	No nitrogen stress	0.919369	0.469753	0.277291	0.217932	0.186946	2.07129	0.739804	0.357171	1.33149	0.270991	0.0419891	0.0727293	0.401989	0.543789	0.814211	0.769753	0.277291	0.217932	0.140227	2.21941	1.10971	0.5	1.10971	0.203268	0.0332454	0.0575843	0.371461	0.444148	-0.105158	0.249909	0.208237	0.208237	0.0759411	0.183234	0.0732893	0.070456	1.93875	0.486288	-0.0622488	4.17012	6.53291
99	Mongolia	Other Asian countries	Lower-middle-income	Asia	1553.56	411.647	2998.44	Nitrogen sufficiency	0.020686	0.138276	0.00789414	0.0007986	0.00127387	0.168929	0.0051821	0.0306763	0.163747	0.00350774	0.00840042	0.00244477	0.0856122	0.0637814	-0.0389943	0.145276	0.00789414	0.0007986	0.000773443	0.115748	0.00925983	0.08	0.106488	0.00212976	0.00518983	0.00151039	0.0570091	0.0406489	-0.0596803	0.392839	0.382193	0.382193	0.3341	0.362684	0.00826659	0.0399858	0.101748	0.100924	0.0346831	0.0459706	0.283326
100	Morocco	Middle East and North Africa	Lower-middle-income	Africa	446.3	7903.66	34663.6	Nitrogen stress	0.243243	0.035357	0.150066	0.0302148	0.0402401	0.49912	0.274661	0.550291	0.224459	0.0500729	0.00762771	0.0115894	0.0729386	0.0822305	0.537363	0.0619075	0.150066	0.0302148	0.0537827	0.833333	0.5	0.6	0.333333	0.0669247	0.0107612	0.0163503	0.119623	0.119674	0.29412	-0.336547	-0.410799	-0.410799	-0.64005	-0.455351	-0.0260001	-0.19706	-0.166606	-0.109962	0.00634443	2.54037	2.27015
101	Mozambique	Sub-Saharan Africa	Low-income	Africa	786.38	5326.59	27042	Nitrogen scarcity	0.012069	0.028297	0.106699	0.002152	0.0338248	0.183042	0.0658585	0.3598	0.117183	0.0104042	0.00483323	0.0082055	0.0483992	0.0453411	0.0252751	0.0377859	0.106699	0.002152	0.0256634	0.197575	0.0987877	0.5	0.0987877	0.00789386	0.00387078	0.00657152	0.0429926	0.0374589	0.0132061	0.241283	0.199132	0.199132	0.111709	0.173842	0.00766019	-0.00884812	0.0233485	0.0220525	0.00166252	0.37123	0.418294
102	Myanmar	Other Asian countries	Low-income	Asia	653.508	17246.4	52680.7	No nitrogen stress	0.220852	0.432364	0.46231	0.097581	0.153501	1.36661	0.817073	0.597884	0.549535	0.0982222	0.0108129	0.0339949	0.100608	0.305897	0.450644	0.648546	0.46231	0.097581	0.135332	1.79441	1.25609	0.7	0.538324	0.0865965	0.0100627	0.0316363	0.116365	0.293663	0.229792	0.118362	0.0693816	0.0693816	-0.156618	0.0399937	0.0144612	-0.15396	0.0503424	0.165139	-0.0175475	4.94929	5.14722
103	Namibia	Sub-Saharan Africa	Upper-middle-income	Africa	823.29	394.627	2314.9	Nitrogen stress	0.010368	0.005526	0.00540711	0.000402	0.000946849	0.02265	0.00378157	0.166957	0.0188684	0.00211611	0.00100452	0.00198921	0.0100638	0.00369475	0.0439989	0.0172326	0.00540711	0.000402	0.00186728	0.0689079	0.0275631	0.4	0.0413447	0.00417317	0.00209105	0.00414085	0.0230056	0.00793408	0.0336309	-0.972094	-1.08166	-1.08166	-1.28597	-1.14739	-0.00900191	-0.0225327	-0.112023	-0.016222	-0.00221497	0.268103	0.137643
104	Nepal	Other Asian countries	Low-income	Asia	143.351	5021.39	27015	No nitrogen stress	0.105798	0.096097	0.113823	0.030756	0.0685295	0.415003	0.202854	0.4888	0.21215	0.0290109	0.00489527	0.012906	0.0471299	0.118208	0.0594766	0.148575	0.113823	0.030756	0.0530765	0.405707	0.223139	0.55	0.182568	0.0224691	0.00400205	0.0105511	0.0458552	0.0996907	-0.0463214	0.225494	0.182466	0.182466	0.0270461	0.156649	0.0114459	0.0310353	0.207242	0.13	-0.00798556	0.228689	0.557945
105	Netherlands	Europe	High-income	Europe	33.893	530.188	16938.5	No nitrogen stress	0.120684	0.316882	0.00859495	0.00019866	0.00934765	0.455707	0.0700216	0.153655	0.385686	0.0707963	0.0117493	0.0100703	0.112999	0.180071	0.0569786	0.347943	0.00859495	0.00019866	0.00641494	0.42013	0.126039	0.3	0.294091	0.0485849	0.00851106	0.00729485	0.0951395	0.134561	-0.0637054	0.313737	0.275611	0.275611	0.158048	0.252736	0.022935	0.0426826	0.952652	0.546672	-0.00729769	0.631516	2.12354
106	New Zealand	Other OECD countries	High-income	Oceania	264.537	276.965	4614.53	Nitrogen sufficiency	0.2165	0.068831	0.00433181	0.0105831	0.0016912	0.301937	0.0265223	0.0878406	0.275415	0.0384117	0.0104191	0.00540201	0.1027	0.118482	0.0503919	0.172034	0.00433181	0.0105831	0.00136	0.238701	0.0477402	0.2	0.190961	0.0239697	0.00686298	0.00355825	0.0760626	0.0805073	-0.166108	0.375978	0.34131	0.34131	0.259371	0.32051	0.0184259	0.111292	0.673762	0.0992089	0.0166206	0.239201	1.02879
107	Nicaragua	Latin America (except Brazil)	Lower-middle-income	Americas	119.99	961.641	6223.24	No nitrogen stress	0.055976	0.046752	0.0175701	0.0039105	0.00612189	0.130331	0.0276648	0.212267	0.102666	0.00520081	0.00416561	0.00508457	0.0420992	0.0461155	0.0194699	0.0594521	0.0175701	0.0039105	0.00334051	0.103743	0.0414972	0.4	0.0622459	0.00283791	0.00239932	0.00292862	0.0266796	0.0274005	-0.0365061	0.454333	0.424018	0.424018	0.36627	0.405829	0.00748587	0.0244591	0.0478608	0.0571656	0.0101539	0.155941	0.271121
108	Niger	Sub-Saharan Africa	Low-income	Africa	1266.7	16153	20001.7	No nitrogen stress	0.006721	0.027413	0.304289	0.001313	0.0646536	0.40439	0.173604	0.4293	0.230785	0.0461571	0.0109153	0.0357132	0.103853	0.0341464	0.0283135	0.0338474	0.304289	0.001313	0.0530501	0.420813	0.210407	0.5	0.210407	0.0378732	0.00945387	0.0309317	0.101639	0.0305086	0.0215925	0.179472	0.133887	0.133887	0.0213199	0.106536	0.0174322	-0.014467	0.0421482	0.0260645	-0.0126805	0.414892	0.470424
109	Nigeria	Sub-Saharan Africa	Lower-middle-income	Africa	910.768	52138.4	181137	Nitrogen stress	0.196104	0.172694	1.00748	0.01102	0.319213	1.70651	0.928936	0.544348	0.777576	0.115676	0.0263039	0.067741	0.25736	0.310496	0.439854	0.246068	1.00748	0.01102	0.295577	2	1.2	0.6	0.8	0.107111	0.0257093	0.0662098	0.287909	0.313061	0.24375	0.0740458	0.0226039	0.0226039	-0.118705	-0.00826122	0.0133639	-0.163312	0.0864138	0.00863634	-0.0124163	3.05586	3.13849
110	Norway	Europe	High-income	Europe	304.282	312.233	5199.84	Nitrogen sufficiency	0.102598	0.047569	0.00471458	0.00278817	0.00195655	0.159626	0.0274848	0.172182	0.132142	0.0224133	0.00416637	0.00330361	0.0403454	0.0619128	0.0872703	0.0547817	0.00471458	0.00278817	0.00161153	0.151166	0.0302333	0.2	0.120933	0.018461	0.00362232	0.00287222	0.0404495	0.055528	-0.0153277	0.17634	0.130581	0.130581	-0.00257984	0.103125	0.00461312	0.0102696	0.13544	0.0916345	-0.00149451	0.0309852	0.256565
111	Oman	Middle East and North Africa	High-income	Asia	309.5	55.334	4267.35	Nitrogen scarcity	0.009535	0.001426	0.000708771	0.0038544	0.000153302	0.0156775	0.00275425	0.175682	0.0129232	0.00163177	0.000419001	0.000254598	0.00412112	0.00649674	0.00490542	0.002139	0.000708771	0.0038544	8.7401e-05	0.011695	0.0035085	0.3	0.00818649	0.000930309	0.000252154	0.000153217	0.00281763	0.00403319	-0.00462958	0.429876	0.398202	0.398202	0.316296	0.379198	0.00121237	0.00310182	0.0210049	0.0153073	0.000666638	0.00850308	0.0454819
112	Pakistan	Other Asian countries	Lower-middle-income	Asia	770.875	21474.1	199427	No nitrogen stress	3.2	0.716797	0.442274	0.56892	0.246661	5.17465	1.07421	0.207591	4.10044	0.656071	0.159253	0.104634	1.55817	1.62232	1.616	1.1623	0.442274	0.56892	0.149269	3.93877	1.18163	0.3	2.75714	0.397028	0.101728	0.066838	1.12252	1.06903	-1.584	0.39484	0.36122	0.36122	0.279593	0.341048	0.75779	1.06128	3.12578	4.54475	0.156264	1.21102	9.03781
113	Panama	Latin America (except Brazil)	Upper-middle-income	Americas	74.34	299.375	3968.49	Nitrogen stress	0.016304	0.016063	0.0061004	0.0014718	0.00247166	0.0424109	0.00847813	0.199905	0.0339327	0.00486115	0.00124176	0.00176836	0.0122109	0.0138506	0.00476956	0.0281036	0.0061004	0.0014718	0.00194527	0.0423906	0.0127172	0.3	0.0296734	0.00382587	0.0010316	0.00146907	0.0114771	0.0118698	-0.0115344	0.212969	0.169246	0.169246	0.0600921	0.143011	0.00183983	0.00772808	0.0362606	0.00885993	-0.000204257	0.0477894	0.0927057
114	Papua New Guinea	Other Asian countries	Lower-middle-income	Oceania	452.86	1090.07	8107.77	Nitrogen scarcity	0.020682	0.014536	0.0123156	3.3e-06	0.0127131	0.06025	0.0138385	0.229686	0.0464114	0.00371291	0.00189992	0.00209484	0.0191768	0.0195269	0.0141826	0.017717	0.0123156	3.3e-06	0.00767612	0.0518946	0.0207578	0.4	0.0311367	0.00224184	0.0012109	0.00133513	0.0135105	0.0128383	-0.00649942	0.396203	0.362659	0.362659	0.295475	0.342533	0.0214315	0.00435461	0.0221842	0.0148362	0.00337156	0.078005	0.118397
115	Paraguay	Latin America (except Brazil)	Lower-middle-income	Americas	397.302	6038.78	6688.75	Nitrogen sufficiency	0.122302	0.036282	0.61338	0.0062601	0.0394766	0.817701	0.675641	0.826268	0.142061	0.0215668	0.0033752	0.00648131	0.0323351	0.0783022	0.241388	0.0600822	0.61338	0.0062601	0.0359019	0.957013	0.813461	0.85	0.143552	0.0196139	0.0032401	0.00622188	0.0369343	0.0775417	0.119086	0.0905523	0.0400274	0.0400274	-0.142237	0.0097125	0.00234745	-0.0797876	0.0154061	0.00843113	-0.00249299	1.55373	1.57507
116	Peru	Latin America (except Brazil)	Upper-middle-income	Americas	1280	3334.52	30470.7	No nitrogen stress	0.282129	0.11286	0.0583373	0.039996	0.0108751	0.504197	0.140325	0.278315	0.363872	0.0609749	0.0127794	0.01522	0.124546	0.150352	0.285369	0.170051	0.0583373	0.039996	0.00754909	0.561302	0.280651	0.5	0.280651	0.0423264	0.00936377	0.0111521	0.104163	0.113646	0.00323984	0.305838	0.267274	0.267274	0.163657	0.244135	0.026132	-0.0021707	0.316018	0.156904	-0.00325465	1.58197	2.05164
117	Philippines	Other Asian countries	Lower-middle-income	Asia	298.17	14555	102113	Nitrogen stress	0.529366	0.157436	0.285932	0.221331	0.171495	1.36556	0.496404	0.363517	0.869156	0.148349	0.0155701	0.0444973	0.144164	0.516576	0.538949	0.173448	0.285932	0.221331	0.145451	1.36511	0.546044	0.4	0.819066	0.125819	0.0139391	0.0398362	0.162403	0.477069	0.00958268	0.151867	0.104749	0.104749	-0.126509	0.0764777	0.0269296	-0.0064204	0.22363	0.358242	-0.0342407	0.559625	1.10726
118	Poland	Europe	High-income	Europe	304.255	9998.07	38034.1	Nitrogen sufficiency	1	0.383116	0.160257	0.0036366	0.0907298	1.63774	0.675725	0.412596	0.962014	0.182006	0.0257174	0.0354633	0.244569	0.474258	0.849381	0.410229	0.160257	0.0036366	0.0630919	1.48659	0.743297	0.5	0.743297	0.126564	0.0188769	0.0260306	0.21272	0.359106	-0.150619	0.304618	0.265985	0.265985	0.130223	0.242806	0.0671359	0.100915	2.52951	1.38783	-0.0479646	0.761784	4.63116
119	Portugal	Europe	High-income	Europe	91.47	1058.65	10368.4	No nitrogen stress	0.117906	0.088108	0.0148251	0.0289311	0.00657624	0.256346	0.0342332	0.133543	0.222113	0.047168	0.00767137	0.0080333	0.0736827	0.0855578	0.0246034	0.106096	0.0148251	0.0289311	0.00355761	0.178013	0.0445032	0.25	0.13351	0.0255169	0.00438061	0.00458728	0.0486256	0.0503992	-0.0933026	0.459021	0.428967	0.428967	0.340068	0.410934	0.0265751	0.0625128	0.812262	0.523926	-0.00846037	0.115779	1.44351
120	Puerto Rico	Latin America (except Brazil)	High-income	Americas	8.959	19.226	3381.52	Nitrogen scarcity		0.006993	0.000216996	0.00021153	7.86701e-05	0.0075002	0.000394521	0.0526015	0.00710567	0.000568454	0.000381341	0.000499017	0.00387395	0.00178291	-0.00309836	0.0104895	0.000216996	0.00021153	7.07603e-05	0.00789042	0.000789043	0.1	0.00710138	0.0005113	0.000362055	0.000473779	0.00400805	0.0017462	-0.00309836	0.100544	0.0505739	0.0505739	-0.0346155	0.020592	0.000121102	0.0020759	0.000941266	0.000386448	6.22678e-05	0.00444767	0.00583765
121	Qatar	Middle East and North Africa	High-income	Asia	11.586	4.451	2565.71	Nitrogen scarcity	0.0014	0.00091	6.1247e-05	0.0008646	1.61109e-05	0.00325196	0.000164482	0.0505795	0.00308748	0.000571729	0.000135379	7.52112e-05	0.00132697	0.000978184	0.000984897	0.001365	6.1247e-05	0.0008646	1.39043e-05	0.00328965	0.000328965	0.1	0.00296068	0.000493425	0.000123328	6.85164e-05	0.00135616	0.000919253	-0.000415103	0.13696	0.0890133	0.0890133	-0.0219959	0.0602453	2.53053e-06	0.000278119	0.000982162	0.00107419	-2.37028e-06	0.00185431	0.00390828
122	Republic of Korea (South Korea)	Other OECD countries	High-income	Asia	96.92	1543.88	50823.1	Nitrogen stress	0.225605	0.120347	0.0449731	0.052668	0.0366792	0.480272	0.136843	0.284929	0.343429	0.0577673	0.0113519	0.00942813	0.110265	0.154617	0.124715	0.13226	0.0449731	0.052668	0.0217037	0.376319	0.150528	0.4	0.225792	0.0341819	0.00709025	0.00588871	0.0790091	0.0996217	-0.10089	0.408284	0.375411	0.375411	0.28346	0.355687	0.0307725	0.0675962	0.609954	0.435085	0.00180218	0.154272	1.20111
123	Republic of Moldova	Former Soviet Union (FSU)	Lower-middle-income	Europe	32.891	1666.72	4070.7	Nitrogen sufficiency	0.070204	0.027825	0.0340582	0.0001254	0.0132565	0.145469	0.0558849	0.38417	0.0895842	0.0147905	0.00206586	0.00655464	0.0196287	0.0465445	0.0767283	0.0417375	0.0340582	0.0001254	0.0108901	0.163539	0.0817697	0.5	0.0817697	0.0121503	0.00179137	0.00568373	0.0205096	0.0416347	0.00652427	0.178507	0.132869	0.132869	-0.0448796	0.105486	0.00968033	-0.00437126	0.0477962	0.0686099	-0.00420514	0.291815	0.404016
124	Reunion	Sub-Saharan Africa	Low-income	Africa	2.504	49.378	863.363	Nitrogen scarcity		0.002429	0.00125809	0.0002	0.00024689	0.00413398	0.00117714	0.284746	0.00295685	0.000111976	0.000204787	7.51638e-05	0.00208436	0.00048056	0.00171235	0.0036435	0.00125809	0.0002	0.000321739	0.00713568	0.00285427	0.4	0.00428141	0.000145924	0.000281698	0.000103393	0.00306848	0.000681918	0.00171235	-0.303169	-0.375567	-0.375567	-0.472145	-0.419006	-0.000180814	-0.00114728	-0.000145241	-0.00067288	-0.000949299	0.0189073	0.0171399
125	Romania	Europe	Upper-middle-income	Europe	229.891	7865.98	19925.2	Nitrogen sufficiency	0.357352	0.199966	0.13778	0.0037455	0.0645746	0.763418	0.440447	0.576941	0.322971	0.0660865	0.0055521	0.0184802	0.0500577	0.182794	0.37759	0.23025	0.13778	0.0037455	0.0581214	0.807486	0.484491	0.6	0.322994	0.0594822	0.00527488	0.0175575	0.0615283	0.179152	0.0202377	0.0999348	0.0499312	0.0499312	-0.229148	0.019929	0.00975748	-0.0135593	0.131441	0.128452	-0.0115121	0.496541	0.744921
126	Russian Federation	Former Soviet Union (FSU)	Upper-middle-income	Europe	16377.7	59613.9	144985	No nitrogen stress	1.3	1.2	1.29639	0.04356	0.353801	4.19376	2.61554	0.623675	1.57822	0.174411	0.0487043	0.060347	0.480597	0.814157	1.07243	1.8	1.29639	0.04356	0.271394	4.48378	3.13865	0.7	1.34513	0.133788	0.0394357	0.0488628	0.44301	0.680038	-0.227568	0.232919	0.190303	0.190303	0.0782094	0.164734	0.143828	0.152471	0.146652	1.24181	0.00669667	5.8973	7.29246
127	Rwanda	Sub-Saharan Africa	Low-income	Africa	24.668	1878.55	11369.1	Nitrogen scarcity	0.011095	0.024859	0.0341575	0.000204	0.0262729	0.0965883	0.0373277	0.386461	0.0592607	0.00509669	0.00185126	0.00418112	0.0184245	0.0297071	0.078737	0.0425859	0.0341575	0.000204	0.0388007	0.194485	0.0972425	0.5	0.0972425	0.00752698	0.0028859	0.00651788	0.0325395	0.0477723	0.067642	-0.476836	-0.558882	-0.558882	-0.766099	-0.60811	-0.0429324	-0.0453201	-0.0429344	-0.0428368	-0.000108121	0.675455	0.589576
128	Saint Kitts and Nevis	Latin America (except Brazil)	High-income	Americas	0.261	1.461	51.203	Nitrogen scarcity	8.7e-06	0.000144	2.2152e-05	6.6e-07	4.383e-06	0.000179895	2.14778e-05	0.119391	0.000158417	9.50503e-06	1.26353e-05	4.35957e-07	0.000128955	6.88568e-06	2.82413e-05	0.000164	2.2152e-05	6.6e-07	4.65015e-06	0.000219703	3.29555e-05	0.15	0.000186748	1.00844e-05	1.41503e-05	4.88225e-07	0.00015407	7.95474e-06	1.95413e-05	-0.0609524	-0.119894	-0.119894	-0.194758	-0.155259	-2.36118e-06	-1.30927e-05	-1.10418e-05	-8.87571e-06	-2.11425e-05	0.000129395	8.83355e-05
129	Saint Lucia	Latin America (except Brazil)	Upper-middle-income	Americas	0.606	7.325	179.126	Nitrogen scarcity	0.000429	0.000718	8.9884e-05	0.00010032	2.0679e-05	0.00135788	7.91875e-05	0.0583169	0.0012787	0.000102296	8.84351e-05	7.83376e-06	0.000898645	0.000181486	0.000258729	0.000818	8.9884e-05	0.00010032	1.68162e-05	0.00128375	0.000128375	0.1	0.00115537	8.3187e-05	7.59109e-05	6.72434e-06	0.000828849	0.000160703	-0.000170271	0.186798	0.141621	0.141621	0.0776679	0.114514	3.60166e-05	0.000114081	4.61371e-05	0.000141236	0.000129691	0.000554519	0.000871584
130	Saint Vincent and the Grenadines	Latin America (except Brazil)	Upper-middle-income	Americas	0.389	14.682	109.148	Nitrogen scarcity		0.000181	0.000208947	0	4.3734e-05	0.000433681	0.000195918	0.451756	0.000237763	1.42658e-05	1.67482e-05	1.31887e-06	0.000170324	3.5106e-05	-5.66742e-05	0.0002715	0.000208947	0	3.41102e-05	0.000457883	0.000251836	0.55	0.000206047	1.11266e-05	1.37884e-05	1.0858e-06	0.000150232	2.98147e-05	-5.66742e-05	0.220053	0.176723	0.176723	0.117966	0.150725	6.96532e-06	3.79717e-05	3.25991e-05	3.01076e-05	3.31588e-05	0.000630394	0.000726259
131	Samoa	Other Asian countries	Lower-middle-income	Oceania	2.821	48.497	193.513	Nitrogen stress	1.4e-06	0.001427	0.000631531	3.3e-06	0.000193988	0.00225722	0.000644743	0.285636	0.00161248	9.05725e-05	5.22581e-05	1.13234e-05	0.000525548	0.000932774	3.76815e-05	0.0016405	0.000631531	3.3e-06	0.000160703	0.00247372	0.000989486	0.4	0.00148423	7.5032e-05	4.56967e-05	9.90166e-06	0.000512184	0.000841415	3.62815e-05	0.17158	0.125557	0.125557	0.0254285	0.097943	1.89282e-05	-2.43086e-05	0.000172548	0.000197244	5.18766e-05	0.00388649	0.00430816
132	Sao Tome and Principe	Sub-Saharan Africa	Lower-middle-income	Africa	0.964	46.294	199.432	Nitrogen scarcity		0.000557	0.000577577	0	0.000177716	0.00131229	0.000238479	0.181727	0.00107381	5.36907e-05	8.0358e-05	1.41346e-06	0.000821239	0.000117113	-0.000327245	0.0008355	0.000577577	0	0.000106564	0.0011924	0.000476959	0.4	0.000715438	3.21947e-05	5.08623e-05	8.94641e-07	0.00055502	7.64668e-05	-0.000327245	0.400367	0.367054	0.367054	0.324168	0.347066	6.18126e-05	0.000219254	7.74303e-05	0.000151542	0.000335056	0.00268852	0.00325254
133	Saudi Arabia	Middle East and North Africa	High-income	Asia	2149.69	521.836	31717.7	Nitrogen stress	0.2027	0.021613	0.00765659	0.068739	0.00132666	0.302035	0.0352256	0.116627	0.26681	0.0583741	0.0117558	0.0084759	0.114336	0.0738679	0.141799	0.0450511	0.00765659	0.068739	0.000945825	0.264192	0.0528384	0.2	0.211354	0.041617	0.00884672	0.00637848	0.0971672	0.0573442	-0.0609005	0.287064	0.247456	0.247456	0.150162	0.223692	0.0107876	0.0408033	0.262644	0.248961	0.00139866	0.198559	0.711564
134	Senegal	Sub-Saharan Africa	Lower-middle-income	Africa	192.53	3114.4	14578.5	Nitrogen stress	0.0283	0.018704	0.123025	0.00413	0.0154183	0.189578	0.0729484	0.384794	0.116629	0.0175689	0.00494961	0.0130176	0.048857	0.0322361	0.105568	0.0362088	0.123025	0.00413	0.0134386	0.282371	0.169423	0.6	0.112948	0.015313	0.00455373	0.0119765	0.0505109	0.0305943	0.0772684	0.128404	0.079982	0.079982	-0.0338518	0.0509288	0.0210499	-0.0517698	0.00776483	0.00822583	-0.00269519	1.08761	1.10091
135	Seychelles	Sub-Saharan Africa	Upper-middle-income	Africa	0.455	2.13	94.978	Nitrogen scarcity	5.8e-05	9.6e-05	2.769e-05	1.8e-06	6.39e-06	0.00018988	1.73414e-05	0.0913282	0.000172539	8.62693e-06	1.51836e-05	6.05114e-08	0.000155342	-6.67404e-06	0.000172522	0.000116	2.769e-05	1.8e-06	7.59717e-06	0.000325609	9.76828e-05	0.3	0.000227927	1.02567e-05	1.90549e-05	7.59398e-08	0.000196305	2.23368e-06	0.000114522	-0.188916	-0.254967	-0.254967	-0.263701	1.33468	-1.04814e-05	-7.67298e-05	-6.15317e-05	-2.67627e-05	-4.88465e-05	0.000905735	0.000768594
136	Sierra Leone	Sub-Saharan Africa	Low-income	Africa	71.62	1630.13	7171.91	Nitrogen scarcity		0.003959	0.0415112	9.14e-05	0.00638141	0.051943	0.0286229	0.551045	0.0233201	0.000475181	0.00115557	0.000516681	0.0117776	0.00939497	0.00322028	0.00787226	0.0415112	9.14e-05	0.00575838	0.0584535	0.0350721	0.6	0.0233814	0.000428788	0.00110068	0.000492138	0.0121285	0.00923129	0.00322028	0.0976328	0.0475013	0.0475013	-0.0297892	0.0174224	0.000226489	-0.00215759	0.000298855	0.000483766	0.000491924	0.0727052	0.0739797
137	Singapore	Other Asian countries	High-income	Asia	0.7092	1.413	5592.15	Nitrogen scarcity	3e-05	0.000926	1.8369e-05	2.508e-05	4.239e-06	0.00100369	6.13874e-05	0.0611618	0.000942301	6.7602e-05	6.1996e-05	1.70537e-05	0.000627558	0.000168091	3.51137e-05	0.001026	1.8369e-05	2.508e-05	5.12131e-06	0.00110968	8.87747e-05	0.08	0.00102091	8.16727e-05	6.38094e-05	1.75525e-05	0.000679403	0.000178471	5.11369e-06	-0.208141	-0.0292509	-0.0292509	-0.0826145	-0.0617536	-1.6526e-05	-3.42617e-06	-0.000239824	-0.000182389	2.47666e-06	0.000308754	-0.000110983
138	Slovakia	Europe	High-income	Europe	48.105	1055.18	5435.61	Nitrogen sufficiency	0.114773	0.028359	0.0230589	7.557e-05	0.00951667	0.175783	0.0906222	0.515534	0.0851609	0.0151886	0.00154829	0.00319508	0.014291	0.0509379	0.128272	0.0425385	0.0230589	7.557e-05	0.00812939	0.202074	0.121244	0.6	0.0808296	0.0129745	0.00139607	0.00288095	0.0161978	0.0473803	0.0134987	0.145774	0.0983168	0.0983168	-0.133428	0.0698426	0.00729099	-0.00904416	0.0934865	0.0500508	-0.00342944	0.345222	0.48533
139	Somalia	Sub-Saharan Africa	Low-income	Africa	627.337	678.095	13797.2	Nitrogen scarcity		0.020561	0.00948301	0.006562	0.00208436	0.0386904	0.00670648	0.173337	0.0319839	0.00460883	0.00174361	0.0025865	0.0173727	0.00567229	-0.00401225	0.0308415	0.00948301	0.006562	0.00183563	0.0447099	0.013413	0.3	0.0312969	0.00405886	0.00162085	0.0024044	0.0177734	0.00543945	-0.00401225	0.11933	0.0704044	0.0704044	-0.0230657	0.0410488	0.000890845	0.00268821	0.00137814	0.00157041	-4.78214e-05	0.0756061	0.0785068
140	South Africa	Sub-Saharan Africa	Upper-middle-income	Africa	1214.47	5732.21	55386.4	Nitrogen stress	0.402792	0.054764	0.187925	0.01938	0.0290041	0.693865	0.308476	0.444576	0.38539	0.0800685	0.0123173	0.024607	0.117862	0.150534	1.31111	0.104777	0.187925	0.01938	0.0434689	1.66667	1	0.6	0.666667	0.12	0.0202417	0.0404381	0.230793	0.255194	0.908323	-0.498717	-0.643359	-0.643359	-0.958154	-0.695254	-0.102627	-0.608576	-0.588394	-0.31297	0.0277096	7.79595	6.9223
141	Spain	Europe	High-income	Europe	498.98	12641.7	46671.9	Nitrogen sufficiency	1.1	0.507261	0.200432	0.084051	0.096442	1.98819	0.508307	0.255663	1.47988	0.309737	0.0513678	0.053863	0.494007	0.570904	0.532248	0.53192	0.200432	0.084051	0.0491917	1.39784	0.559137	0.4	0.838706	0.157986	0.0276566	0.0289999	0.30698	0.317083	-0.567752	0.489935	0.461598	0.461598	0.378592	0.444596	0.250461	0.380394	5.92338	3.71115	-0.0528994	0.573043	10.1547
142	Sri Lanka	Other Asian countries	Lower-middle-income	Asia	64.63	2291.08	20908	No nitrogen stress	0.225428	0.012101	0.0523944	0.037323	0.0218708	0.349117	0.0861172	0.246671	0.263	0.0319293	0.0100008	0.00917941	0.0990824	0.112808	0.121752	0.0147177	0.0523944	0.037323	0.0106347	0.236822	0.0947289	0.4	0.142093	0.0155257	0.00513308	0.00471147	0.0569943	0.0597288	-0.103676	0.513749	0.486735	0.486735	0.424779	0.470527	0.0175563	0.0694626	0.276965	0.356845	0.0174052	0.0970849	0.7483
143	Sudan	Sub-Saharan Africa	Lower-middle-income	Africa	1731.67	12044.6	38902.9	Nitrogen stress	0.076925	0.085573	0.25744	0.05182	0.0345747	0.506332	0.21	0.414747	0.296332	0.0405993	0.0157108	0.0249381	0.156632	0.0584525	0.558694	0.171406	0.25744	0.05182	0.0515494	1.09091	0.6	0.55	0.490909	0.0605317	0.0247254	0.0392473	0.271508	0.0948968	0.481769	-0.490955	-0.573786	-0.573786	-0.733417	-0.623484	-0.155289	-0.322785	-0.40395	-0.132052	-0.026234	4.3967	3.83446
144	Suriname	Latin America (except Brazil)	Upper-middle-income	Americas	156	71.01	559.143	No nitrogen stress	0.010823	0.001924	0.00216299	0.00142263	0.000617624	0.0169502	0.00459608	0.271151	0.0123542	0.00157836	0.000359738	0.00050435	0.00352009	0.00639164	0.00859084	0.002886	0.00216299	0.00142263	0.000417913	0.0154804	0.00619215	0.4	0.00928823	0.00106799	0.000256939	0.000360226	0.00289376	0.00470931	-0.00223216	0.323354	0.285762	0.285762	0.177929	0.263207	0.00174861	0.00149555	0.00141736	0.00590545	-9.75929e-05	0.0179935	0.0252187
145	Sweden	Europe	High-income	Europe	410.335	1231.72	9764.95	No nitrogen stress	0.190228	0.065025	0.0194695	0.0003234	0.00894296	0.283989	0.136623	0.481086	0.147366	0.0288849	0.00322169	0.00489971	0.0300152	0.0803444	0.156218	0.0689926	0.0194695	0.0003234	0.00547208	0.250475	0.150285	0.6	0.10019	0.0176743	0.00208083	0.00316462	0.0237389	0.0535316	-0.0340101	0.388114	0.35412	0.35412	0.209104	0.333724	0.0733744	0.0227868	0.553555	0.282835	-0.0125199	0.154023	0.977894
146	Switzerland	Europe	High-income	Europe	39.997	247.25	8296.77	No nitrogen stress	0.049731	0.074269	0.00444199	0.00052833	0.00420208	0.133172	0.025886	0.19438	0.107286	0.0185891	0.00234368	0.00295904	0.0220831	0.0613115	0.004888	0.085161	0.00444199	0.00052833	0.00205309	0.0970724	0.038829	0.4	0.0582435	0.00908246	0.00120871	0.00152608	0.0138072	0.032619	-0.044843	0.51141	0.484266	0.484266	0.37476	0.467979	0.0124598	0.0300448	0.520953	0.256369	-0.00795632	0.145914	0.91528
147	Syrian Arab Republic	Middle East and North Africa	Lower-middle-income	Asia	185.887	4797.65	17997.4	Nitrogen stress	0.026162	0.005261	0.0801749	0.048411	0.0256661	0.185675	0.0897036	0.483122	0.0959714	0.0199122	0.00313014	0.00365042	0.0299965	0.0392822	0.0411739	0.0329084	0.0801749	0.048411	0.0215909	0.224259	0.134555	0.6	0.0897036	0.0167506	0.00277943	0.00324142	0.0309498	0.0359824	0.0150119	0.158778	0.112043	0.112043	-0.0317828	0.0840023	0.0505263	-0.010058	0.0120581	0.0444368	-0.00232769	0.50564	0.559808
148	Tajikistan	Former Soviet Union (FSU)	Low-income	Asia	141.51	833.758	8454.03	No nitrogen stress	0.059567	0.055549	0.0140868	0.034452	0.00375089	0.167406	0.0464784	0.277639	0.120927	0.0278044	0.00193896	0.00659344	0.0169981	0.0675924	0.0720559	0.0833235	0.0140868	0.034452	0.00347373	0.207392	0.0829568	0.4	0.124435	0.0257498	0.00189545	0.00644547	0.0221823	0.0681621	0.0124889	0.0738926	0.0224422	0.0224422	-0.30499	-0.00842803	0.00280813	-0.00836759	0.0151576	0.0204203	-0.00318914	0.411242	0.443631
149	Thailand	Other Asian countries	Upper-middle-income	Asia	510.89	19840.6	68714.5	Nitrogen sufficiency	1.4	0.166882	0.491692	0.170907	0.23539	2.46487	0.689381	0.279682	1.77549	0.258933	0.0593129	0.0819164	0.580518	0.794811	0.890177	0.207297	0.491692	0.170907	0.135724	1.8958	0.758319	0.4	1.13748	0.149298	0.0360992	0.0498562	0.403209	0.499016	-0.509823	0.42341	0.391377	0.391377	0.305433	0.372158	1.04233	0.341582	2.63208	2.23052	-0.0103163	0.777179	5.62946
150	Timor-Leste	Other Asian countries	Lower-middle-income	Asia	15.007	196.345	1196.3	Nitrogen stress		0.006391	0.00384263	0.0035343	0.000589035	0.014357	0.00423604	0.295051	0.0101209	0.000432423	0.000508887	0.000430728	0.00516377	0.00358511	-0.00129173	0.0095865	0.00384263	0.0035343	0.000508509	0.0161802	0.00647208	0.4	0.00970812	0.000373307	0.000463724	0.000392502	0.00510848	0.00337011	-0.00129173	0.136708	0.0887472	0.0887472	0.0107075	0.0599707	0.000178168	0.000865459	0.000459238	0.00181207	0.000326542	0.0252082	0.027806
151	Togo	Sub-Saharan Africa	Low-income	Africa	54.385	2120.94	7323.16	Nitrogen scarcity	0.000573	0.011417	0.0333494	0.000152	0.0206057	0.0660971	0.0355761	0.53824	0.030521	0.00323835	0.00122402	0.00351111	0.0121953	0.0103522	0.00796629	0.0213676	0.0333494	0.000152	0.0201755	0.0830108	0.0498065	0.6	0.0332043	0.00317075	0.00126505	0.00362881	0.0141026	0.0110371	0.00739329	0.0208751	-0.0335208	-0.0335208	-0.156395	-0.0661583	-0.000427373	-0.0049535	-0.00112494	-0.00145585	-0.000167167	0.160428	0.15768
152	Tokelau	Other Asian countries	Low-income	Oceania	0.012	0.613	1.647	Nitrogen stress		8.3e-06	7.969e-06	0	1.839e-06	1.8108e-05	1.24053e-05	0.685072	5.70272e-06	2.85136e-07	5.07393e-07	8.38001e-11	5.19267e-06	-2.82566e-07	-8.67819e-07	1.245e-05	7.969e-06	0	1.52957e-06	2.10807e-05	1.58106e-05	0.75	5.27019e-06	2.37158e-07	4.45464e-07	7.35719e-11	4.53584e-06	5.16478e-08	-8.67819e-07	0.168262	0.122055	0.122055	0.126492	1.18278	8.19984e-07	5.81439e-07	-2.10523e-07	-6.16096e-07	6.6161e-07	3.83897e-05	3.82247e-05
153	Tonga	Other Asian countries	Lower-middle-income	Oceania	0.717	24.488	100.781	Nitrogen stress	5.6e-05	0.000682	0.000442768	0	7.2723e-05	0.00125349	0.00053407	0.426066	0.000719421	6.46918e-06	6.14226e-05	8.092e-07	0.000627946	2.27738e-05	4.80489e-05	0.001023	0.000442768	0	6.46206e-05	0.00157844	0.000868141	0.55	0.000710297	5.74842e-06	5.76114e-05	7.58991e-07	0.000624143	2.20353e-05	-7.95112e-06	0.111414	0.062048	0.062048	0.0060565	0.0324285	1.64956e-05	5.32725e-06	2.83304e-06	3.0445e-06	4.67314e-05	0.00376617	0.00381878
154	Trinidad and Tobago	Latin America (except Brazil)	High-income	Americas	5.128	30.508	1370.33	Nitrogen stress	0.0065	0.008251	0.000450447	5.511e-05	0.000116228	0.0153728	0.000346486	0.0225389	0.0150263	0.00199344	0.000628052	0.000517225	0.00622356	0.00566402	0.000591896	0.0103765	0.000450447	5.511e-05	7.55777e-05	0.0115495	0.000692972	0.06	0.0108566	0.00129624	0.000431081	0.000355012	0.00476379	0.00401043	-0.0059081	0.349747	0.313621	0.313621	0.234555	0.291946	0.0012582	0.00395843	0.0169581	0.00711906	0.000847837	0.00390614	0.0288311
155	Tunisia	Middle East and North Africa	Upper-middle-income	Africa	155.36	3565.78	11179.9	No nitrogen stress	0.105431	0.015627	0.0555264	0.0087252	0.0284657	0.213775	0.0470974	0.220313	0.166678	0.0435764	0.00446145	0.0114472	0.0411994	0.0659934	0.588912	0.027669	0.0555264	0.0087252	0.0691669	0.75	0.3	0.4	0.45	0.105883	0.0114428	0.0293601	0.128707	0.174607	0.483481	-1.42984	-1.56483	-1.56483	-2.12399	-1.64582	-0.0789233	-0.323933	-0.393911	-0.352349	0.0876296	2.85112	2.19249
156	Turkey	Middle East and North Africa	Upper-middle-income	Asia	769.632	18033	78529.4	No nitrogen stress	1.5	0.075263	0.329701	0.1122	0.138256	2.15542	1.04608	0.485326	1.10934	0.221868	0.0304026	0.044071	0.291096	0.521901	1.74372	0.145721	0.329701	0.1122	0.109513	2.44086	1.46451	0.6	0.976343	0.175742	0.0254198	0.0368481	0.288188	0.450145	0.243722	0.207899	0.163893	0.163893	0.00998996	0.13749	0.10086	-0.163294	1.53697	0.716792	-0.042844	4.71723	6.92815
157	Turkmenistan	Former Soviet Union (FSU)	Lower-middle-income	Asia	469.93	2010.83	5565.29	Nitrogen sufficiency		0.079435	0.0367675	0.086988	0.00739722	0.210588	0.0681756	0.32374	0.142412	0.0258723	0.00376202	0.00387037	0.0358533	0.0730542	0.00388772	0.119153	0.0367675	0.086988	0.00590668	0.252702	0.126351	0.5	0.126351	0.020659	0.00317086	0.00326219	0.0357402	0.063519	0.00388772	0.2015	0.157139	0.157139	0.00315517	0.130522	0.00801748	-0.00260478	0.0473968	0.0812526	-0.00342192	0.655847	0.781075
158	Tuvalu	Other Asian countries	Upper-middle-income	Oceania	0.0256	1.855	11.099	Nitrogen stress		0.000108	2.4115e-05	0	5.565e-06	0.00013768	6.91536e-06	0.0502278	0.000130765	1.34302e-07	1.15913e-05	1.69023e-08	0.000118614	4.08442e-07	1.42455e-06	0.000108	2.4115e-05	0	4.76765e-06	0.000138307	1.38307e-05	0.1	0.000124476	1.1506e-07	1.04822e-05	1.5285e-08	0.000113483	3.81025e-07	1.42455e-06	0.143279	0.0956832	0.0956832	0.0432563	0.0671259	1.12996e-06	-9.54446e-07	4.67314e-07	4.33268e-07	1.47831e-05	7.79609e-05	9.36445e-05
159	Uganda	Sub-Saharan Africa	Low-income	Africa	197.1	6875.76	38225.5	Nitrogen scarcity	0.002096	0.068209	0.115259	0.000518	0.0633272	0.249409	0.133612	0.535713	0.115797	0.0114148	0.00354338	0.00977957	0.0350953	0.0559643	0.0342388	0.130672	0.115259	0.000518	0.0584164	0.339104	0.220417	0.65	0.118686	0.0105296	0.00345019	0.00952237	0.0389707	0.0562133	0.0321428	0.0775469	0.0262995	0.0262995	-0.110428	-0.00444894	0.00170509	-0.0215357	0.00500189	0.00112692	-0.00118761	0.978612	0.983553
160	Ukraine	Former Soviet Union (FSU)	Lower-middle-income	Europe	579.33	25089.9	44921.6	Nitrogen sufficiency	0.98496	0.304814	0.694774	0.0146982	0.192185	2.19143	1.68194	0.767507	0.509492	0.0901552	0.00907917	0.0303905	0.0836909	0.296176	1.18492	0.457221	0.694774	0.0146982	0.171299	2.52291	2.01833	0.8	0.504582	0.0803576	0.00854208	0.0285927	0.0996338	0.287455	0.199956	0.108674	0.0591563	0.0591563	-0.190497	0.0294454	0.0430412	-0.13397	0.126487	0.205339	-0.0161853	3.79229	4.10794
161	United Arab Emirates	Middle East and North Africa	High-income	Asia	83.6	48.228	9262.9	Nitrogen scarcity	0.015146	0.002933	0.000643038	0.0109296	0.000166511	0.0298181	0.00153388	0.051441	0.0282843	0.00603081	0.000917182	0.00078549	0.00876938	0.0117814	0.0106246	0.00833404	0.000643038	0.0109296	0.000146286	0.0306775	0.00306775	0.1	0.0276098	0.00529829	0.000850545	0.00072842	0.00946207	0.0112704	-0.00452143	0.121462	0.0726548	0.0726548	-0.0789893	0.0433702	0.000255743	0.00302936	0.0105377	0.00945523	-0.000681572	0.0172923	0.0366036
162	United Kingdom	Europe	High-income	Europe	241.93	4405.41	65860.1	No nitrogen stress	1	0.494605	0.0720426	0.0034617	0.002	1.57211	0.616399	0.392084	0.955711	0.191142	0.0208289	0.0287488	0.19454	0.52045	0.651457	0.627735	0.0720426	0.0034617	0.00138114	1.35608	0.678039	0.5	0.678039	0.122047	0.0140384	0.0193763	0.160723	0.361854	-0.348543	0.30943	0.271065	0.271065	0.106478	0.248046	0.156772	0.233524	2.54613	1.32706	-0.0605187	0.694902	4.50758
163	United Republic of Tanzania	Sub-Saharan Africa	Lower-middle-income	Africa	885.8	18245.8	51482.6	Nitrogen stress	0.076566	0.065416	0.377931	0.009264	0.175217	0.704394	0.42132	0.598131	0.283074	0.0428042	0.00596088	0.0309251	0.0566239	0.14676	0.554184	0.136105	0.377931	0.009264	0.216207	1.29369	0.905584	0.7	0.388107	0.0528178	0.007764	0.0402797	0.0900555	0.19719	0.477618	-0.23394	-0.302492	-0.302492	-0.590414	-0.343623	-0.0457301	-0.320004	-0.168341	-0.13223	0.0295283	5.45939	5.18835
164	United States of America	USA and Canada	High-income	Americas	9147.59	102566	320878	Nitrogen sufficiency	12	2.4	6.45448	0.57783	1.41112	22.8434	14.229	0.622894	8.61438	1.72288	0.180241	0.343764	1.68095	4.68655	11.0892	3.03839	6.45448	0.57783	1.2	22.3599	15.6519	0.7	6.70798	1.20744	0.133335	0.254303	1.5365	3.5764	-0.910771	0.299174	0.26024	0.26024	0.0859357	0.236879	0.862991	0.610217	22.2867	4.61183	-0.701718	16.0412	42.238
165	Uruguay	Latin America (except Brazil)	Upper-middle-income	Americas	175.015	2297.68	3412.01	Nitrogen sufficiency	0.10965	0.043106	0.233706	0.010461	0.0187834	0.415706	0.2548	0.612933	0.160906	0.0279615	0.0030533	0.00922872	0.0283863	0.0922765	0.106482	0.0951294	0.233706	0.010461	0.0145075	0.460286	0.3222	0.7	0.138086	0.0215963	0.00248925	0.00752386	0.0288708	0.0776056	-0.00316795	0.227642	0.184734	0.184734	-0.0170679	0.158988	0.0142305	0.00212253	0.148635	0.0574262	-0.0104379	0.75984	0.955464
166	Uzbekistan	Former Soviet Union (FSU)	Lower-middle-income	Asia	425.4	3756.99	30929.6	Nitrogen sufficiency	0.709484	0.248105	0.0610568	0.16632	0.0235878	1.20855	0.341704	0.282738	0.86685	0.163741	0.0247202	0.0247834	0.236233	0.417372	0.51523	0.372157	0.0610568	0.16632	0.0166245	1.13139	0.452556	0.4	0.678834	0.115404	0.0183906	0.0184376	0.206293	0.320309	-0.194254	0.295206	0.256051	0.256051	0.12674	0.232558	0.0762824	0.13015	0.478131	0.78623	-0.0237284	1.2497	2.49033
167	Vanuatu	Other Asian countries	Lower-middle-income	Oceania	12.189	108.574	271.13	Nitrogen stress		0.00155	0.00156415	3.3e-05	0.000325722	0.00347288	0.00111275	0.320413	0.00236012	0.00018881	6.72368e-05	5.93888e-05	0.000670028	0.00137466	-0.00039261	0.002325	0.00156415	3.3e-05	0.000284224	0.00381377	0.00152551	0.4	0.00228826	0.000164755	6.193e-05	5.47015e-05	0.000700727	0.00130615	-0.00039261	0.127404	0.078926	0.078926	-0.0458181	0.0498394	6.12884e-05	0.000263049	0.000100017	0.000153336	9.55302e-06	0.00465321	0.00491612
168	Venezuela (Bolivarian Republic of)	Latin America (except Brazil)	Lower-middle-income	Americas	882.05	1561.65	30081.8	No nitrogen stress	0.234375	0.166182	0.0249071	0.055143	0.0131472	0.493754	0.0514433	0.104188	0.442311	0.0725341	0.0140218	0.022862	0.136077	0.196816	0.064473	0.19201	0.0249071	0.055143	0.00642218	0.342955	0.102887	0.3	0.240069	0.0354317	0.00722992	0.0117881	0.0809317	0.104687	-0.169902	0.511516	0.484378	0.484378	0.405253	0.468095	0.0659617	0.113834	0.487212	0.351564	-0.0175881	0.57995	1.40114
169	Viet Nam	Other Asian countries	Lower-middle-income	Asia	310.07	14218.2	92677.1	No nitrogen stress	1.7	0.281072	0.374535	0.256575	0.186334	2.79852	0.95816	0.342382	1.84036	0.294457	0.0594379	0.0538781	0.583551	0.849032	1.48262	0.377143	0.374535	0.256575	0.144064	2.63494	1.05398	0.4	1.58096	0.227659	0.0485073	0.0439699	0.546051	0.714777	-0.217377	0.226852	0.183899	0.183899	0.0642609	0.158128	0.0711022	0.145642	1.17801	1.11861	-0.00959392	1.08019	3.36721
170	Yemen	Middle East and North Africa	Lower-middle-income	Asia	527.968	871.161	26497.9	Nitrogen scarcity	0.000951	0.011409	0.012972	0.0106755	0.00190496	0.0379125	0.0160256	0.422699	0.0218869	0.00488303	0.000585154	0.00110949	0.00548882	0.00982038	0.0059036	0.019698	0.012972	0.0106755	0.00179946	0.0510486	0.0280767	0.55	0.0229719	0.00461258	0.000583454	0.00110627	0.0065685	0.0101011	0.0049526	0.0553851	0.00290648	0.00290648	-0.196705	-0.0285807	0.00034429	-0.00331824	0.000184312	0.00205784	-0.000434563	0.13586	0.137667
171	Zambia	Sub-Saharan Africa	Lower-middle-income	Africa	743.398	1959.33	15879.4	No nitrogen stress	0.165525	0.021919	0.0591421	0.002304	0.0117844	0.260674	0.0786673	0.301784	0.182007	0.0208064	0.00771556	0.0165772	0.0768329	0.0600752	0.490596	0.0304768	0.0591421	0.002304	0.0174816	0.6	0.3	0.5	0.3	0.0308654	0.0120816	0.0259577	0.134055	0.0970408	0.325071	-0.483458	-0.565872	-0.565872	-0.744756	-0.615321	-0.0404695	-0.217797	-0.165314	-0.107743	-0.00264798	2.49521	2.21951
172	Zimbabwe	Sub-Saharan Africa	Low-income	Africa	386.847	2142.06	13814.6	Nitrogen scarcity	0.0426	0.013134	0.045377	0.00586	0.00987606	0.116847	0.0295397	0.252806	0.0873074	0.0115464	0.00401771	0.007352	0.0399362	0.024455	0.394661	0.0155433	0.045377	0.00586	0.0247486	0.48619	0.243095	0.5	0.243095	0.0289344	0.0106274	0.0194471	0.117356	0.0667297	0.352061	-1.50592	-1.64514	-1.64514	-1.93859	-1.72867	-0.0361403	-0.235881	-0.154034	-0.129636	-0.00803715	2.40753	2.11582
zzz	Globe	-	-	-	128757	1.38173e+06	7.33379e+06	-	105.318	26.7351	43.7155	8.90929	15.6867	200.365	84.5886	60.032	115.776	19.9435	3.71883	4.83567	35.288	51.9899	83.276	37.4054	43.7155	8.90929	10.4651	183.771	101.941	79.68	81.8301	12.6743	2.45276	3.3962	27.0774	36.2295	-22.1425	0.365156	0.341012	0.298062	0.233347	0.303881	18.8509	14.8355	151.934	129.724	-1.75015	195.626	475.533
Note: MP stands for mitigation potential

## Sheet: S4
Basic parameters and storyline of future scenario : 2020-2050*
	GDP|PPP billion (constant 2017 international $)								Population (million persons)								PGDP,PPP 1000 (constant 2017 international $)
country	2015	2020	2025	2030	2035	2040	2045	2050	2015	2020	2025	2030	2035	2040	2045	2050	2015	2020	2025	2030	2035	2040	2045	2050
Afghanistan	71.1765	76.7106	82	98.8237	142.879	214.556	321.909	475.145	34.4136	38.9283	43.069	46.594	49.924	52.874	55.305	57.179	1.94569	1.97056	1.90392	2.12095	2.86193	4.05788	5.82061	8.30978
Albania	34.2183	37.4368	37.8775	44.3275	53.4562	64.99	77.7125	91.0325	2.89051	2.8778	3.189	3.148	3.102	3.053	2.999	2.935	11.1745	13.1924	11.8775	14.0812	17.2328	21.2873	25.9128	31.0162
Algeria	464.697	470.758	469.681	587.186	734.783	902.442	1081.99	1291.5	39.728	43.851	44	45	43.57	44.294	44.762	44.889	11.0037	10.7354	10.6746	13.0486	16.8644	20.3739	24.1721	28.771
Angola	224.09	200.822	240	268.435	330.145	404.401	501.595	637.941	27.8844	32.8663	34	35	36	37	38	38.646	7.56012	6.11027	7.05882	7.66957	9.17069	10.9298	13.1999	16.5073
Antigua and Barbuda	1.73991	1.6935	2.1	2.3	2.5	2.7	2.9	3.1	0.093566	0.097929	0.097929	0.097929	0.097929	0.097929	0.097929	0.097929	17.4925	17.2933	21.4441	23.4864	25.5287	27.571	29.6133	31.6556
Argentina	1032.32	893.498	1076.3	1314.79	1625.52	1999.53	2388.01	2772.24	43.0754	45.1958	43.722	44.252	44.611	44.756	44.657	44.322	22.5154	19.6907	24.6169	29.7115	36.4376	44.6762	53.4745	62.5477
Armenia	33.1212	37.3957	26.6887	32.6837	41.24	51.8925	62.5913	72.25	2.92555	2.96324	2.862	2.744	2.623	2.495	2.357	2.213	10.6504	12.6199	9.32521	11.911	15.7225	20.7986	26.5555	32.648
Australia	1132.91	1250.71	1436.19	1728.41	2092.03	2533.33	3040.77	3619.9	23.9325	25.4999	26	28	30	32	34	35	44.75	48.6905	55.238	61.729	69.7344	79.1665	89.4343	103.426
Austria	456.973	462.408	461.551	516.166	583.982	664.351	754.821	854.526	8.67866	8.869	9.176	9.497	9.813	10.136	10.478	10.836	49.7402	51.8557	50.2998	54.3505	59.5111	65.5437	72.0387	78.8599
Azerbaijan	143.318	138.546	152	169	173.346	197.853	226.284	259.18	9.62275	10.051	10.298	10.459	10.583	10.655	10.645	10.548	13.9724	13.7268	14.7601	16.1583	16.3797	18.569	21.2573	24.5715
Bahamas	13.48	12.1304	15.6225	17.9588	20.855	24.3163	28.0337	31.9387	0.374206	0.387	0.407	0.424	0.44	0.454	0.464	0.472	33.8886	30.8466	38.3845	42.3555	47.3977	53.56	60.4176	67.6668
Bahrain	66.0009	70.5826	72	87	101.24	130.073	162.285	195.708	1.37185	1.956	2.247	2.524	2.795	3.052	3.281	3.472	45.2594	41.4806	32.0427	34.4691	36.2218	42.6188	49.4621	56.3674
Bangladesh	578.166	802.276	628	770.81	1147.26	1695.5	2401.08	3247.6	156.256	164.689	167.583	170.957	173.03	173.744	173.096	171.098	3.48082	4.87145	3.7474	4.50879	6.6304	9.75861	13.8714	18.9809
Barbados	4.38912	3.6368	7.03	7.8525	9.025	10.4688	11.9838	13.5438	0.285324	0.287375	0.278	0.277	0.275	0.271	0.266	0.259	14.4711	12.6554	25.2878	28.3484	32.8182	38.6301	45.0517	52.2925
Belarus	173.731	179.971	221.46	271.081	332.699	403.07	470.632	530.629	9.43942	9.44932	9.019	8.815	8.621	8.433	8.228	7.999	17.2745	19.1868	24.5548	30.7523	38.5917	47.7968	57.1989	66.3369
Belgium	557.581	563.009	567	601.231	689.824	798.436	921.31	1055.96	11.2879	11.5896	12.018	12.559	13.108	13.677	14.272	14.896	46.5253	48.7201	47.1792	47.8725	52.6262	58.378	64.5537	70.889
Belize	2.65592	2.43417	3.2175	3.9225	4.98625	6.40125	8.0425	9.855	0.360933	0.397628	0.362	0.365	0.366	0.363	0.357	0.348	6.9225	6.12184	8.88812	10.7466	13.6236	17.6343	22.528	28.319
Benin	31.1565	40.2871	34	45	52.4887	82.39	128.282	195.211	10.576	12.1232	12.491	13.623	14.713	15.726	16.631	17.413	2.77137	3.32314	2.72196	3.30324	3.56751	5.23909	7.71346	11.2107
Bhutan	7.3415	8.14163	12.4488	19.6612	29.4725	42.0525	56.9363	73.8637	0.727876	0.771608	0.935	0.998	1.056	1.109	1.156	1.194	9.48831	10.5515	13.3142	19.7007	27.9096	37.9193	49.2528	61.8624
Bolivia	86.7884	91.5769	95	112.194	154.15	211.887	283.053	366.769	10.8697	11.673	11.276	11.474	11.583	11.599	11.52	11.358	7.51121	7.84517	8.42497	9.77809	13.3083	18.2677	24.5705	32.2917
Botswana	31.59	34.4622	48.7963	60.9213	76.2437	94.4087	114.71	136.554	2.12072	2.35163	2.335	2.42	2.499	2.573	2.641	2.698	14.0131	14.6547	20.8978	25.1741	30.5097	36.6921	43.4343	50.613
Brazil	3080.2	2989.43	3500.59	4281.34	5298.74	6578.45	8012.26	9536.08	204.472	212.559	216	220	225	228	230	232	14.1714	14.064	16.2064	19.4606	23.55	28.8528	34.8359	41.1038
Brunei Darussalam	26.2008	27.2118	30.5663	35.9363	42.1462	48.97	55.92	62.86	0.414907	0.457	0.482	0.503	0.521	0.537	0.55	0.56	59.405	62.2009	63.4155	71.4438	80.8949	91.1918	101.673	112.25
Bulgaria	143.475	155.177	150.087	190.98	242.722	299.66	354.132	403.793	7.19974	7.056	6.892	6.755	6.64	6.541	6.443	6.334	18.8036	22.3791	21.7771	28.2724	36.5546	45.8126	54.9639	63.75
Burkina Faso	34.8689	45.0626	42.6612	62.6725	96.7763	151.779	232.555	345.576	18.1106	20.764	22.85	24.811	26.726	28.484	30.019	31.293	1.81122	2.15577	1.86701	2.526	3.62105	5.32856	7.74693	11.0432
Burundi	8.38412	8.69291	10.22	15.9563	27.16	47.6625	81.1663	131.773	10.16	11.8908	12.131	13.213	14.222	15.185	16.063	16.822	0.776299	0.731063	0.84247	1.20762	1.90972	3.13879	5.05299	7.83334
Cabo Verde	3.28848	3.36098	3.275	4.1925	5.485	7.15	9.01875	10.975	0.524743	0.512	0.506	0.495	0.481	0.464	0.444	0.42	5.89547	6.04506	6.47233	8.4697	11.4033	15.4095	20.3125	26.131
Cambodia	54.9672	70.0787	67.5975	95.8538	137.181	193.448	262.616	344.605	15.5214	16.719	15.33	15.338	15.241	15.039	14.738	14.344	3.33149	4.19157	4.40949	6.24943	9.0008	12.8631	17.819	24.0243
Cameroon	83.1851	97.328	91	113.496	166.851	249.21	363.555	514.012	23.2984	26.5459	26.7	27.5	28	28.536	29.44	30.139	3.35882	3.66641	3.40824	4.12714	5.95897	8.73318	12.349	17.0547
Canada	1696.68	1752.16	1970.18	2258.88	2642.57	3158.32	3776.67	4476.47	36.0267	37.7422	41	43	47	50	52	54	44.7057	46.103	48.0533	52.5322	56.2249	63.1664	72.6283	82.8976
Central African Republic	3.83155	4.52205	6.25875	8.90375	13.7138	22.005	34.8	53.4588	4.49317	5.14	5.497	5.812	6.095	6.336	6.523	6.665	0.80221	0.936288	1.13858	1.53196	2.25	3.47301	5.33497	8.02082
Chad	26.2056	24.9515	27.5988	38.9138	59.4463	93.5225	145.29	219.071	14.111	16.4259	15.602	16.966	18.27	19.436	20.439	21.273	1.74704	1.51904	1.76892	2.29363	3.25376	4.81182	7.10847	10.2981
Chile	439.179	445.876	458.692	567.39	700.869	856.595	1023.26	1194.78	17.9694	19.1162	18.886	19.224	19.455	19.571	19.568	19.444	22.9919	23.3245	24.2874	29.5147	36.0251	43.7686	52.2924	61.4474
China	17403.3	23020.5	24142	38111.3	53314.6	69503.1	84171.4	96786.2	1438.19	1439.32	1442	1426	1408	1395	1366	1348	11.8649	16.3158	16.742	26.726	37.8655	49.823	61.6189	71.7998
Colombia	669.839	684.32	750.816	912.751	1159.02	1490.36	1879.97	2313.67	47.5207	50.8829	53.356	54.898	56.122	56.981	57.451	57.54	13.2603	13.4489	14.0718	16.6263	20.6517	26.1555	32.723	40.2097
Comoros	2.30082	2.59937	1.265	1.80625	2.805	4.46	6.84625	10.0713	0.777424	0.856	0.894	0.927	0.954	0.971	0.976	0.97	2.7841	2.98917	1.41499	1.94849	2.94025	4.5932	7.0146	10.3827
Congo	25.3697	18.9489	38.0187	54.055	77.9162	111.668	155.458	209.75	4.85609	5.51809	5.67	5.916	6.336	6.719	7.053	7.334	4.91468	3.43396	6.70525	9.13709	12.2974	16.6197	22.0413	28.5997
Costa Rica	92.7951	101.389	94.3738	119.454	152.61	194.481	241.972	292.869	4.8478	5.291	5.575	5.822	6.043	6.231	6.375	6.474	18.0072	19.9031	16.928	20.5176	25.254	31.2119	37.9565	45.2377
Côte d'Ivoire	102.593	136.674	110	130	199.001	316.977	471.497	661.089	23.2261	26.3783	26.188	25.9977	25.8075	25.6172	25.4269	25.2366	4.15536	5.18131	4.2004	5.00044	7.711	12.3736	18.5433	26.1956
Cuba	0	0	110.438	131.101	159.345	194.453	232.239	272.7	11.3248	10.937	10.646	10.294	9.9	9.463	8.985	8.463	0	0	10.3736	12.7357	16.0955	20.5487	25.8474	32.2226
Cyprus	29.2047	34.7055	30	33.2338	39.46	47.6925	57.2212	67.5987	1.16098	1.263	1.346	1.42	1.489	1.554	1.613	1.663	32.4112	38.8161	22.2883	23.404	26.501	30.6902	35.475	40.6487
Czechia	381.434	411.988	433.553	529.936	649.599	787.041	931.241	1076.76	10.6014	10.709	11.28	11.31	11.32	11.46	11.57	11.69	34.0249	38.5075	38.4355	46.8555	57.385	68.6772	80.4876	92.1093
Democratic People's Republic of Korea (North Korea)	0	0	43	46	50	53	60	63.75	25.1838	25.7	26.1	26.7	26.9	27	27.1	27	0	0	1.64751	1.72285	1.85874	1.96296	2.21402	2.36111
Democratic Republic of the Congo	81.2189	96.9453	55.5562	100.826	193.679	367.534	652.826	1086.45	76.2445	89.5614	93.016	95	101	105	109	113	1.00211	1.08245	0.597276	1.06133	1.91761	3.50032	5.98923	9.61462
Denmark	300.614	325.508	313	328	341.179	388.311	443.327	508.504	5.6887	5.93	6.196	6.489	6.787	7.092	7.421	7.785	49.7579	55.8199	50.5165	50.5471	50.2694	54.7534	59.7396	65.3184
Djibouti	4.10276	5.41535	3.96375	5.60125	8.18375	11.8962	16.7375	22.715	0.913993	1.033	1.095	1.146	1.19	1.228	1.258	1.279	4.22277	5.48111	3.61986	4.88765	6.8771	9.6875	13.3048	17.76
Dominican Republic	157.601	184.447	161	193.736	240.366	297.439	360.344	426.456	10.2817	10.8479	11.068	11.233	11.32	11.325	11.25	11.102	14.4199	17.003	14.5464	17.2471	21.2338	26.2639	32.0306	38.4126
Ecuador	192.864	182.239	210	229.04	293.08	379.854	485.481	607.941	16.212	17.6431	16.576	16.996	17.313	17.511	17.591	17.553	11.1913	10.3292	12.6689	13.4761	16.9283	21.6923	27.5983	34.6346
Egypt	977.159	1223.04	885.766	1213.24	1695.57	2353.43	3148.43	4040.81	92.4425	102.334	102.4	103	105.047	107.767	109.75	110.961	9.94397	11.9514	8.65006	11.779	16.141	21.8381	28.6873	36.4165
El Salvador	51.5075	51.7769	55.1788	63.175	75.0863	90.5525	107.519	124.685	6.32512	6.118	5.882	5.59	5.276	4.939	4.583	4.216	7.6607	7.98263	9.38095	11.3014	14.2317	18.3342	23.4603	29.5742
Eritrea	0	0	4.51375	6.065	9.035	14.3912	23.1612	36.8425	3.34282	3.54642	3.62	3.78	3.86	3.9	4.1	4.2	0	0	1.24689	1.6045	2.34067	3.69006	5.64909	8.77202
Estonia	40.8287	46.8737	44	49.6112	58.9487	69.3563	80.2075	91.5563	1.31533	1.342	1.346	1.352	1.362	1.381	1.406	1.434	29.1993	35.2154	32.6895	36.6947	43.281	50.2218	57.0466	63.8468
Ethiopia	179.395	264.052	185.651	270.699	420.855	672.435	1055.99	1607.39	100.835	115	120	128	132	136	140	146	1.67364	2.29683	1.54709	2.11483	3.1883	4.94437	7.54276	11.0095
Fiji	10.9179	10.265	13	15	17	19	20	21	0.868627	0.881	0.867	0.844	0.816	0.782	0.743	0.701	11.8241	11.4508	14.9942	17.7725	20.8333	24.2967	26.9179	29.9572
Finland	246.977	260.742	267	300.141	342.091	392.835	449.646	510.916	5.48112	5.73	5.962	6.203	6.439	6.683	6.949	7.249	42.4013	47.1444	44.7836	48.3865	53.128	58.7812	64.7066	70.4809
France	2884.59	2851.55	2941.46	3197.86	3686.06	4309.28	5030.04	5843.04	64.4532	65	66	68	69	70	71	72	40.7768	42.3132	44.5676	47.0273	53.4211	61.5611	70.8457	81.1533
Gabon	30.2087	31.8743	34.8575	42.7812	53.6512	67.5425	84.03	102.911	1.94769	1.738	1.84	1.925	1.998	2.059	2.106	2.141	14.5908	14.3208	18.9443	22.224	26.8525	32.8035	39.9003	48.0669
Gambia	4.29407	5.21215	6.5675	9.12625	13.4563	20.1437	29.4238	41.5988	2.08586	2.11	2.265	2.396	2.511	2.603	2.669	2.71	1.93665	2.15675	2.89956	3.80895	5.35892	7.73867	11.0243	15.3501
Georgia	46.9576	51.9927	50	55.9612	72.53	91.8	110.376	126.741	4.02418	4.031	3.807	3.586	3.372	3.157	2.937	2.716	11.8581	13.9991	13.1337	15.6055	21.5095	29.0782	37.5813	46.6647
Germany	4179.03	4276.4	4254.11	4413.82	4862.15	5431.18	6118.18	6868.06	81.7874	83.307	84.46	85.774	87.111	88.561	90.177	91.934	48.1273	51.374	50.3683	51.4587	55.8156	61.327	67.8464	74.7064
Ghana	133.286	169.215	147.093	162	214.488	326.868	480.726	679.442	27.8492	31.0729	31.414	33.365	35.21	36.855	38.207	39.251	4.50235	5.44573	4.68239	4.85539	6.09166	8.86901	12.5822	17.3102
Greece	305.802	289.692	368.464	424.526	502.18	595.215	694.423	798.664	10.6598	10.4231	11.712	11.881	12.086	12.316	12.561	12.813	26.5855	27.0347	31.4604	35.7315	41.5506	48.3286	55.284	62.3323
Guatemala	126.495	141.497	104.697	138.009	190.765	267.475	366.112	487.059	16.2524	17.9156	17.569	18.215	18.704	19.014	19.155	19.148	7.64408	8.39328	5.95922	7.57665	10.1992	14.0673	19.1132	25.4365
Guinea	23.8695	35.0754	32.47	60.8063	108.576	178.345	265.433	366.189	11.4321	13.1328	11.649	11.889	12.015	12	11.844	11.568	1.96419	2.67082	2.78736	5.1145	9.03672	14.8621	22.4107	31.6553
Guinea-Bissau	3.12708	3.63581	3.10875	4.44	7.0025	11.4688	18.2613	27.9575	1.7372	1.968	1.862	1.949	2.028	2.093	2.143	2.176	1.69338	1.84747	1.66958	2.27809	3.45291	5.47957	8.52135	12.8481
Guyana	8.64266	14.6929	4.5125	5.61375	7.0675	8.94125	11.0388	13.3675	0.767432	0.786552	0.722	0.691	0.656	0.617	0.574	0.53	10.5943	18.68	6.25	8.1241	10.7736	14.4915	19.2313	25.2217
Haiti	33.1813	33.4578	21.0087	30.0525	45.9812	71.2687	106.511	152.189	10.6955	11.4025	10.977	11.053	11.06	10.993	10.852	10.644	2.91848	2.93425	1.91389	2.71895	4.15744	6.4831	9.8149	14.2981
Honduras	48.1473	50.8937	56	59.995	82.5025	115.76	159.266	213.317	9.11292	9.90461	8.962	9.202	9.367	9.454	9.465	9.409	4.97029	5.13839	6.24861	6.51978	8.80778	12.2446	16.8269	22.6716
Hungary	270.995	303.214	282	310	329.517	384.489	441.325	502.141	9.77792	9.66035	9.926	9.979	10.03	10.089	10.162	10.251	25.8999	31.0996	28.4102	31.0652	32.8532	38.1097	43.429	48.9846
Iceland	17.2497	19.1937	18.0775	21.8838	26.635	32.2188	38.5338	45.6337	0.330243	0.341243	0.411	0.445	0.478	0.513	0.55	0.588	49.0526	52.3811	43.9842	49.177	55.7218	62.8046	70.0614	77.6084
India	7159.19	8508.76	8682.98	12445.7	17997.9	25678.8	35135.7	46090.8	1310.15	1380	1414.15	1457.43	1493.69	1521.18	1539.27	1547	5.14054	6.16575	6.14008	8.53948	12.0493	16.8808	22.8262	29.7937
Indonesia	2622.49	3130.47	2199.76	3192.2	4653.1	6642.43	9018.2	11636.5	258.383	274	282	286	295	298	300	306	9.54808	11.445	7.80055	11.1615	15.7732	22.29	30.0607	38.0278
Iran	996.703	1062.04	1225.01	1488.6	1840.26	2315.77	2867.24	3432.78	78.49	84	85	87	88	88.5	88.8	89	11.9455	12.6444	14.4119	17.1104	20.912	26.1669	32.2887	38.5706
Iraq	353.837	362.501	315.858	414.12	576.57	813.88	1074.57	1373.79	35.5723	39.441	42.991	46.315	49.479	52.295	54.642	56.508	9.35746	9.01238	7.34706	8.94138	11.6528	15.5632	19.6657	24.3114
Ireland	336.231	452.645	258.344	296.945	343.859	397.533	455.95	519.014	4.65243	5.151	5.512	5.882	6.261	6.656	7.068	7.488	67.2707	90.6247	46.8693	50.4837	54.9207	59.7254	64.5091	69.3127
Israel	312.629	359.909	389.626	487.486	610.791	761.88	941.893	1150.05	7.97849	9	10	11	12	14	15	16	35.0951	39.0488	38.9626	44.3169	50.8993	54.42	62.7928	71.8781
Italy	2444.27	2322.9	2282.23	2501.88	2811.77	3204.88	3650.21	4151.46	60.5785	60.4618	61	63	65	66	66.2	66.3	37.8625	39.0049	37.4136	39.7123	43.258	48.5588	55.1391	62.6163
Jamaica	27.387	25.9428	26.375	29.455	34.3375	40.86	48.3113	56.4262	2.89102	2.737	2.672	2.583	2.482	2.366	2.238	2.099	8.91167	8.76102	9.87088	11.4034	13.8346	17.2697	21.5868	26.8824
Japan	5136.82	5062.66	5494.34	6015.61	6727.42	7552.61	8379.61	9268.49	127.985	126.426	125.966	125.369	124.606	123.783	122.997	122.31	38.0081	40.2322	43.6177	47.9832	53.9896	61.0149	68.1286	75.7787
Jordan	94.0171	100.16	98	123	136.369	199.74	283.029	385.646	9.26658	10	10.4	10.8	10.666	11.467	12.195	12.838	9.54453	9.81655	9.42308	11.3889	12.7854	17.4187	23.2086	30.0394
Kazakhstan	426.122	475.672	499	556.779	740.621	955.535	1160.31	1323.77	17.572	18.7767	18.9	19.2	19.4	19.5	19.6	19.62	22.8508	25.3632	26.4021	28.9989	38.1764	49.0018	59.1994	67.4702
Kenya	195.128	233.36	190	210	267.616	406.326	603.401	869.104	47.8783	53.7713	54.621	57.34	60.814	63.859	66.334	68.216	3.83396	4.33986	3.47852	3.66236	4.40057	6.36287	9.09641	12.7405
Kuwait	210.322	191.522	252.489	318.805	413.227	536.154	678.863	816.338	3.83559	4.27057	4.425	4.58	5.027	5.445	5.812	6.117	51.5846	44.8471	57.0596	69.6081	82.2016	98.4672	116.804	133.454
Kyrgyzstan	28.6237	31.0238	31	39	44	57.1688	76.1075	96.9262	5.95912	6.52419	6.78	7.0358	7.29161	7.54741	7.80322	8.05903	4.52036	4.70657	4.57227	5.54308	6.03433	7.57461	9.75335	12.027
Lao People's Democratic Republic	44.1119	56.8274	48	65	79.795	114.046	155.752	203.785	6.74116	6.88	7.107	7.251	7.331	7.351	7.316	7.233	6.15585	7.81073	6.7539	8.96428	10.8846	15.5144	21.2893	28.1743
Latvia	52.6585	57.204	62	71	82	89.9712	103.573	116.157	1.99767	2.119	2.062	2.008	1.958	1.913	1.868	1.819	25.0503	30.0829	30.0679	35.3586	41.8795	47.0315	55.4457	63.8579
Lebanon	106.864	78.4135	116	125	143.889	176.91	212.811	249.434	6.53268	6.82545	6.9	6.97455	7.04911	7.12366	7.19822	7.27278	15.3889	11.4884	16.8116	17.9223	20.4123	24.8341	29.5644	34.2969
Lesotho	5.56226	4.96357	8	10	11.815	17.5787	25.8938	37.26	2.05902	2.331	2.392	2.432	2.458	2.472	2.474	2.465	2.54132	2.31699	3.34448	4.11184	4.80675	7.11114	10.4664	15.1156
Liberia	7.29235	7.04031	10	10.7575	19.5825	35.4288	61.0288	99.99	4.47223	5.05768	5.4	6.543	6.7417	7.255	8.033	9.735	1.53395	1.392	1.85185	1.64412	2.90468	4.88336	7.59726	10.2712
Libya	70.7454	70.6526	109	167	210	286	365.714	439.02	6.41831	7.337	7.677	7.942	8.186	8.413	8.6	8.718	10.3692	10.2823	14.1983	21.0274	25.6536	33.995	42.5249	50.3579
Lithuania	89.3207	103.71	89.6375	101.998	115.054	129.096	142.05	152.784	2.93188	3.161	3.066	2.963	2.856	2.747	2.637	2.524	28.9259	37.1095	29.236	34.4237	40.2849	46.9954	53.868	60.5324
Luxembourg	64.4693	70.9583	66	70	75.905	86.3025	97.7412	109.956	0.566741	0.617	0.682	0.751	0.821	0.893	0.966	1.041	106.475	112.227	96.7742	93.2091	92.4543	96.6433	101.181	105.626
Madagascar	37.4845	40.5359	41	46.5875	74.0925	121.83	195.678	303.914	24.2341	27.691	28.371	30.616	32.687	34.503	36.018	37.232	1.4551	1.46386	1.44514	1.52167	2.26673	3.531	5.43277	8.1627
Malawi	24.4063	28.8641	26.0838	39.5075	64.355	108.065	177.682	283.105	16.7453	19.426	21.813	24.171	26.574	28.912	31.091	33.053	1.37112	1.50884	1.19579	1.6345	2.42173	3.73772	5.71492	8.56518
Malaysia	750.351	856.782	848	959.082	1239.35	1583.82	1965.45	2367.45	30.271	32.596	34.441	36.049	37.471	38.648	39.548	40.173	23.3187	26.4717	24.6218	26.605	33.075	40.9806	49.698	58.9315
Mali	37.3144	45.0762	38	41.525	65.8225	106.821	169.419	259.683	17.4388	20.2508	21.569	23.455	25.274	26.905	28.298	29.429	2.01292	2.22589	1.76179	1.77041	2.60436	3.97031	5.98695	8.82403
Mauritania	20.3305	23.7589	23	28	30.6825	42.9362	58.9275	79.325	4.0463	4.181	4.488	4.758	5.001	5.205	5.36	5.468	4.72669	5.1098	5.12478	5.88483	6.13527	8.24904	10.9939	14.5071
Mexico	2348.08	2301.75	2419.62	2879.09	3522.54	4343.13	5245.49	6210.65	121.858	128.933	130	135	139	141	144	146	18.1269	17.8524	18.6125	21.3266	25.342	30.8023	36.427	42.5387
Mongolia	33.0119	38.4343	35.7138	55.5588	83.7687	118.82	155.726	191.537	2.99844	3.086	3.189	3.51	3.657	3.785	3.91	4.028	10.3572	11.7239	11.199	15.8287	22.9064	31.3923	39.8277	47.5515
Morocco	250.773	262.041	278.371	379.905	525.435	718.146	941.656	1181.34	34.6636	36.9106	37.2	37.6	38	38.4	38.8	39.2	6.70394	6.98628	7.4831	10.1039	13.8272	18.7017	24.2695	30.1362
Mozambique	34.1436	38.4423	49.3238	74.4412	117.773	189.387	297.66	455.157	27.042	31.2554	31.875	33	33.615	35.092	36.293	37.254	1.18778	1.22994	1.54741	2.2558	3.50357	5.39689	8.20158	12.2177
Myanmar	192.977	264.29	254	311	356	404.59	530.992	668.473	52.6807	54.4098	55	57	59	60	61	62	3.44604	4.85739	4.61818	5.45614	6.0339	6.74317	8.7048	10.7818
Namibia	24.6834	22.3971	25.0888	32.5138	43.185	56.9038	72.9963	91.16	2.3149	2.613	2.754	2.872	2.975	3.058	3.119	3.162	10.0309	8.81459	9.10993	11.3209	14.516	18.6082	23.4037	28.8299
Nepal	90.0106	110.722	82	97	130.924	203.169	309.286	456.243	27.015	29.1368	30	31	33	35	35.5	36	3.1344	3.80007	2.73333	3.12903	3.96739	5.80482	8.71229	12.6734
Netherlands	897.377	947.499	913.52	1015	1141.48	1289.69	1460.74	1657.63	16.9385	17.538	18.15	18.813	19.464	20.116	20.791	21.516	49.8345	54.3255	50.3317	53.952	58.6455	64.1127	70.2581	77.0419
New Zealand	189.382	217.479	189	204.873	239.8	286.349	342.95	410.339	4.61453	4.948	5.274	5.601	5.924	6.252	6.38	6.45	38.6511	42.7747	35.8362	36.5778	40.4794	45.8011	53.7539	63.6184
Nicaragua	35.0386	34.9783	36	43	46.5475	65.4663	89.2212	116.721	6.22324	6.62455	6.7	6.8	6.9	7.1	7.2	7.4	5.29661	5.2801	5.37313	6.32353	6.74601	9.2206	12.3918	15.7731
Niger	22.6323	29.5628	23.6825	34.9012	55.6837	92.6125	152.852	246.546	20.0017	24.2066	26	26.614	29.654	32.669	35.544	38.182	1.06446	1.22127	0.910865	1.31139	1.87778	2.83487	4.30037	6.45713
Nigeria	998.931	1013.53	1008	1156.12	1750.71	2677.7	3989.61	5770.49	181.137	206.14	218.73	239.977	262.101	284.396	305.943	326.018	5.18793	4.91672	4.60842	4.81762	6.67953	9.41541	13.0404	17.6999
Norway	326.817	341.855	373.42	424.843	493.071	574.514	657.455	743.496	5.19984	5.42124	6.035	6.519	7.008	7.511	8.043	8.615	59.2545	63.548	61.8757	65.1699	70.3583	76.4896	81.7425	86.3025
Oman	147.5	150.656	136	155.816	195.861	244.111	293.461	340.205	4.26735	5.10663	5.2	5.29337	5.38675	5.48012	5.5735	5.66687	32.5164	29.5021	26.1538	29.4361	36.3598	44.5449	52.653	60.034
Pakistan	853.218	1007.85	860	969.543	1343.85	1911.65	2683.58	3670.9	199.427	220.892	226	228	231.044	237.798	242.835	245.972	4.02479	4.56262	3.80531	4.25238	5.81644	8.03898	11.051	14.924
Panama	112.828	109.551	127	140.136	181.172	228.971	280.299	334.098	3.96849	4.31477	4.161	4.321	4.455	4.558	4.63	4.67	26.746	25.3898	30.5215	32.4314	40.6672	50.235	60.5397	71.5412
Papua New Guinea	33.1101	36.3583	37.0875	50.02	72.05	105.886	152.28	212.934	8.10778	8.94702	8.618	9.072	9.47	9.793	10.029	10.182	3.84172	4.06373	4.30349	5.51367	7.60824	10.8124	15.184	20.9128
Paraguay	79.1154	88.3691	88	98	110.679	156.113	212.921	279.875	6.68875	7.13254	7.659	7.924	8.137	8.292	8.386	8.425	11.1271	12.3896	11.4898	12.3675	13.6019	18.8269	25.3901	33.2196
Peru	369.009	371.291	431	590	796	938.931	1192.61	1344.86	30.4707	32.9719	30.617	30.396	29.981	29.366	28.556	27.57	11.3925	11.2608	14.0771	19.4104	26.5501	31.9734	41.7638	48.7797
Philippines	745.44	871.562	853.635	959.87	1175.15	1620.1	2191.64	2888.79	102.113	109.581	113.552	118.67	123.018	126.457	128.939	130.499	6.86748	7.95358	7.51757	8.08856	9.55271	12.8114	16.9975	22.1365
Poland	1055.91	1227.88	1144.85	1352.43	1585.33	1834.13	2071.21	2288.46	38.0341	37.8466	39.15	39.302	39.272	39.202	39.191	39.254	26.1496	32.3545	29.2426	34.4112	40.3679	46.7865	52.8492	58.2988
Portugal	322.331	329.113	332.408	367.504	427.091	498.073	574.209	657.622	10.3684	10.1967	11.402	11.725	12.068	12.426	12.792	13.164	29.2745	31.9355	29.1534	31.3436	35.3904	40.0831	44.8881	49.9561
Puerto Rico	119.17	106.818	129.331	131	140.755	151.696	160.256	166.039	3.38152	2.86085	3.382	3.201	3.012	2.816	2.614	2.41	32.2776	33.4428	38.2411	40.9247	46.7314	53.8694	61.3069	68.8957
Qatar	246.219	245.727	356.466	465.789	590.93	716.053	828.34	922.655	2.56571	2.88105	2.978	3.273	3.553	3.795	3.986	4.126	90.2778	85.2905	119.7	142.312	166.319	188.683	207.812	223.62
Republic of Korea (South Korea)	1980.85	2194.53	2442.28	2960.31	3508.24	4055.58	4569.67	5067.26	50.8231	51.2692	51.373	51.325	51.715	51.817	51.673	51.336	36.5275	42.3814	47.5402	57.6777	67.8379	78.2673	88.4345	98.7078
Republic of Moldova	29.3681	32.296	36	42	55	59	66	75	4.0707	4.03396	3.868	3.634	3.409	3.191	2.979	2.775	9.74678	12.3244	9.30714	11.5575	16.1338	18.4895	22.1551	27.027
Reunion	0	0	0.1	0.11	0.12	0.13	0.14	0.15	0.863363	0.895312	0.895312	0.895312	0.895312	0.895312	0.895312	0.895312	0	0	0.111693	0.122862	0.134031	0.145201	0.15637	0.167539
Romania	473.161	555.983	476.341	497.251	566.362	693.84	822.244	942.929	19.9252	19.2377	20.154	19.605	19.047	18.464	17.825	17.119	22.463	28.8281	23.6351	25.3635	29.735	37.578	46.1287	55.0808
Russian Federation	3731.61	3875.69	3814.14	4657.55	5928.95	7411.27	8830.59	10040.9	144.985	145.934	141.41	140.682	140.232	139.877	139.248	138.098	23.9775	26.4564	26.9722	33.107	42.2796	52.9842	63.4163	72.7084
Rwanda	21.478	27.1829	27.2987	41.115	64.4613	101.519	154.129	224.83	11.3691	13.375	14.629	15.788	16.939	18.039	19.008	19.804	1.77719	2.09871	1.86607	2.60419	3.80549	5.62774	8.10863	11.3528
Saint Kitts and Nevis	1.22718	1.2936	1.5	1.69077	1.88154	2.07231	2.26308	2.45385	0.051203	0.053199	0.053199	0.053199	0.053199	0.053199	0.053199	0.053199	22.5461	24.3194	28.196	31.782	35.3679	38.9539	42.5399	46.1258
Saint Lucia	2.51815	2.21253	2.7	2.9	3.2525	4.20625	5.36	6.695	0.179126	0.187	0.191	0.193	0.195	0.196	0.195	0.194	13.2245	12.0489	14.1361	15.0259	16.6795	21.4605	27.4872	34.5103
Saint Vincent and the Grenadines	1.30671	1.33629	1.60875	1.88125	2.24	2.65125	3.06	3.45625	0.109148	0.106	0.102	0.098	0.094	0.09	0.086	0.081	11.2637	12.0444	15.7721	19.1964	23.8298	29.4583	35.5814	42.6698
Samoa	1.16045	1.27315	1.575	1.63625	1.7	1.81375	2.13875	2.47625	0.193513	0.198414	0.198414	0.198414	0.198414	0.198414	0.198414	0.198414	5.64143	6.41678	7.93795	8.24665	8.56794	9.14124	10.7792	12.4802
Sao Tome and Principe	0.756743	0.887954	1.22	1.885	2.84875	4.0375	5.28625	6.49875	0.199432	0.177	0.177	0.174	0.17	0.163	0.155	0.146	3.56948	4.0516	6.89266	10.8333	16.7574	24.7699	34.1048	44.512
Saudi Arabia	1551.67	1543.24	1635.59	1728.61	1944.18	2344.36	2902.05	3468.77	31.7177	34.891	38.691	42.289	45.772	49.041	51.942	54.367	46.0218	44.3282	42.273	40.8761	42.4754	47.8041	55.8709	63.8028
Senegal	43.2463	55.6012	48	59.12	86.7913	129.835	190.134	270.222	14.5785	16.7439	15.894	16.696	17.388	17.912	18.23	18.356	2.79064	3.32068	3.02001	3.54097	4.99145	7.24849	10.4297	14.7212
Seychelles	2.38999	2.4052	2.5	2.60761	2.71521	2.82282	2.93042	3.03803	0.094978	0.098347	0.098347	0.098347	0.098347	0.098347	0.098347	0.098347	24.0673	24.4277	25.4202	26.5143	27.6085	28.7026	29.7968	30.8909
Sierra Leone	11.0714	13.0607	11.6162	16.7512	26.1463	41.995	65.9475	100.136	7.17191	7.97698	7.865	8.482	9.072	9.608	10.07	10.459	1.45222	1.6373	1.47695	1.97492	2.88208	4.37084	6.54891	9.57417
Singapore	495.492	531.038	538.691	569.24	645.071	713.43	778.25	836.535	5.59215	5.81	6.045	6.268	6.484	6.685	6.853	6.973	84.2142	93.397	89.1135	90.8168	99.4866	106.721	113.563	119.968
Slovakia	155.771	166.548	192.129	227.142	268.447	313.981	360.295	406.763	5.43561	5.691	5.821	5.938	6.029	6.114	6.209	6.315	27.0177	30.5098	33.0061	38.2524	44.526	51.3545	58.0279	64.4121
Somalia	14.1565	18.7694	4.67625	5.12625	6.1	8.02625	10.285	17.3412	13.7972	15.8932	11.055	11.334	11.511	11.527	11.36	11.044	0.965229	1.18097	0.422999	0.45229	0.529928	0.6963	0.90537	1.5702
South Africa	775.969	751.194	895.562	1135.24	1445.6	1830.38	2266.55	2736.48	55.3864	59.3087	59.612	59.719	61.567	63.139	64.385	65.275	13.1798	12.6658	15.0232	19.0096	23.4802	28.9897	35.2031	41.9223
Spain	1735.97	1715.07	1777.66	1937.44	2180.15	2495.87	2850.49	3236.89	46.6719	46.7548	51.566	53.354	55.315	57.471	59.683	61.811	35.1619	36.2199	34.4735	36.313	39.4134	43.4284	47.7606	52.3675
Sri Lanka	249.344	274.797	274.336	302.145	409.42	545.064	695.771	852.825	20.908	21.4132	22.08	22.053	21.937	21.705	21.325	20.801	11.1858	12.5369	12.4246	13.7009	18.6634	25.1124	32.627	40.9992
Sudan	180.127	172.198	176.715	247.922	366.409	553.641	819.857	1182.02	38.9029	43.8493	48	52	56	60	63	67	4.35574	3.92704	3.68156	4.76774	6.54301	9.22735	13.0136	17.642
Suriname	10.8009	9.30669	11.34	13.6463	15.745	16.5725	20.8175	25.3788	0.559143	0.561	0.572	0.579	0.583	0.584	0.581	0.575	18.1722	15.8646	19.8252	23.5687	27.0069	28.3776	35.8305	44.137
Sweden	499.062	527.229	528.45	610.73	711.074	830.037	966.753	1122.66	9.76495	10.461	11.159	11.875	12.593	13.362	14.22	15.165	47.9106	50.9231	47.3564	51.4299	56.4658	62.1193	67.9854	74.0295
Switzerland	563.418	593.811	556.14	568.668	596.245	689.066	796.001	917.605	8.29678	8.65462	8.64	9.05	9.47	9.903	10.356	10.828	63.9943	68.7528	64.3681	62.8362	62.9615	69.5816	76.8638	84.7437
Syrian Arab Republic	0	0	102.472	280.721	398.119	561.711	765.899	1008.74	17.9974	17.5007	19	21	22	24	25	27	0	0	5.39329	13.3677	18.0963	23.4046	30.636	37.3609
Tajikistan	25.231	34.8846	28.1275	39.8875	58.925	84.6213	113.361	142.022	8.45403	9.53764	10.1	9.6	9.1	8.6	8.1	7.6	2.80762	3.65757	2.7849	4.15495	6.47527	9.83968	13.9952	18.6872
Thailand	1119.04	1206.47	1253.86	1414.38	1908.2	2515.57	3180.48	3876.12	68.7145	69.8	72	74	74.807	74.565	73.781	72.501	15.3202	17.2847	17.4147	19.1132	25.5083	33.7366	43.107	53.463
Timor-Leste	3.94215	5.17613	4.1175	6.1825	9.615	14.8987	21.9325	30.7362	1.1963	1.304	1.356	1.385	1.394	1.374	1.332	1.266	3.1	3.92595	3.0365	4.4639	6.89742	10.8433	16.4658	24.2782
Togo	14.0639	17.4506	11.3688	16.2737	24.7788	38.8537	60.2562	91.39	7.32316	8.27872	7.698	8.168	8.593	8.962	9.268	9.511	1.80665	2.10788	1.47684	1.99238	2.8836	4.33539	6.50154	9.60887
Tokelau	0	0	0.95	0.962	0.974	0.986	0.998	1.01	0.001647	0.001357	0.001357	0.001357	0.001357	0.001357	0.001357	0.001357	0	0	700.074	708.917	717.76	726.603	735.446	744.289
Tonga	0.599082	0.670859	0.69	0.7025	0.87125	1.08625	1.30875	1.53625	0.100781	0.103	0.098	0.093	0.087	0.08	0.073	0.066	5.59215	6.347	7.04082	7.55376	10.0144	13.5781	17.9281	23.2765
Trinidad and Tobago	39.8127	33.1994	47.5538	54.88	63.34	72.1788	79.95	85.8888	1.37033	1.347	1.328	1.3	1.266	1.226	1.179	1.126	27.3315	23.7225	35.8085	42.2154	50.0316	58.8734	67.8117	76.2778
Tunisia	124.241	121.26	169.062	229.104	309.235	406.144	509.298	611.666	11.1799	11.8186	11.661	11.853	11.97	12.029	12.029	11.956	10.4542	10.2601	14.4981	19.3288	25.8342	33.7637	42.3391	51.1598
Turkey	2038.52	2394.68	2153.76	2260.71	2667.85	3266.66	3919.9	4596.57	78.5294	84.3391	84.4	84.69	85.814	86.877	87.359	87.232	24.4202	28.3935	25.5185	26.694	31.0888	37.601	44.8711	52.6936
Turkmenistan	72.3127	0	103.462	147.294	198.539	252.812	304.673	351.734	5.56529	6.0312	5.601	5.668	5.697	5.69	5.643	5.557	12.2235	0	18.4721	25.9869	34.8497	44.431	53.9912	63.2956
Tuvalu	0.0412917	0.0520145	0.07	0.0998282	0.129656	0.159484	0.189313	0.219141	0.011099	0.011792	0.011792	0.011792	0.011792	0.011792	0.011792	0.011792	3.49982	4.411	5.93623	8.46575	10.9953	13.5248	16.0543	18.5839
Uganda	79.0345	99.4881	89.0725	135.239	216.611	351.784	556.396	852.067	38.2255	45.741	48.995	54.412	59.972	65.367	70.371	74.893	1.94505	2.17503	1.81799	2.48546	3.61187	5.38167	7.90661	11.3771
Ukraine	480.554	516.638	500.541	647.733	862.875	1136.91	1433.85	1736.49	44.9216	43.7338	41.945	41.232	40.693	40.247	39.778	39.242	10.5514	12.3759	11.9333	15.7095	21.2045	28.2483	36.0464	44.2509
United Arab Emirates	604.565	626.057	708.935	900.572	1152.16	1450.3	1767.71	2073.53	9.2629	9.8904	13.057	14.458	15.775	16.95	17.913	18.642	61.3993	63.2994	54.2954	62.2889	73.0369	85.5631	98.6832	111.229
United Kingdom	2932.9	2868.47	3163.05	3645.83	4234.77	4934.7	5728.12	6624.12	65.8601	67.886	70.758	74.182	77.665	81.33	85.262	89.447	42.3716	42.6758	44.7024	49.147	54.5261	60.675	67.1826	74.0564
United Republic of Tanzania	117.662	152.788	130.134	196.029	309.262	491.181	752.501	1108.47	51.4826	59.7342	65	66.557	71.419	75.791	79.492	82.494	2.21462	2.63536	2.00206	2.94528	4.33026	6.48073	9.46638	13.437
United States of America	18776.2	19863.5	21892.7	25655.3	29987.8	34741.9	39673.7	44884.3	320.878	331	343	356	365	374	382	389	55.0708	60.2866	63.8272	72.0655	82.1582	92.8929	103.858	115.384
Uruguay	76.5172	75.0618	76.8612	93.4488	114.518	138.421	162.022	184.475	3.41201	3.363	3.321	3.262	3.19	3.106	3.009	2.9	21.0967	21.6084	23.144	28.6477	35.8989	44.5658	53.846	63.6121
Uzbekistan	200.348	250.985	201	249.756	343.533	461.969	595.636	734.236	30.9296	33.4692	29.721	29.764	29.614	29.282	28.76	28.041	6.02175	7.33186	6.76289	8.39122	11.6003	15.7765	20.7106	26.1844
Vanuatu	0.790528	0.876696	1.73	2.32	3.31	4.8375	6.9575	9.7575	0.27113	0.307145	0.309	0.327	0.344	0.359	0.371	0.38	2.7429	2.85429	5.59871	7.0948	9.62209	13.4749	18.7534	25.6776
Venezuela (Bolivarian Republic of)	0	0	547.946	663.051	825.378	1042.28	1294.93	1581.09	30.0818	28.4359	31	35.441	36.463	37.229	37.731	40	0	0	17.6757	18.7086	22.636	27.9964	34.32	39.5273
Viet Nam	596.679	798.209	691	834.165	1173.1	1609.55	2116.22	2676.55	92.6771	97.3386	97.363	98.547	99.109	99.031	98.213	96.63	6.05669	8.20033	7.09715	8.46464	11.8365	16.253	21.5473	27.699
Yemen	0	0	87.66	116.749	164.118	235.48	331.296	450.991	26.4979	29.826	33.995	36.758	39.401	41.858	44.006	45.74	0	0	2.57861	3.17615	4.16531	5.62569	7.52843	9.85989
Zambia	54.6815	60.2592	63	75	103.775	165.469	254.374	375.894	15.8794	18.384	17.939	19.491	21.035	22.466	23.705	24.74	3.23947	3.27782	3.5119	3.84793	4.93344	7.3653	10.7308	15.1938
Zimbabwe	51.2195	49.8415	49	52	57	67	70	79	13.8146	14.8629	16	20	21	23	24	25	3.48789	3.35341	3.0625	2.6	2.71429	2.91304	2.91667	3.16
GLOBAL	110937	122518	127474	161410	206098	260701	320283	383233	7333.79	7716.03	7871.72	8067.62	8249.38	8412.29	8522.88	8621.12	15.1268	15.8783	16.1939	20.0072	24.9834	30.9905	37.5792	44.4528
Note:* the BAU scenario (2020-2050) was adopt with the SSP5 dataset (Version 2.0) https://tntcat.iiasa.ac.at/SspDb.
reference:
Kriegler, E., et al. Fossil-fueled development (SSP5): An energy and resource intensive scenario for the 21st century. Global Environmental Change 42, 297-315 (2017).
Riahi, K., et al. The Shared Socioeconomic Pathways and their energy, land use, and greenhouse gas emissions implications: An overview. Global Environmental Change 42, 153-168 (2017).
World Bank. State and Trends of Carbon Pricing 2020 (Washington, DC: World Bank, 2020).

## Sheet: S5
S5 Cropland Yieldmax, target NUE and manure recycling ratio by country towards 2050
	Crop yield （kg N ha-1)			Cropland NUE (%)		Animal manure recycling ratio (%)
country	current (2015)	target (2050)*	Yieldmax 1,2,3,4	current (2015)	Target NUE (2050)** 3,4,5,6	current (2015) 7	max recycling share (2050)*** 7,8,9
Afghanistan	37.3981	68.8903	69	0.525456	0.6	0.138144	0.2
Albania	59.4237	102.561	139	0.21367	0.3	0.350461	0.5
Algeria	27.6193	42.3766	42	0.554383	0.65	0.0417879	0.0835759
Angola	16.209	36.1539	20	0.43415	0.5	0.154589	0.3
Antigua and Barbuda	7.63301	9.27192	9	0.0715285	0.08	0.213625	0.3
Argentina	112.423	108.127	N mining	0.873359	0.9	0.0917629	0.183526
Armenia	54.749	38.3821	55	0.206796	0.3	0.0772573	0.154515
Australia	41.1443	73.8572	88	0.472012	0.6	0.045877	0.0917539
Austria	100.861	109.642	308	0.428123	0.6	0.549569	0.6
Azerbaijan	50.1606	50.7588	51	0.773934	0.7	0.0506521	0.101304
Bahamas	21.3112	34.5941	35	0.11689	0.2	0.481216	0.5
Bahrain	14.6951	28.0258	28	0.0240353	0.1	0.0572032	0.1
Bangladesh	61.9685	85.3475	164	0.40175	0.6	0.161669	0.3
Barbados	21.9292	46.0653	46	0.0660747	0.15	0.472068	0.6
Belarus	64.5484	69.3632	69	0.291919	0.4	0.627747	0.7
Belgium	147.842	165.236	230	0.243553	0.35	0.595046	0.7
Belize	28.7978	50.1402	54	0.134317	0.25	0.175531	0.351062
Benin	21.0264	30.0926	Nmining	0.569402	0.6	0.082761	0.2
Bhutan	40.009	125.979	-	0.620068	0.7	0.178023	0.356046
Bolivia	70.4469	111.674	157	0.670121	0.75	0.135073	0.270146
Botswana	17.4716	25.9404	14	0.141065	0.3	0.0285219	0.1
Brazil	108.6	126.673	163	0.695678	0.75	0.153488	0.306977
Brunei Darussalam	5.66225	19.3667	-	0.0171592	0.03	0.526551	0.6
Bulgaria	67.8331	53.646	85	0.464395	0.5	0.495309	0.6
Burkina Faso	22.5095	34.0124	94	0.509504	0.65	0.0701847	0.140369
Burundi	17.5416	45.304	162	0.499433	0.6	0.114509	0.2
Cabo Verde	8.42965	20.1626	-	0.206228	0.5	0.224361	0.3
Cambodia	50.3237	76.7899	87	0.612969	0.7	0.345824	0.691648
Cameroon	21.4466	23.4214	36	0.542211	0.6	0.0895761	0.179152
Canada	75.0787	130.13	189	0.582639	0.65	0.307133	0.4
Central African Republic	13.2715	41.141	-	0.28058	0.4	0.0715146	0.143029
Chad	17.5743	24.0404	47	0.480988	0.6	0.0225718	0.0451435
Chile	79.9732	102	102	0.17244	0.3	0.396162	0.5
China	81.423	86.3821	139	0.327315	0.5	0.363323	0.5
Colombia	29.3743	46	46	0.12605	0.25	0.261709	0.4
Comoros	14.1059	32.4477	-	0.566403	0.7	0.0350345	0.0700689
Congo	13.6081	28.4236	28	0.373248	0.5	0.0855745	0.15
Costa Rica	25.0821	30	30	0.0892082	0.2	0.409072	0.5
Côte d'Ivoire	11.1504	20.3432	32	0.459029	0.6	0.0931886	0.186377
Cuba	23.4625	32	32	0.180719	0.3	0.167184	0.3
Cyprus	36.9203	59.4266	43	0.165271	0.3	0.305587	0.5
Czechia	89.6367	127.448	156	0.350269	0.55	0.627908	0.7
Democratic People's Republic of Korea (North Korea)	51.1309	64.4569	93	0.503791	0.6	0.239603	0.4
Democratic Republic of the Congo	12.2275	21.1411	53	0.442014	0.5	0.130836	0.261672
Denmark	127.819	72.004	345	0.514796	0.6	0.621904	0.7
Djibouti	14.015	47.7501	-	0.204805	0.5	0.0218644	0.0437289
Dominican Republic	23.5379	29.582	30	0.142459	0.3	0.263709	0.5
Ecuador	32.8207	48.7473	49	0.243334	0.4	0.303111	0.5
Egypt	95.4849	143.999	347	0.299004	0.5	0.0514255	0.102851
El Salvador	26.8441	42	42	0.214715	0.4	0.237418	0.4
Eritrea	11.0416	22.3643	-	0.341061	0.5	0.0361854	0.0723708
Estonia	82.2767	96.2535	-	0.640342	0.7	0.539655	0.6
Ethiopia	38.3721	35.2466	Nmining	0.938996	0.95	0.0314883	0.0629766
Fiji	17.6439	39.8466	-	0.10968	0.3	0.146137	0.292274
Finland	66.8158	80	132	0.355534	0.5	0.54428	0.6
France	121.447	135.645	297	0.488457	0.6	0.536955	0.6
Gabon	12.7104	32	32	0.259089	0.4	0.330178	0.5
Gambia	17.1756	23.8336	63	0.391221	0.5	0.0338038	0.0676076
Georgia	23.6032	34.5864	-	0.130828	0.2	0.0754163	0.150833
Germany	132.073	146.37	302	0.426911	0.5	0.577146	0.6
Ghana	17.8648	21.2561	Nmining	0.547154	0.6	0.0804474	0.160895
Greece	53.1224	54.0777	195	0.460282	0.6	0.220266	0.3
Guatemala	30.8582	35	35	0.235626	0.4	0.30359	0.60718
Guinea	15.7427	27.1585	77	0.463703	0.6	0.0362274	0.0724548
Guinea-Bissau	14.1786	57.5033	-	0.337504	0.6	0.146384	0.292768
Guyana	47.6511	71.4286	81	0.329817	0.5	0.381746	0.5
Haiti	14.319	24.6572	-	0.373843	0.5	0.164668	0.329336
Honduras	22.594	26.1282	26	0.184882	0.3	0.215797	0.431595
Hungary	79.8135	94.0453	167	0.577614	0.7	0.626295	0.65
Iceland	14.9449	39.7466	-	0.0238738	0.05	0.267253	0.534506
India	40.4516	51.8229	59	0.260038	0.4	0.198938	0.397877
Indonesia	43.5541	54.9996	69	0.365542	0.45	0.352542	0.4
Iran	38.9162	64.3658	73	0.328296	0.5	0.246499	0.4
Iraq	42.3892	73.3137	73	0.256102	0.4	0.052894	0.105788
Ireland	119.114	319.716	177	0.160302	0.3	0.4719	0.6
Israel	53.4568	105.897	71	0.237791	0.5	0.171955	0.3
Italy	69.1022	75.8062	159	0.357857	0.5	0.537765	0.6
Jamaica	21.6855	51.9085	25	0.234904	0.4	0.270823	0.5
Japan	85.7568	82.2768	139	0.32653	0.5	0.476845	0.6
Jordan	35.7036	70.5882	36	0.165276	0.25	0.0538551	0.10771
Kazakhstan	25.0151	33.4037	-	0.600978	0.7	0.259804	0.5
Kenya	25.6718	57.0601	45	0.459423	0.6	0.0392469	0.0784938
Kuwait	107.32	174.522	-	0.10777	0.2	0.185866	0.371733
Kyrgyzstan	48.9788	85.9261	-	0.393437	0.5	0.256788	0.513575
Lao People's Democratic Republic	60.7008	81.305	89	0.799907	0.85	0.347599	0.695198
Latvia	87.8385	137.259	-	0.639278	0.7	0.528902	0.6
Lebanon	37.2118	45.5801	57	0.26401	0.4	0.160674	0.321347
Lesotho	11.7473	60	60	0.319956	0.5	0.0500896	0.100179
Liberia	12.2971	24.6028	-	0.290353	0.5	0.273287	0.4
Libya	11.9877	15.7749	20	0.20929	0.4	0.0383063	0.0766126
Lithuania	87.0732	122.15	-	0.623708	0.7	0.553389	0.6
Luxembourg	107.903	247.674	-	0.18035	0.3	0.520663	0.6
Madagascar	31.5692	74.1525	74.1525	0.59012	0.7	0.0815496	0.163099
Malawi	24.9782	48.1193	72	0.429967	0.5	0.231217	0.4
Malaysia	16.9782	20.495	20.495	0.252439	0.4	0.486179	0.6
Mali	25.3138	30.2266	77	0.483884	0.6	0.0288591	0.0577183
Mauritania	19.7766	48.8521	-	0.362748	0.5	0.0241601	0.2
Mexico	44.9286	67.9034	96	0.357171	0.5	0.185199	0.370398
Mongolia	12.5887	72.7248	18	0.0306763	0.08	0.142739	0.285477
Morocco	34.7512	49.24	Nmining	0.550291	0.6	0.0573601	0.2
Mozambique	12.3641	19.3496	44	0.3598	0.5	0.1765	0.3
Myanmar	47.3763	66.5773	130	0.597884	0.7	0.363933	0.5
Namibia	9.58265	40	-	0.166957	0.4	0.0315882	0.1
Nepal	40.3979	55.2564	225	0.4888	0.55	0.192412	0.384824
Netherlands	132.069	161	161	0.153655	0.3	0.588598	0.65
New Zealand	95.7606	118	118	0.0878406	0.2	0.0528297	0.105659
Nicaragua	28.7684	49	49	0.212267	0.4	0.178982	0.357965
Niger	10.7475	13.7632	18	0.4293	0.5	0.0272453	0.0544906
Nigeria	17.8167	19.2463	Nmining	0.544348	0.6	0.0650031	0.130006
Norway	88.0265	130	130	0.172182	0.2	0.428311	0.5
Oman	49.775	57.8273	78	0.175682	0.3	0.0198276	0.0396552
Pakistan	50.0234	70.4375	70	0.207591	0.3	0.181984	0.3
Panama	28.3194	48	48	0.199905	0.3	0.187966	0.375932
Papua New Guinea	12.6951	27.5212	-	0.229686	0.4	0.492484	0.6
Paraguay	111.884	150	Nmining	0.826268	0.85	0.0580761	0.116152
Peru	42.0827	68.6656	74	0.278315	0.5	0.163123	0.326246
Philippines	34.1053	46.0781	96	0.363517	0.4	0.365749	0.5
Poland	67.5855	74.571	120	0.412596	0.5	0.660357	0.7
Portugal	32.3367	39.005	64	0.133543	0.25	0.499231	0.6
Puerto Rico	20.5202	46.8075	-	0.0526015	0.1	0.287732	0.4
Qatar	36.954	116.524	-	0.0505795	0.1	0.0463215	0.0926431
Republic of Korea (South Korea)	88.6362	120	135	0.284929	0.4	0.456986	0.5
Republic of Moldova	33.5299	43.3294	-	0.38417	0.5	0.618531	0.65
Reunion	23.8393	39.7768	-	0.284746	0.4	0.236828	0.4
Romania	55.9939	90	147	0.576941	0.6	0.468166	0.5
Russian Federation	43.8747	51.2064	-	0.623675	0.7	0.567839	0.6
Rwanda	19.8705	35.7333	Nmining	0.386461	0.5	0.18942	0.4
Saint Kitts and Nevis	14.7007	29.7623	-	0.119391	0.15	0.375763	0.5
Saint Lucia	10.8106	22.9183	-	0.0583169	0.1	0.424583	0.5
Saint Vincent and the Grenadines	13.3441	15.4407	-	0.451756	0.55	0.286063	0.5
Samoa	13.2945	22.2977	-	0.285636	0.4	0.253775	0.5
Sao Tome and Principe	5.15141	8.21379	-	0.181727	0.4	0.629636	0.7
Saudi Arabia	67.5032	80	90	0.116627	0.2	0.0775987	0.155197
Senegal	23.4229	32.9618	41	0.384794	0.6	0.0513909	0.102782
Seychelles	8.1415	17.7226	-	0.0913282	0.3	0.381314	0.5
Sierra Leone	17.5587	21.0362	39	0.551045	0.6	0.0498492	0.0996984
Singapore	43.4447	67.6781	-	0.0611618	0.08	0.538349	0.6
Slovakia	85.883	120.146	-	0.515534	0.6	0.605934	0.65
Somalia	9.89018	25	29	0.173337	0.3	0.0254481	0.0508962
South Africa	53.8145	64.9949	96	0.444576	0.6	0.0524662	0.104932
Spain	40.2088	55.1759	75	0.255663	0.4	0.477377	0.5
Sri Lanka	37.588	42.7511	49	0.246671	0.4	0.249777	0.4
Sudan	17.4352	30	30	0.414747	0.55	0.0332324	0.0664648
Suriname	64.7243	91.0925	114	0.271151	0.4	0.416921	0.5
Sweden	110.921	129.02	170	0.481086	0.6	0.51995	0.6
Switzerland	104.696	159.433	170	0.19438	0.4	0.528398	0.6
Syrian Arab Republic	18.6974	44.0699	-	0.483122	0.6	0.0160949	0.0321898
Tajikistan	55.7457	86.189	-	0.277639	0.4	0.293674	0.5
Thailand	34.746	39.3366	59	0.279682	0.4	0.414536	0.5
Timor-Leste	21.5745	34.6129	35	0.295051	0.4	0.293634	0.5
Togo	16.7737	30.973	Nmining	0.53824	0.6	0.102288	0.204575
Tokelau	20.237	63.9496	-	0.685072	0.75	0.63481	0.7
Tonga	21.8095	32.451	-	0.426066	0.55	0.301136	0.5
Trinidad and Tobago	11.3572	17.9706	-	0.0225389	0.06	0.521644	0.6
Tunisia	13.2082	20.0724	25	0.220313	0.4	0.0754608	0.150922
Turkey	58.0094	83.7092	99	0.485326	0.6	0.0501392	0.100278
Turkmenistan	33.9043	72.7154	-	0.32374	0.5	0.241504	0.4
Tuvalu	3.72796	10.7146	-	0.0502278	0.1	0.615507	0.65
Uganda	19.4323	45.3991	136	0.535713	0.65	0.0737732	0.147546
Ukraine	67.0365	74.8872	-	0.767507	0.8	0.656062	0.7
United Arab Emirates	31.8047	62.9562	-	0.051441	0.1	0.0325296	0.1
United Kingdom	139.919	166.536	241	0.392084	0.5	0.393154	0.6
United Republic of Tanzania	23.0913	35.4649	Nmining	0.598131	0.7	0.041531	0.083062
United States of America	138.73	155.442	269	0.622894	0.7	0.357725	0.5
Uruguay	110.895	127	127	0.612933	0.7	0.0701367	0.140273
Uzbekistan	90.9515	124.954	-	0.282738	0.4	0.31343	0.5
Vanuatu	10.2488	16.1635	-	0.320413	0.4	0.120133	0.240266
Venezuela (Bolivarian Republic of)	32.9416	46	46	0.104188	0.3	0.183295	0.36659
Viet Nam	67.3896	78.4443	120	0.342382	0.4	0.440656	0.5
Yemen	18.3957	47.1692	57	0.422699	0.55	0.0280601	0.1
Zambia	40.1501	45	45	0.301784	0.5	0.0924925	0.2
Zimbabwe	13.7903	30	41	0.252806	0.5	0.042946	0.1
GLOBAL	61.2	73	-	0.422173	0.55	0.22	0.3
note:
* The determination of the target yield under tier apporach was based on the meta-analysis results, meantime, it has respected the crop yield potential (Yieldmax) is defined in rencent studies.
** The calculated target NUE values for 2050 are not meant to be prescriptive for particular countries or crops; rather, they are presented to illustrate the types of NUE values that would be needed, given this assumption of food demand, while limiting Nsur to near the lower bound (50Tg N yr -1) of allowable N pollution estimated in planetary boundary calculations.
*** The share of animal manure recycled from the stables to agricultural land is set according to local livestock manure production and cropland bearing capcity. The highest plausible recycling share of the most efficient animal waste management systems is 90%.
reference:
1	Schulte-Uebbing, L. & de Vries, W. Reconciling food production and environmental boundaries for nitrogen in the European Union. Sci Total Environ 786, 147427 (2021).
2	de Vries, W., Schulte-Uebbing, L., Kros, H., Voogd, J.C. & Louwagie, G. Spatially explicit boundaries for agricultural nitrogen inputs in the European Union to meet air and water quality targets. Sci Total Environ 786, 147283 (2021).
3	Lassaletta, L., Billen, G., Grizzetti, B., Anglade, J. & Garnier, J. 50 year trends in nitrogen use efficiency of world cropping systems: the relationship between yield and nitrogen input to cropland. Environ Res Lett 9, 105011 (2014).
4	Mueller, N.D., et al. A tradeoff frontier for global nitrogen use and cereal production. Environ Res Lett 9, 54002 (2014).
5	Zhang, X., Mauzerall, D.L., Davidson, E.A., Kanter, D.R. & Cai, R. The Economic and Environmental Consequences of Implementing Nitrogen-Efficient Technologies and Management Practices in Agriculture. J Environ Qual 44, 312-324 (2015).
6	Kanter, D.R., et al. Nitrogen pollution policy beyond the farm. Nature Food 1, 27-32 (2020).
7	FAOSTAT. Soil nutrient budget : Global, regional and country trends, 1961–2018. (FAOSTAT, 2020).
8	Bai, Z., et al. Relocate 10 billion livestock to reduce harmful nitrogen pollution exposure for 90% of China’s population. Nature Food 3, 152-160 (2022).
9	Zhang, B., et al. Global manure nitrogen production and application in cropland during 1860–2014: a 5 arcmin gridded global dataset for Earth system modeling. Earth Syst Sci Data 9, 667-678 (2017).

## Sheet: S6
Cropland N budget by nation towards 2050 under BAU scenario
						2050-BAU key indicators
code	NAME	region Group	Geographic Regions1	Income group	Continent	population	GDP	population density	PGDP	total land area	total_har_area	harvest_N	NUE	total cropland N input	BNF_N	irrigation N	deposition N	fer_N	manure_N	recycling residues_N	surplus_N	NH3 emission	N2O emission	NOx emission	N2 emission	NO3-1 emission
						million persons	(billion $)	person/km2	(1000 S $/capita) PPP (constant 2017 international $)	1000 ha	1000 ha	Tg N	%	Tg N	Tg N	Tg N	Tg N	Tg N	Tg N	Tg N	Tg N	Tg N	Tg N	Tg N	Tg N	Tg N
1	Afghanistan	Other Asian countries	Southern Asia	Low-income	Asia	57.179	475.145	57.179	8.30978	65223	3835.23	0.21	0.525456	0.399653	0.0725163	0.0763174	0.0169972	0.0683882	0.125317	0.108505	0.189653	0.0346622	0.00486728	0.0175693	0.0462651	0.0862888
2	Albania	Europe	Southern Europe	Upper-middle-income	Europe	2.935	91.0325	2.935	31.0162	2739.8	292.508	0.02	0.21367	0.0936023	0.00502924	0.001716	0.00251911	0.007759	0.0430003	0.0413377	0.0736023	0.015318	0.00118128	0.00421124	0.0105217	0.0423701
3	Algeria	Middle East and North Africa	Northern Africa	Upper-middle-income	Africa	44.889	1291.5	44.889	28.771	238174	4077.99	0.13	0.554383	0.234495	0.072113	0.0158281	0.0200438	0.0649896	0.0854947	0.0410154	0.104495	0.0288932	0.00197049	0.010912	0.0172093	0.04551
4	Angola	Sub-Saharan Africa	Middle Africa	Upper-middle-income	Africa	38.646	637.941	38.646	16.5073	124670	4805.29	0.14	0.43415	0.322469	0.0890073	0.000296629	0.0103094	0.0358623	0.0977823	0.125073	0.182469	0.0270506	0.00470888	0.0185457	0.045423	0.0867408
5	Antigua and Barbuda	Latin America (except Brazil)	Latin America and the Caribbean	Upper-middle-income	Americas	0.097929	3.1	0.097929	31.6556	44.26	2.702	2.15861e-05	0.0715285	0.000301783	3.8792e-05	5.94e-06	8.106e-06	7.5e-07	5.34824e-06	0.00023851	0.000280197	1.40099e-05	2.181e-05	1.09733e-06	0.000222309	2.09712e-05
6	Argentina	Latin America (except Brazil)	South America	Upper-middle-income	Americas	44.322	2772.24	44.322	62.5477	273669	40961	4.12	0.873359	4.71742	3.658	0.106109	0.278624	1.12922	0.396306	0.298379	0.597418	0.103921	0.00930281	0.0325066	0.084571	0.367117
7	Armenia	Former Soviet Union (FSU)	Western Asia	Lower-middle-income	Asia	2.213	72.25	2.213	32.648	2820.3	390.807	0.01	0.206796	0.0483568	0.00604813	0.00984463	0.00294709	0.00681716	0.0239424	0.00557457	0.0383568	0.007582	0.000697688	0.00175277	0.00636429	0.02196
8	Australia	Other OECD countries	Australia and New Zealand	High-income	Oceania	35	3619.9	35	103.426	768230	22584.1	1.39	0.472012	2.94484	0.540008	0.0299991	0.121639	0.522348	2.06914	0.184056	1.55484	0.310968	0.0466451	0.0887479	0.310492	0.797985
9	Austria	Europe	Western Europe	High-income	Europe	10.836	854.526	10.836	78.8599	8244.5	1422.81	0.13	0.428123	0.303651	0.0339494	0.000332135	0.0147121	0.0383144	0.146129	0.108528	0.173651	0.0324059	0.00282461	0.00594694	0.025591	0.106882
10	Azerbaijan	Former Soviet Union (FSU)	Western Asia	Upper-middle-income	Asia	10.548	259.18	10.548	24.5715	8262.9	1654.89	0.07	0.773934	0.090447	0.026509	0.0388536	0.0065892	0.0302126	0.0045	0.0139951	0.020447	0.00407104	0.000396111	0.00115495	0.00363722	0.0111877
11	Bahamas	Latin America (except Brazil)	Latin America and the Caribbean	High-income	Americas	0.472	31.9387	0.472	67.6668	1001	8.672	0.0002	0.11689	0.00171101	0.000141126	0	2.5938e-05	5.9e-06	0.000752472	0.000782242	0.00151101	0.000235038	7.062e-05	2.9666e-05	0.000698681	0.000477
12	Bahrain	Middle East and North Africa	Western Asia	High-income	Asia	3.472	195.708	3.472	56.3674	76	4.675	8.73471e-05	0.0240353	0.00363411	6.0896e-05	0.00052536	1.4025e-05	6.3e-08	0.00292671	0.000104785	0.00354677	0.000283741	0.00026809	1.64787e-05	0.00273019	0.000248272
13	Bangladesh	Other Asian countries	Southern Asia	Low-income	Asia	171.098	3247.6	171.098	18.9809	13017	15325.6	1.09	0.40175	2.71313	0.441982	0.100464	0.322672	0.699675	1.56251	0.285498	1.62313	0.224408	0.0592047	0.0484415	0.582943	0.708132
14	Barbados	Latin America (except Brazil)	Latin America and the Caribbean	High-income	Americas	0.259	13.5438	0.259	52.2925	43	6.25	0.000143954	0.0660747	0.00217866	0.000126692	0.00018084	1.875e-05	1.9e-06	0.000473436	0.00132956	0.0020347	0.000157517	0.000123409	1.96908e-05	0.00124687	0.000487218
15	Belarus	Former Soviet Union (FSU)	Eastern Europe	Upper-middle-income	Europe	7.999	530.629	7.999	66.3369	20290	3892.55	0.18	0.291919	0.616609	0.0602539	0.00193336	0.0286062	0.0748224	0.272367	0.253449	0.436609	0.0716716	0.0154511	0.014179	0.150794	0.184514
16	Belgium	Europe	Western Europe	High-income	Europe	14.896	1055.96	14.896	70.889	3027.8	869.108	0.11	0.243553	0.451646	0.0161569	0.000202305	0.0155791	0.0260488	0.250358	0.16935	0.341646	0.068411	0.00767677	0.0105388	0.071564	0.183456
17	Belize	Latin America (except Brazil)	Central America	Lower-middle-income	Americas	0.348	9.855	0.348	28.319	2280.6	104.638	0.00314516	0.134317	0.023416	0.00240965	0.00022572	0.00118825	0.001048	0.018612	0.00097665	0.0202708	0.00353735	0.000344358	0.00134405	0.0031622	0.0118829
18	Benin	Sub-Saharan Africa	Western Africa	Low-income	Africa	17.413	195.211	17.413	11.2107	11062.2	4386.46	0.11	0.569402	0.193185	0.100707	0.00014986	0.0444588	0.0185811	0.0157947	0.0320747	0.083185	0.0070943	0.003714	0.00603293	0.0372836	0.0290602
19	Bhutan	Other Asian countries	Southern Asia	Lower-middle-income	Asia	1.194	73.8637	1.194	61.8624	3839.4	95.254	0.01	0.620068	0.0161273	0.00170698	0.0010494	0.000510741	0.002016	0.0111178	0.00173859	0.00612726	0.000490181	0.000334895	0.000360215	0.00339742	0.00154455
20	Bolivia	Latin America (except Brazil)	South America	Lower-middle-income	Americas	11.358	366.769	11.358	32.2917	108330	3546.03	0.33	0.670121	0.492448	0.2442	0.005	0.00810399	0.0833095	0.0330305	0.202114	0.162448	0.0130107	0.00713293	0.00685592	0.0716679	0.0637807
21	Botswana	Sub-Saharan Africa	Southern Africa	Upper-middle-income	Africa	2.698	136.554	2.698	50.613	56673	185.946	0.00321568	0.141065	0.0227958	0.00287983	0.000372581	0.000748401	0.000264103	0.00950426	0.00929071	0.0195801	0.00292195	0.00106772	0.00168194	0.0106282	0.00328029
22	Brazil	Brazil	South America	Upper-middle-income	Americas	232	9536.08	232	41.1038	835814	80610	9.46	0.695678	13.5982	6.24783	0.155567	0.71027	2.0954	4.23336	2.25121	4.13824	0.910413	0.120493	0.231531	1.17407	1.70173
23	Brunei Darussalam	Middle East and North Africa	South-eastern Asia	High-income	Asia	0.56	62.86	0.56	112.25	2568	13.223	0.000128043	0.0171592	0.00746207	0.000194639	1.98e-05	0.00019793	3.3e-05	0.00360196	0.00326541	0.00733402	0.000455115	0.000355813	0.000502143	0.00359487	0.00242608
24	Bulgaria	Europe	Eastern Europe	Upper-middle-income	Europe	6.334	403.793	6.334	63.75	10848.9	3690.86	0.18	0.464395	0.387601	0.064192	0.00329343	0.0293175	0.0799288	0.249525	0.0412735	0.207601	0.0454838	0.00314854	0.0125876	0.0275678	0.118814
25	Burkina Faso	Sub-Saharan Africa	Western Africa	Low-income	Africa	31.293	345.576	31.293	11.0432	27380	11466.4	0.26	0.509504	0.5103	0.230841	0.00149276	0.0829129	0.0318646	0.102439	0.0926142	0.2503	0.0295404	0.0104993	0.0239859	0.104428	0.0818466
26	Burundi	Sub-Saharan Africa	Eastern Africa	Low-income	Africa	16.822	131.773	16.822	7.83334	2568	1324.39	0.04	0.499433	0.0800908	0.0198301	0.000444	0.0121113	0.007936	0.0390244	0.00815394	0.0400908	0.00400908	0.00204925	0.00330975	0.0207066	0.010016
27	Cabo Verde	Sub-Saharan Africa	Western Africa	Lower-middle-income	Africa	0.42	10.975	0.42	26.131	403.3	71.03	0.000572622	0.206228	0.00277664	0.00130277	5e-05	0.000131607	0.000205	6.95744e-06	0.00120064	0.00220402	0.000176322	0.000160798	1.24735e-05	0.00163542	0.000219004
28	Cambodia	Other Asian countries	South-eastern Asia	Low-income	Asia	14.344	344.605	14.344	24.0243	17651.5	3984.53	0.21	0.612969	0.342595	0.13043	0.00737644	0.0374001	0.121791	0.0824403	0.0849483	0.132595	0.0177035	0.00327662	0.0139237	0.0317216	0.0659694
29	Cameroon	Sub-Saharan Africa	Middle Africa	Lower-middle-income	Africa	30.139	514.012	30.139	17.0547	47271	9734.68	0.19	0.542211	0.350417	0.175713	0.00211537	0.0447812	0.0347127	0.00425983	0.123547	0.160417	0.0304036	0.00260181	0.029174	0.0235158	0.0747218
30	Canada	USA and Canada	Northern America	High-income	Americas	54	4476.47	54	82.8976	909351	28148.7	3.33	0.582639	5.71537	0.822016	0.0148857	0.0955148	0.864418	4.39546	0.387497	2.38537	0.477074	0.0345505	0.117618	0.306267	1.44986
31	Central African Republic	Sub-Saharan Africa	Middle Africa	Low-income	Africa	6.665	53.4588	6.665	8.02082	62298.4	1312.56	0.03	0.28058	0.106922	0.0266567	1.10371e-06	0.00605146	0.00140472	0.0102043	0.0640079	0.0769215	0.012637	0.00157798	0.0143727	0.014856	0.0334778
32	Chad	Sub-Saharan Africa	Middle Africa	Low-income	Africa	21.273	219.071	21.273	10.2981	125920	7164.55	0.12	0.480988	0.249486	0.158705	0.00205769	0.0269124	0.0234678	0.0208438	0.0409672	0.129486	0.0151586	0.00592359	0.0127	0.0590716	0.0366326
33	Chile	Latin America (except Brazil)	South America	Upper-middle-income	Americas	19.444	1194.78	19.444	61.4474	74381.2	1680.93	0.11	0.17244	0.637901	0.0257694	0.1313	0.0051071	0.0289379	0.315543	0.160182	0.527901	0.11806	0.0146193	0.0191562	0.137533	0.238533
34	China	China	Eastern Asia	Upper-middle-income	Asia	1348	96786.2	1348	71.7998	932641	180570	14.18	0.327315	43.3222	4.55653	1.23513	4.1475	6.79254	27.5561	5.82701	29.1422	4.95418	1.01434	1.16569	9.32552	12.6825
35	Colombia	Latin America (except Brazil)	South America	Upper-middle-income	Americas	57.54	2313.67	57.54	40.2097	103870	5502.98	0.16	0.12605	1.26934	0.0828806	0.0258731	0.042246	0.041084	0.344095	0.774247	1.10934	0.174725	0.0306789	0.0427373	0.296091	0.565111
36	Comoros	Sub-Saharan Africa	Eastern Africa	Low-income	Africa	0.97	10.0713	0.97	10.3827	223.5	117.293	0.00253726	0.566403	0.00447961	0.00227954	9.4e-06	0.000469172	0.000773	0.00156581	0.000147992	0.00194235	9.71173e-05	0.000155499	3.65781e-06	0.00158841	9.76654e-05
37	Congo	Sub-Saharan Africa	Middle Africa	Lower-middle-income	Africa	7.334	209.75	7.334	28.5997	34150	539.951	0.01	0.373248	0.0267918	0.0124126	1.18909e-05	0.00394093	0.000293334	0.0057464	0.00468006	0.0167918	0.00243955	0.000238177	0.0023245	0.00218787	0.00960174
38	Costa Rica	Latin America (except Brazil)	Central America	Upper-middle-income	Americas	6.474	292.869	6.474	45.2377	5106	639.275	0.02	0.0892082	0.224195	0.00930292	0.00950493	0.0035822	0.00236252	0.149015	0.0527898	0.204195	0.0296799	0.00618029	0.00685497	0.0602125	0.101267
39	Côte d'Ivoire	Sub-Saharan Africa	Western Africa	Lower-middle-income	Africa	25.2366	661.089	25.2366	26.1956	31800.3	8946.46	0.14	0.459029	0.304991	0.122501	0.000929495	0.050231	0.0582225	0.0832768	0.0480528	0.164991	0.0164991	0.0064933	0.0122808	0.0651112	0.0646068
40	Cuba	Latin America (except Brazil)	Latin America and the Caribbean	Upper-middle-income	Americas	8.463	272.7	8.463	32.2226	10982	1834.21	0.05	0.180719	0.276673	0.0329003	0.0189776	0.0165369	0.00819123	0.158316	0.0499423	0.226673	0.0323866	0.00737978	0.0188545	0.0722113	0.0958406
41	Cyprus	Europe	Western Asia	High-income	Europe	1.663	67.5987	1.663	40.6487	924.1	68.176	0.00252788	0.165271	0.0152953	0.00102685	0.00055308	0.000409056	0.001333	0.00839556	0.0044871	0.0127675	0.002363	0.000622126	0.000392338	0.0061251	0.00326489
42	Czechia	Europe	Eastern Europe	High-income	Europe	11.69	1076.76	11.69	92.1093	7724.7	2615.45	0.2	0.350269	0.570989	0.0446888	0.000189115	0.0156927	0.0735947	0.4359	0.0745184	0.370989	0.0631962	0.0099622	0.0116313	0.0954871	0.190712
43	Democratic People's Republic of Korea (North Korea)	Other Asian countries	Eastern Asia	Low-income	Asia	27	63.75	27	2.36111	12040.8	3007.74	0.15	0.503791	0.297742	0.098713	0.0240872	0.00902323	0.0603219	0.13682	0.0290988	0.147742	0.018354	0.00469622	0.00465396	0.0461834	0.0738547
44	Democratic Republic of the Congo	Sub-Saharan Africa	Middle Africa	Low-income	Africa	113	1086.45	113	9.61462	226705	11919.9	0.21	0.442014	0.475098	0.209182	0.0001438	0.0846368	0.118781	0.165024	0.0145111	0.265098	0.0260482	0.00945585	0.0321164	0.0941068	0.103371
45	Denmark	Europe	Northern Europe	High-income	Europe	7.785	508.504	7.785	65.3184	4243.4	1986	0.13	0.514796	0.252527	0.0311555	0.000614618	0.0189791	5.45939e-05	0.010268	0.19151	0.122527	0.0233734	0.00304356	0.00364472	0.0287562	0.0637095
46	Djibouti	Sub-Saharan Africa	Eastern Africa	Lower-middle-income	Africa	1.279	22.715	1.279	17.76	2318	12.159	0.000290297	0.204805	0.00141743	0.000158067	6e-06	4.19861e-05	0.008072	0.000678188	0.000437808	0.00112713	0.000282333	5.42135e-05	3.5883e-05	0.000525935	0.00022877
47	Dominican Republic	Latin America (except Brazil)	Latin America and the Caribbean	Upper-middle-income	Americas	11.102	426.456	11.102	38.4126	4832	1352.17	0.02	0.142459	0.140391	0.0244125	0.0279203	0.00591905	0.0256154	0.0123676	0.0697717	0.120391	0.0205451	0.00336025	0.00850284	0.0322866	0.0556964
48	Ecuador	Latin America (except Brazil)	South America	Upper-middle-income	Americas	17.553	607.941	17.553	34.6346	27684.1	2769.39	0.09	0.243334	0.369861	0.050269	0.0310199	0.0164441	0.212571	0.114544	0.157585	0.279861	0.0600485	0.00447433	0.0184096	0.0396455	0.157284
49	Egypt	Middle East and North Africa	Northern Africa	Lower-middle-income	Africa	110.961	4040.81	110.961	36.4165	99545	5507	0.61	0.299004	2.04011	0.106644	0.199181	0.0434251	0.0101054	1.6582	0.0326545	1.43011	0.23829	0.038953	0.0300965	0.374264	0.748504
50	El Salvador	Latin America (except Brazil)	Central America	Lower-middle-income	Americas	4.216	124.685	4.216	29.5742	2072.1	963.325	0.04	0.214715	0.186293	0.014394	0.00594736	0.00773085	0.00450207	0.136631	0.0215905	0.146293	0.0210322	0.00639743	0.00649643	0.0633197	0.0490476
51	Eritrea	Sub-Saharan Africa	Eastern Africa	Low-income	Africa	4.2	36.8425	4.2	8.77202	10100	641.952	0.01	0.341061	0.0293203	0.00978427	0.0011	0.00223148	0.018582	0.0102846	0.00577072	0.0193203	0.00193203	0.00119968	0.00151912	0.0121233	0.00254616
52	Estonia	Europe	Northern Europe	High-income	Europe	1.434	91.5563	1.434	63.8468	4238.8	405	0.03	0.640342	0.04685	0.00648024	1.42662e-05	0.0023739	0.268226	0.0242946	0.013687	0.01685	0.00248288	0.000499253	0.000443647	0.00485532	0.00856888
53	Ethiopia	Sub-Saharan Africa	Eastern Africa	Low-income	Africa	146	1607.39	146	11.0095	109657	28939.6	0.85	0.938996	1.04994	0.52651	0.0364603	0.140378	5.47313e-05	0.0137072	0.188167	0.19994	0.01637	0.0068104	0.0108346	0.0680233	0.0979022
54	Fiji	Other Asian countries	Melanesia	Lower-middle-income	Oceania	0.701	21	0.701	29.9572	1827.4	59.022	0.00130657	0.10968	0.0119126	0.00119316	0.000131314	0.000176806	0.0553929	0.00625726	0.00406749	0.010606	0.00137061	0.000202118	0.000811947	0.00192823	0.00629308
55	Finland	Europe	Northern Europe	High-income	Europe	7.249	510.916	7.249	70.4809	30381.5	1138.51	0.05	0.355534	0.140634	0.0167528	0.000165075	0.00703685	0.804652	0.0588548	0.0578241	0.0906337	0.0157841	0.00215531	0.00290168	0.0204424	0.0493501
56	France	Europe	Western Europe	High-income	Europe	72	5843.04	72	81.1533	54997	14678	1.81	0.488457	3.70555	0.261559	0.0108153	0.178986	0.000528413	2.262	0.992188	1.89555	0.368224	0.0367057	0.065879	0.337967	1.08677
57	Gabon	Sub-Saharan Africa	Middle Africa	Upper-middle-income	Africa	2.141	102.911	2.141	48.0669	25766.7	313.736	0.01	0.259089	0.0385968	0.00541973	9.43771e-05	0.00121807	0.00314109	0.0224167	0.00944792	0.0285968	0.00371199	0.00057319	0.00397154	0.00548623	0.0148538
58	Gambia	Sub-Saharan Africa	Western Africa	Low-income	Africa	2.71	41.5988	2.71	15.3501	1012	629.364	0.01	0.391221	0.025561	0.0225638	0.000130531	0.00115552	0.00298533	0.000716208	0.000994916	0.015561	0.0014227	0.000900829	0.000501563	0.00907362	0.00366227
59	Georgia	Former Soviet Union (FSU)	Western Asia	Lower-middle-income	Asia	2.716	126.741	2.716	46.6647	6970	480.92	0.01	0.130828	0.0764363	0.00680334	0.00443503	0.00426921	0.427157	0.0534205	0.00750827	0.0664363	0.0106479	0.0018612	0.00298361	0.0179581	0.0329856
60	Germany	Europe	Western Europe	High-income	Europe	91.934	6868.06	91.934	74.7064	34867.2	9920.07	1.32	0.426911	3.09198	0.163451	0.00077874	0.153816	0.0304693	1.9466	0.827336	1.77198	0.353873	0.0336437	0.0567376	0.308099	1.01963
61	Ghana	Sub-Saharan Africa	Western Africa	Lower-middle-income	Africa	39.251	679.442	39.251	17.3102	22753.3	9314.96	0.18	0.547154	0.328975	0.145163	0.0017353	0.0720582	0.0344557	0.0425221	0.0674968	0.148975	0.0148975	0.00606832	0.0110556	0.0608169	0.0561367
62	Greece	Europe	Southern Europe	High-income	Europe	12.813	798.664	12.813	62.3323	13064.7	3457.99	0.17	0.460282	0.369339	0.0536178	0.0334143	0.0265914	0.0181905	0.190167	0.0655487	0.199339	0.0368561	0.00421379	0.00673875	0.0393527	0.112178
63	Guatemala	Latin America (except Brazil)	Central America	Lower-middle-income	Americas	19.148	487.059	19.148	25.4365	10715.9	2619.16	0.09	0.235626	0.381961	0.040633	0.00663156	0.0239075	0.0561061	0.195806	0.114983	0.291961	0.0260896	0.0107725	0.0104239	0.107578	0.137098
64	Guinea	Sub-Saharan Africa	Western Africa	Low-income	Africa	11.568	366.189	11.568	31.6553	24571.7	4418.5	0.08	0.463703	0.172524	0.118683	0.000508035	0.0126219	0.00451427	0.002412	0.0382993	0.0925243	0.00644921	0.00389637	0.00525763	0.039216	0.0377051
65	Guinea-Bissau	Sub-Saharan Africa	Western Africa	Low-income	Africa	2.176	27.9575	2.176	12.8481	2812	521.709	0.01	0.337504	0.0296293	0.0112132	0.000288	0.00246184	0.009017	0.00870761	0.00695356	0.0196293	0.001869	0.000920078	0.00174869	0.00922494	0.00586656
66	Guyana	Latin America (except Brazil)	South America	Lower-middle-income	Americas	0.53	13.3675	0.53	25.2217	19684.9	210	0.01	0.329817	0.0303199	0.00627508	0.00350097	0.00184322	0.0121872	0.00939871	0.00930192	0.0203199	0.00249217	0.000427696	0.00156544	0.00412205	0.0117125
67	Haiti	Latin America (except Brazil)	Latin America and the Caribbean	Low-income	Americas	10.644	152.189	10.644	14.2981	2756	1685.55	0.024	0.373843	0.0641981	0.0269181	0.00430581	0.00681413	0.00842636	0	0.02616	0.0401981	0.00520156	0.00166486	0.00176595	0.0165061	0.0150595
68	Honduras	Latin America (except Brazil)	Central America	Lower-middle-income	Americas	9.409	213.317	9.409	22.6716	11189	1148.18	0.02	0.184882	0.108177	0.0139842	0.00404825	0.00760663	0.137523	0.0336648	0.0488732	0.088177	0.0121271	0.0031072	0.00457927	0.0305584	0.0378051
69	Hungary	Europe	Eastern Europe	High-income	Europe	10.251	502.141	10.251	48.9846	8960.8	3859.84	0.33	0.577614	0.571316	0.068854	0.00103809	0.0353146	2.25194e-05	0.383791	0.0823181	0.241316	0.0460205	0.00385429	0.00976486	0.0347356	0.146941
70	Iceland	Europe	Northern Europe	High-income	Europe	0.588	45.6337	0.588	77.6084	10025	2.1	3.87019e-05	0.0238738	0.00162111	8.281e-06	9.9e-07	1.22107e-06	0.02	0.000485574	0.00112439	0.00158241	0.000284602	5.13043e-05	3.58781e-05	0.000495929	0.000714692
71	India	India	Southern Asia	Lower-middle-income	Asia	1547	46090.8	1547	29.7937	297319	216970	9.37	0.260038	36.0332	6.72728	2.51096	3.2793	0.904198	21.6539	1.8617	26.6632	4.53274	1.04755	1.02698	10.132	9.9239
72	Indonesia	Other Asian countries	South-eastern Asia	Lower-middle-income	Asia	306	11636.5	306	38.0278	181157	44800.3	2.24	0.365542	6.12789	0.907291	0.316488	0.492093	0.242826	3.52567	0.886344	3.88789	0.408747	0.122019	0.136739	1.20693	2.01345
73	Iran	Middle East and North Africa	Southern Asia	Upper-middle-income	Asia	89	3432.78	89	38.5706	153160	13423.3	0.54	0.328296	1.64486	0.260118	0.310696	0.0536923	0.0411018	0.595795	0.424558	1.10486	0.215184	0.0303573	0.0426642	0.288659	0.527993
74	Iraq	Middle East and North Africa	Western Asia	Lower-middle-income	Asia	56.508	1373.79	56.508	24.3114	43736.7	2823.89	0.12	0.256102	0.468563	0.0491808	0.28218	0.0116788	0.0187113	0.110964	0.0145593	0.348563	0.0630424	0.0111885	0.0162739	0.108053	0.150005
75	Ireland	Europe	Northern Europe	High-income	Europe	7.488	519.014	7.488	69.3127	68900	563	0.09	0.160302	0.561441	0.00599035	0.000737393	0.00387612	0.00357115	0.54636	0.00447747	0.471441	0.0814031	0.0130472	0.0147288	0.125196	0.237066
76	Israel	Middle East and North Africa	Western Asia	High-income	Asia	16	1150.05	16	71.8781	2149.7	377.726	0.02	0.237791	0.0841076	0.00595729	0.00432065	0.00221644	0.154353	0.0607056	0.0109076	0.0641076	0.0130679	0.00261635	0.00197637	0.0254387	0.0210082
77	Italy	Europe	Southern Europe	High-income	Europe	66.3	4151.46	66.3	62.6163	29414	7545.56	0.52	0.357857	1.4531	0.176279	0.0469978	0.113773	6.3356e-05	0.685977	0.430068	0.933095	0.188387	0.0152863	0.0355741	0.137162	0.556686
78	Jamaica	Latin America (except Brazil)	Latin America and the Caribbean	Upper-middle-income	Americas	2.099	56.4262	2.099	26.8824	1083.1	135	0.00350382	0.234904	0.014916	0.00219052	0.00137087	0.000399186	0.139554	0.00282408	0.00813129	0.0114121	0.00168531	0.000431432	0.000407192	0.00424286	0.00464534
79	Japan	Other OECD countries	Eastern Asia	High-income	Asia	122.31	9268.49	122.31	75.7787	36448.5	3208.68	0.24	0.32653	0.735002	0.101201	0.120682	0.0397862	0.00142612	0.31672	0.156612	0.495002	0.0838954	0.014661	0.0150087	0.141457	0.23998
80	Jordan	Middle East and North Africa	Western Asia	Upper-middle-income	Asia	12.838	385.646	12.838	30.0394	8880.2	170	0.01	0.165276	0.060505	0.00254862	0.00160775	0.000589953	0.322273	0.0525541	0.00320456	0.050505	0.0142362	0.00170992	0.00214442	0.0160426	0.0163719
81	Kazakhstan	Former Soviet Union (FSU)	Central Asia	Upper-middle-income	Asia	19.62	1323.77	19.62	67.4702	269970	18221.2	0.48	0.600978	0.798698	0.341455	0.053001	0.095285	0.0617931	0.0259591	0.282998	0.318698	0.054122	0.00681827	0.0253002	0.0642403	0.168217
82	Kenya	Sub-Saharan Africa	Eastern Africa	Low-income	Africa	68.216	869.104	68.216	12.7405	56914	6256.57	0.21	0.459423	0.457095	0.0933068	0.00416772	0.0393508	0.000147336	0.204738	0.115532	0.247095	0.0347361	0.00617789	0.0176424	0.0596705	0.128868
83	Kuwait	Middle East and North Africa	Western Asia	High-income	Asia	6.117	816.338	6.117	133.454	1781.8	13.2	0.00115185	0.10777	0.010688	0.000181696	0.00215782	6.7272e-05	0.0181012	0.00316822	0.005214	0.00953619	0.00251147	0.000380761	0.000321108	0.00363974	0.00268312
84	Kyrgyzstan	Former Soviet Union (FSU)	Central Asia	Low-income	Asia	8.05903	96.9262	8.05903	12.027	19180.1	1102.08	0.06	0.393437	0.152502	0.0180679	0.026667	0.00565083	0.0553324	0.044621	0.0574953	0.0925021	0.0185425	0.00188611	0.00516474	0.0174051	0.0495037
85	Lao People's Democratic Republic	Other Asian countries	South-eastern Asia	Lower-middle-income	Asia	7.233	203.785	7.233	28.1743	23080	1488.22	0.11	0.799907	0.137516	0.0387699	0.00888711	0.0173716	0.0448574	0.0094402	0.0630471	0.0275159	0.00250787	0.000796528	0.00150009	0.00789513	0.0148163
86	Latvia	Europe	Northern Europe	Upper-middle-income	Europe	1.819	116.157	1.819	63.8579	6224.9	739.261	0.07	0.639278	0.109498	0.0124659	0.00010704	0.00353434	0.00348382	0.0730248	0.0203664	0.0394984	0.00687572	0.000940574	0.00117402	0.0089223	0.0215858
87	Lebanon	Middle East and North Africa	Western Asia	Upper-middle-income	Asia	7.27278	249.434	7.27278	34.2969	1023	263.273	0.01	0.26401	0.0378774	0.00447784	0.00280206	0.00187279	0.00156623	0.0214962	0.00722856	0.0278774	0.00526932	0.000976948	0.00106846	0.00945896	0.0111037
88	Lesotho	Sub-Saharan Africa	Southern Africa	Lower-middle-income	Africa	2.465	37.26	2.465	15.1156	3035.5	227.762	0.01	0.319956	0.0312543	0.00305798	1.08727e-05	0.00115331	0.00465745	0.0205253	0.00650674	0.0212543	0.0015622	0.00105353	0.00139974	0.0106221	0.00661664
89	Liberia	Sub-Saharan Africa	Western Africa	Low-income	Africa	9.735	99.99	9.735	10.2712	9632	812.917	0.01	0.290353	0.0344408	0.0191769	3.22573e-05	0.001	0.00465807	0.00037946	0.0138522	0.0244408	0.00238996	0.000779462	0.00240049	0.00773254	0.0111384
90	Libya	Middle East and North Africa	Northern Africa	Upper-middle-income	Africa	8.718	439.02	8.718	50.3579	175954	924.723	0.01	0.20929	0.0477805	0.0146676	0.016005	0.00245468	0.070169	0.00993307	0.00488931	0.0377805	0.00756691	0.00177221	0.00167418	0.0173627	0.00940456
91	Lithuania	Europe	Northern Europe	Upper-middle-income	Europe	2.524	152.784	2.524	60.5324	6268	1425	0.13	0.623708	0.208431	0.0243051	0.000159969	0.00914577	0.00217378	0.127979	0.0468411	0.0784307	0.00956353	0.00281111	0.00199125	0.0277905	0.0362743
92	Luxembourg	Europe	Western Europe	High-income	Europe	1.041	109.956	1.041	105.626	258.6	60	0.01	0.18035	0.0554479	0.000967818	1.64707e-06	0.000917169	0.030741	0.0467614	0.00633628	0.0454479	0.00736043	0.00132522	0.001286	0.0128092	0.022667
93	Madagascar	Sub-Saharan Africa	Eastern Africa	Low-income	Africa	37.232	303.914	37.232	8.1627	58154	2832	0.14	0.59012	0.23724	0.063058	0.0280711	0.01	0.0373711	0.000658882	0.135452	0.0972401	0.0112971	0.00129569	0.00976756	0.029172	0.0457077
94	Malawi	Sub-Saharan Africa	Eastern Africa	Low-income	Africa	33.053	283.105	33.053	8.56518	9408	6021.51	0.22	0.429967	0.511667	0.145257	0.0032085	0.0351516	0.0252613	0.200861	0.127188	0.291667	0.0305733	0.0115778	0.0232897	0.11536	0.110866
95	Malaysia	Other Asian countries	South-eastern Asia	Upper-middle-income	Asia	40.173	2367.45	40.173	58.9315	32865.7	8587.45	0.16	0.252439	0.633816	0.0518136	0.0100435	0.0401044	0.0843654	0.423071	0.108783	0.473816	0.0533805	0.0158451	0.0195891	0.156698	0.228303
96	Mali	Sub-Saharan Africa	Western Africa	Low-income	Africa	29.429	259.683	29.429	8.82403	122019	11629.2	0.29	0.483884	0.599317	0.233649	0.0172039	0.0502614	0.00299593	0.232806	0.0653966	0.309317	0.0247454	0.0176708	0.0141871	0.178981	0.0737325
97	Mauritania	Sub-Saharan Africa	Western Africa	Low-income	Africa	5.468	79.325	5.468	14.5071	103070	409.399	0.01	0.362748	0.0275673	0.00739814	0.00280147	0.0013577	0.308249	0	0.0166167	0.0175673	0.00513717	0.00076701	0.00162427	0.00732395	0.00271491
98	Mexico	Latin America (except Brazil)	Central America	Upper-middle-income	Americas	146	6210.65	146	42.5387	194394	19660.3	0.89	0.357171	2.49181	0.331079	0.260206	0.223209	0.00369103	1.05873	0.61858	1.60181	0.326007	0.0505137	0.0874948	0.483601	0.654189
99	Mongolia	Other Asian countries	Eastern Asia	Lower-middle-income	Asia	4.028	191.537	4.028	47.5515	155356	396.054	0.01	0.0306763	0.325985	0.00759512	0.000768349	0.00122561	0.166688	0.20076	0.115636	0.315985	0.00676895	0.0162105	0.00471772	0.165207	0.12308
100	Morocco	Middle East and North Africa	Northern Africa	Lower-middle-income	Africa	39.2	1181.34	39.2	30.1362	44630	7554.84	0.31	0.550291	0.563338	0.143443	0.0288813	0.0384641	0.0272381	0.284175	0.068375	0.253338	0.0565154	0.0086091	0.0130805	0.082323	0.0928104
101	Mozambique	Sub-Saharan Africa	Eastern Africa	Low-income	Africa	37.254	455.157	37.254	12.2177	78638	6976.9	0.09	0.3598	0.250139	0.139757	0.00281875	0.003	0.312621	0.0124621	0.0921009	0.160139	0.0142181	0.00660493	0.0112134	0.0661407	0.0619617
102	Myanmar	Other Asian countries	South-eastern Asia	Low-income	Asia	62	668.473	62	10.7818	65350.8	18099.5	0.96	0.597884	1.60566	0.485177	0.102408	0.161094	0.00175328	0.22506	0.631925	0.645663	0.115404	0.0127043	0.0399415	0.118207	0.359406
103	Namibia	Sub-Saharan Africa	Southern Africa	Upper-middle-income	Africa	3.162	91.16	3.162	28.8299	82329	500	0.01	0.166957	0.0598956	0.00685092	0.000509342	0.00119968	0.0962448	0.038234	0.0131016	0.0498956	0.00559585	0.00265634	0.00526028	0.0266127	0.00977042
104	Nepal	Other Asian countries	Southern Asia	Low-income	Asia	36	456.243	36	12.6734	14335.1	5374.95	0.27	0.4888	0.552374	0.121837	0.0329215	0.0733547	0.0276137	0.214511	0.109749	0.282374	0.0386138	0.00651565	0.017178	0.0627303	0.157336
105	Netherlands	Europe	Western Europe	High-income	Europe	21.516	1657.63	21.516	77.0419	3389.3	636.827	0.09	0.153655	0.585728	0.0103237	0.000238617	0.0112278	0.010625	0.225125	0.338813	0.495728	0.0909957	0.0151016	0.0129436	0.145239	0.231448
106	New Zealand	Other OECD countries	Australia and New Zealand	High-income	Oceania	6.45	410.339	6.45	63.6184	26453.7	318.156	0.04	0.0878406	0.45537	0.00497605	0.012157	0.00194272	0.00961329	0.356665	0.0796293	0.41537	0.0579311	0.0157138	0.00814712	0.154888	0.17869
107	Nicaragua	Latin America (except Brazil)	Central America	Lower-middle-income	Americas	7.4	116.721	7.4	15.7731	11999	1480.84	0.03	0.212267	0.141332	0.0270565	0.00602183	0.00942718	0.0615294	0.0162487	0.0825774	0.111332	0.00563981	0.00451723	0.00551375	0.0456528	0.050008
108	Niger	Sub-Saharan Africa	Western Africa	Low-income	Africa	38.182	246.546	38.182	6.45713	126670	29059.7	0.33	0.4293	0.768694	0.547425	0.00236213	0.116314	0.202566	0.0773591	0.0252334	0.438694	0.0877388	0.0207486	0.0678863	0.197412	0.064908
109	Nigeria	Sub-Saharan Africa	Western Africa	Lower-middle-income	Africa	326.018	5770.49	326.018	17.6999	91076.8	84587.6	1.48	0.544348	2.71885	1.6345	0.0178785	0.517881	0.0433145	0.0876053	0.460982	1.23885	0.184297	0.0419079	0.107926	0.41003	0.494688
110	Norway	Europe	Northern Europe	High-income	Europe	8.615	743.496	8.615	86.3025	30428.2	378	0.05	0.172182	0.29039	0.00570763	0.00337545	0.00236867	0.0134599	0.228372	0.050567	0.24039	0.0407741	0.00757941	0.0060099	0.073396	0.112631
111	Oman	Middle East and North Africa	Western Asia	High-income	Asia	5.66687	340.205	5.66687	60.034	30950	66.996	0.00304133	0.175682	0.0173116	0.000858149	0.00466674	0.000185611	0.00053768	0.0102031	0.00138285	0.0142702	0.00180185	0.000462675	0.000281136	0.00455068	0.00717391
112	Pakistan	Other Asian countries	Southern Asia	Lower-middle-income	Asia	245.972	3670.9	245.972	14.924	77087.5	20614	1.32	0.207591	6.35867	0.42456	0.546133	0.236782	0.545457	4.14256	1.00863	5.03867	0.806187	0.195692	0.128575	1.91469	1.99352
113	Panama	Latin America (except Brazil)	Central America	Upper-middle-income	Americas	4.67	334.098	4.67	71.5412	7434	334.495	0.02	0.199905	0.100048	0.00681605	0.00164446	0.00276161	0.00465403	0.061639	0.0271866	0.0800477	0.0114675	0.00292933	0.00417158	0.0288056	0.0326737
114	Papua New Guinea	Other Asian countries	Melanesia	Lower-middle-income	Oceania	10.182	212.934	10.182	20.9128	45286	1090.07	0.02	0.229686	0.0870756	0.0123156	3.3e-06	0.0127131	0.00017	0.0506123	0.00974719	0.0670756	0.00536605	0.00274584	0.00302754	0.0277151	0.0282211
115	Paraguay	Latin America (except Brazil)	South America	Lower-middle-income	Americas	8.425	279.875	8.425	33.2196	39730.2	6139.77	0.85	0.826268	1.02872	0.623638	0.00636479	0.0401368	0.183529	0.310219	0.0483626	0.178722	0.0271324	0.00424622	0.00815391	0.0406797	0.0985093
116	Peru	Latin America (except Brazil)	South America	Upper-middle-income	Americas	27.57	1344.86	27.57	48.7797	128000	4077.74	0.14	0.278315	0.503028	0.0713397	0.0489105	0.013299	0.0541629	0.170354	0.199124	0.363028	0.0608334	0.0127497	0.0151847	0.124257	0.150003
117	Philippines	Other Asian countries	South-eastern Asia	Lower-middle-income	Asia	130.499	2888.79	130.499	22.1365	29817	15039.7	0.63	0.363517	1.73307	0.295453	0.228701	0.177206	0.28755	0.778553	0.253157	1.10307	0.188273	0.0197604	0.0564727	0.182963	0.655601
118	Poland	Europe	Eastern Europe	High-income	Europe	39.254	2288.46	39.254	58.2988	30425.5	10325.7	0.7	0.412596	1.69657	0.165508	0.00375578	0.0937033	0.241704	1.00785	0.425754	0.996574	0.188545	0.0266413	0.0367373	0.253355	0.491296
119	Portugal	Europe	Southern Europe	High-income	Europe	13.164	657.622	13.164	49.9561	9147	1333.16	0.04	0.133543	0.299529	0.0186693	0.0364331	0.00828151	0.00972996	0.145341	0.0908047	0.259529	0.0551138	0.00896366	0.00938655	0.086095	0.0999705
120	Puerto Rico	Latin America (except Brazil)	Latin America and the Caribbean	High-income	Americas	2.41	166.039	2.41	68.8957	895.9	16	0.00037446	0.0526015	0.00711882	0.000180585	0.000176037	6.54698e-05	5.16699e-06	0.00014905	0.0063061	0.00674436	0.000539548	0.00036195	0.000473642	0.00367697	0.00169225
121	Qatar	Middle East and North Africa	Western Asia	High-income	Asia	4.126	922.655	4.126	223.62	1158.6	4.451	0.000259325	0.0505795	0.00512707	6.1247e-05	0.0008646	1.61109e-05	1.8e-05	0.00334524	0.000801832	0.00486775	0.000901393	0.000213439	0.000118579	0.00209212	0.00154221
122	Republic of Korea (South Korea)	Other OECD countries	Eastern Asia	High-income	Asia	51.336	5067.26	51.336	98.7078	9692	1739.33	0.14	0.284929	0.491351	0.0506667	0.0593358	0.0413228	0.0573682	0.211955	0.128071	0.351351	0.0590999	0.0116137	0.0096456	0.112808	0.158183
123	Republic of Moldova	Former Soviet Union (FSU)	Eastern Europe	Lower-middle-income	Europe	2.775	75	2.775	27.027	3289.1	1350.75	0.04	0.38417	0.104121	0.0276016	0.000101627	0.0107434	0.0328531	0.0311938	0.0344801	0.0641205	0.0105864	0.00147866	0.00469153	0.0140494	0.0333146
124	Reunion	Sub-Saharan Africa	Eastern Africa	Low-income	Africa	0.895312	0.15	0.895312	0.167539	250.4	49.378	0.00124686	0.284746	0.00437884	0.00125809	0.0002	0.00024689	0.000175	0.00025716	0.00241005	0.00313198	0.000118609	0.000216916	7.96157e-05	0.00220781	0.000509024
125	Romania	Europe	Eastern Europe	Upper-middle-income	Europe	17.119	942.929	17.119	55.0808	22989.1	8056.43	0.38	0.576941	0.658646	0.141116	0.00383619	0.0661381	0.210757	0.216259	0.231297	0.278646	0.0570168	0.00479013	0.015944	0.0431878	0.157708
126	Russian Federation	Former Soviet Union (FSU)	Eastern Europe	Upper-middle-income	Europe	138.098	10040.9	138.098	72.7084	1.63777e+06	58352.1	2.49	0.623675	3.99247	1.26895	0.042638	0.346313	1.43027	0.490314	1.84425	1.50247	0.16604	0.0463666	0.0574505	0.45753	0.77508
127	Rwanda	Sub-Saharan Africa	Eastern Africa	Low-income	Africa	19.804	224.83	19.804	11.3528	2466.8	3134.33	0.07	0.386461	0.181131	0.0569911	0.00034037	0.0438358	0.0100019	0.0367932	0.0431701	0.111131	0.00955775	0.00347164	0.0078408	0.0345512	0.0557093
128	Saint Kitts and Nevis	Latin America (except Brazil)	Latin America and the Caribbean	High-income	Americas	0.053199	2.45385	0.053199	46.1258	26.1	1.461	2.83385e-05	0.119391	0.00023736	2.2152e-05	6.6e-07	4.383e-06	0	9.29436e-05	0.000102695	0.000209021	1.25413e-05	1.66715e-05	5.75216e-07	0.000170148	9.0852e-06
129	Saint Lucia	Latin America (except Brazil)	Latin America and the Caribbean	Upper-middle-income	Americas	0.194	6.695	0.194	34.5103	60.6	7.325	0.000103554	0.0583169	0.00177571	8.9884e-05	0.00010032	2.0679e-05	0	0.00098035	0.000512047	0.00167216	0.000133773	0.000115647	1.02443e-05	0.00117516	0.00023733
130	Saint Vincent and the Grenadines	Latin America (except Brazil)	Latin America and the Caribbean	Upper-middle-income	Americas	0.081	3.45625	0.081	42.6698	38.9	14.682	0.000176364	0.451756	0.000390396	0.000208947	0	3.41091e-05	5.9e-06	0	0.000129082	0.000214033	1.2842e-05	1.50766e-05	1.18724e-06	0.000153325	3.16022e-05
131	Samoa	Other Asian countries	Polynesia	Lower-middle-income	Oceania	0.198414	2.47625	0.198414	12.4802	282.1	48.497	0.000704616	0.285636	0.00246683	0.000631531	3.3e-06	0.000668774	0	1.6e-06	0.00101768	0.00176222	9.89834e-05	5.7111e-05	1.23749e-05	0.000574352	0.00101939
132	Sao Tome and Principe	Sub-Saharan Africa	Middle Africa	Lower-middle-income	Africa	0.146	6.49875	0.146	44.512	96.4	46.294	0.000190125	0.181727	0.00104621	0.000577577	0	1.52142e-05	1e-05	0	0.000397229	0.000856084	4.28042e-05	6.40644e-05	1.12686e-06	0.000654722	9.33665e-05
133	Saudi Arabia	Middle East and North Africa	Western Asia	High-income	Asia	54.367	3468.77	54.367	63.8028	214969	644	0.06	0.116627	0.514459	0.00944903	0.0848311	0.001075	0.0154549	0.398826	0.0202776	0.454459	0.099429	0.0200237	0.0144371	0.194749	0.12582
134	Senegal	Sub-Saharan Africa	Western Africa	Lower-middle-income	Africa	18.356	270.222	18.356	14.7212	19253	4095.65	0.09	0.384794	0.233891	0.161786	0.00543122	0.0117244	0.0207883	0.00756996	0.0473792	0.143891	0.0216756	0.00610657	0.0160605	0.0602773	0.0397712
135	Seychelles	Sub-Saharan Africa	Eastern Africa	Upper-middle-income	Africa	0.098347	3.03803	0.098347	30.8909	45.5	2.13	2.36473e-05	0.0913282	0.000258926	2.769e-05	1.8e-06	6.39e-06	0	6.58998e-05	0.000190391	0.000235279	1.17639e-05	2.07048e-05	8.25152e-08	0.000211829	-9.10092e-06
136	Sierra Leone	Sub-Saharan Africa	Western Africa	Low-income	Africa	10.459	100.136	10.459	9.57417	7162	2329.92	0.04	0.551045	0.0725893	0.0593313	0.000130637	0.00446476	0.0114477	0.000596895	0.00806577	0.0325893	0.000664057	0.00161489	0.000722052	0.016459	0.0131293
137	Singapore	Other Asian countries	South-eastern Asia	High-income	Asia	6.973	836.535	6.973	119.968	70.92	1.413	6.61272e-05	0.0611618	0.00108118	1.8369e-05	2.508e-05	4.239e-06	0	0.000220826	0.000725876	0.00101506	7.28217e-05	6.67828e-05	1.83704e-05	0.000676013	0.00018107
138	Slovakia	Europe	Eastern Europe	High-income	Europe	6.315	406.763	6.315	64.4121	4810.5	1224.92	0.11	0.515534	0.213371	0.0267683	8.77266e-05	0.0110476	0.0377201	0.147361	0.0281067	0.103371	0.0184364	0.00187936	0.00387829	0.0173468	0.06183
139	Somalia	Sub-Saharan Africa	Eastern Africa	Low-income	Africa	11.044	17.3412	11.044	1.5702	62733.7	678.095	0.01	0.173337	0.057691	0.00948301	0.006562	0.00208436	0.00595	0.0189967	0.0205671	0.047691	0.0068722	0.00259988	0.00385672	0.0259043	0.00845792
140	South Africa	Sub-Saharan Africa	Southern Africa	Upper-middle-income	Africa	65.275	2736.48	65.275	41.9223	121447	7231	0.36	0.444576	0.80976	0.237062	0.0244472	0.0365877	0.105131	0.270586	0.241078	0.44976	0.0934421	0.0143746	0.028717	0.137549	0.175678
141	Spain	Europe	Southern Europe	High-income	Europe	61.811	3236.89	61.811	52.3675	49898	13357.3	0.67	0.255663	2.62063	0.211778	0.0888089	0.101901	0.219063	1.66606	0.552088	1.95063	0.408266	0.0677081	0.0709969	0.651152	0.75251
142	Sri Lanka	Other Asian countries	Southern Asia	Lower-middle-income	Asia	20.801	852.825	20.801	40.9992	6463	2315.73	0.09	0.246671	0.364858	0.0529581	0.0377246	0.0221061	0.0447555	0.232705	0.0193638	0.274858	0.033369	0.0104518	0.00959328	0.10355	0.117894
143	Sudan	Sub-Saharan Africa	Northern Africa	Lower-middle-income	Africa	67	1182.02	67	17.642	173167	12044.6	0.34	0.414747	0.819776	0.25744	0.05182	0.0345747	0.091473	0.390402	0.0855167	0.479776	0.0657321	0.0254365	0.040376	0.253594	0.0946374
144	Suriname	Latin America (except Brazil)	South America	Upper-middle-income	Americas	0.575	25.3788	0.575	44.137	15600	73.262	0.00495344	0.271151	0.0182682	0.00223159	0.00146775	0.000633855	0.00311327	0.0111572	0.00277776	0.0133148	0.00170108	0.00038771	0.000543565	0.00379379	0.00688861
145	Sweden	Europe	Northern Europe	High-income	Europe	15.165	1122.66	15.165	74.0295	41033.5	1790.43	0.21	0.481086	0.436513	0.0283009	0.000470095	0.0129995	0.0482505	0.326431	0.0683109	0.226513	0.0443983	0.00495199	0.00753122	0.0461356	0.123496
146	Switzerland	Europe	Western Europe	High-income	Europe	10.828	917.605	10.828	84.7437	3999.7	282.25	0.03	0.19438	0.154337	0.00507079	0.000603119	0.00479691	0.00924965	0.0787841	0.058669	0.124337	0.0215435	0.00271615	0.00342932	0.0255927	0.0710556
147	Syrian Arab Republic	Middle East and North Africa	Western Asia	Lower-middle-income	Asia	27	1008.74	27	37.3609	18588.7	4084.42	0.12	0.483122	0.248385	0.068256	0.0412141	0.0218505	0.0577209	0.112248	0.00450454	0.128385	0.0266373	0.00418731	0.00488331	0.0401274	0.0525493
148	Tajikistan	Former Soviet Union (FSU)	Central Asia	Low-income	Asia	7.6	142.022	7.6	18.6872	14151	828.341	0.04	0.277639	0.144072	0.0139953	0.0342282	0.00372652	0.0180583	0.0382773	0.0538446	0.104072	0.0239289	0.0016687	0.00567441	0.0146288	0.0581711
149	Thailand	Other Asian countries	South-eastern Asia	Upper-middle-income	Asia	72.501	3876.12	72.501	53.463	51089	20413.6	0.73	0.279682	2.61011	0.505892	0.175843	0.242188	0.431017	1.42339	0.262793	1.88011	0.27419	0.0628078	0.086743	0.614723	0.841642
150	Timor-Leste	Other Asian countries	South-eastern Asia	Lower-middle-income	Asia	1.266	30.7362	1.266	24.2782	1500.7	196.345	0.0044481	0.295051	0.0150757	0.00384263	0.0035343	0.000589035	0.00246	0.00157802	0.00492585	0.0106276	0.00045407	0.000534362	0.00045229	0.00542227	0.00376459
151	Togo	Sub-Saharan Africa	Western Africa	Low-income	Africa	9.511	91.39	9.511	9.60887	5438.5	2260.03	0.05	0.53824	0.0928954	0.0355364	0.000161968	0.0219569	0.0189081	0.00221784	0.0330223	0.0428954	0.00455131	0.00172028	0.00493466	0.0171398	0.0145494
152	Tokelau	Other Asian countries	Polynesia	Low-income	Oceania	0.001357	1.01	0.001357	744.289	1.2	0.403	2.0221e-05	0.685072	2.95166e-05	5.239e-06	0	1.209e-06	0	1.47686e-05	4.15e-06	9.29561e-06	4.6478e-07	8.27066e-07	1.36597e-10	8.46422e-06	-4.60591e-07
153	Tonga	Other Asian countries	Polynesia	Lower-middle-income	Oceania	0.066	1.53625	0.066	23.2765	71.7	24.488	0.000488865	0.426066	0.00114739	0.000442768	0	7.2723e-05	0	4.62649e-05	0.000518364	0.000658527	5.92161e-06	5.62236e-05	7.40708e-07	0.000574795	2.08462e-05
154	Trinidad and Tobago	Latin America (except Brazil)	Latin America and the Caribbean	High-income	Americas	1.126	85.8888	1.126	76.2778	512.8	37.305	0.000335197	0.0225389	0.0148719	0.000550804	6.73882e-05	0.000142123	8.83223e-05	0.00662181	0.00748978	0.0145367	0.00192849	0.000607589	0.000500373	0.00602079	0.00547947
155	Tunisia	Middle East and North Africa	Northern Africa	Upper-middle-income	Africa	11.956	611.666	11.956	51.1598	15536	3736.47	0.05	0.220313	0.22695	0.0581844	0.00914286	0.0298283	0.0199185	0.110655	0.0191398	0.17695	0.046262	0.0047364	0.0121527	0.0437385	0.0700605
156	Turkey	Middle East and North Africa	Western Asia	Upper-middle-income	Asia	87.232	4596.57	87.232	52.6936	76963.2	19400.5	1.16	0.485326	2.39015	0.354704	0.120709	0.148741	0.440292	1.65353	0.112464	1.23015	0.246029	0.0337135	0.0488704	0.322797	0.578736
157	Turkmenistan	Former Soviet Union (FSU)	Central Asia	Lower-middle-income	Asia	5.557	351.734	5.557	63.2956	46993	1835.09	0.072	0.32374	0.222401	0.0335541	0.0793855	0.00498099	0.0305379	0	0.10448	0.150401	0.0273236	0.00397306	0.00408749	0.0378645	0.0771523
158	Tuvalu	Other Asian countries	Polynesia	Upper-middle-income	Oceania	0.011792	0.219141	0.011792	18.5839	2.56	1.855	9.93783e-06	0.0502278	0.000197855	2.4115e-05	0	5.565e-06	0	2.92285e-05	0.000149359	0.000187917	1.93001e-07	1.66575e-05	2.42897e-08	0.000170456	5.86958e-07
159	Uganda	Sub-Saharan Africa	Eastern Africa	Low-income	Africa	74.893	852.067	74.893	11.3771	19710	9447.74	0.26	0.535713	0.485335	0.158373	0.000711765	0.0870157	0.0357953	0.152847	0.0863875	0.225335	0.0222125	0.0068952	0.0190304	0.0682932	0.108903
160	Ukraine	Former Soviet Union (FSU)	Eastern Europe	Lower-middle-income	Europe	39.242	1736.49	39.242	44.2509	57933	23555.4	1.47	0.767507	1.91529	0.652283	0.0137993	0.180431	0.804517	0.518549	0.55023	0.445292	0.0787948	0.00793511	0.026561	0.0731452	0.258856
161	United Arab Emirates	Middle East and North Africa	Western Asia	High-income	Asia	18.642	2073.53	18.642	111.229	8360	56	0.00176277	0.051441	0.0342679	0.000746664	0.0126909	0.000193344	3.10037e-05	0.0180834	0.0022414	0.0325051	0.00693078	0.00105405	0.000902708	0.010078	0.0135395
162	United Kingdom	Europe	Northern Europe	High-income	Europe	89.447	6624.12	89.447	74.0564	24193	5086	0.77	0.392084	1.96387	0.0831724	0.0039965	0.00230898	0.260602	1.355	0.519392	1.19387	0.238773	0.0260193	0.0359128	0.243018	0.650142
163	United Republic of Tanzania	Sub-Saharan Africa	Eastern Africa	Lower-middle-income	Africa	82.494	1108.47	82.494	13.437	88580	23008.7	0.68	0.598131	1.13688	0.476586	0.0116823	0.220955	0.113271	0.261937	0.165714	0.456875	0.069085	0.00962072	0.0499124	0.0913897	0.236867
164	United States of America	USA and Canada	Northern America	High-income	Americas	389	44884.3	389	115.384	914759	115985	16.39	0.622894	26.3126	7.29892	0.653428	1.59574	4.50996	13.9097	2.85487	9.92264	1.98453	0.207614	0.395971	1.93624	5.39829
165	Uruguay	Latin America (except Brazil)	South America	Upper-middle-income	Americas	2.9	184.475	2.9	63.6121	17501.5	1914.99	0.22	0.612933	0.35893	0.194781	0.00871868	0.015655	0.100399	0.0627406	0.0770345	0.13893	0.0241426	0.00263628	0.00796828	0.0245094	0.0796736
166	Uzbekistan	Former Soviet Union (FSU)	Central Asia	Lower-middle-income	Asia	28.041	734.236	28.041	26.1844	42540	3285.73	0.31	0.282738	1.09642	0.0533982	0.145458	0.0206291	0.116733	0.642657	0.23428	0.786422	0.148549	0.0224266	0.022484	0.214315	0.378648
167	Vanuatu	Other Asian countries	Melanesia	Lower-middle-income	Oceania	0.38	9.7575	0.38	25.6776	1218.9	108.574	0.0012801	0.320413	0.00399517	0.00156415	3.3e-05	0.000325722	1.3e-05	0.000601633	0.00137617	0.00271507	0.000217205	7.73486e-05	6.83204e-05	0.000770794	0.0015814
168	Venezuela (Bolivarian Republic of)	Latin America (except Brazil)	South America	Lower-middle-income	Americas	40	1581.09	40	39.5273	88205	1940.51	0.07	0.104188	0.671862	0.0309496	0.0685207	0.0163367	0.0196435	0.206698	0.349357	0.601862	0.0986987	0.0190797	0.0311088	0.185164	0.267811
169	Viet Nam	Other Asian countries	South-eastern Asia	Lower-middle-income	Asia	96.63	2676.55	96.63	27.699	31007	14022.7	1	0.342382	2.92072	0.369384	0.253047	0.183772	0.556027	1.66079	0.453722	1.92072	0.307315	0.0620333	0.0562307	0.609033	0.886107
170	Yemen	Middle East and North Africa	Western Asia	Lower-middle-income	Asia	45.74	450.991	45.74	9.85989	52796.8	1114.28	0.03	0.422699	0.0709724	0.0165922	0.0136548	0.00243659	0.0071059	0.0236969	0.0145919	0.0409724	0.00914107	0.00109541	0.00207697	0.0102751	0.0183838
171	Zambia	Sub-Saharan Africa	Eastern Africa	Lower-middle-income	Africa	24.74	375.894	24.74	15.1938	74339.8	2776.68	0.12	0.301784	0.397636	0.0838136	0.00326513	0.0167003	0.0214683	0.230562	0.0632943	0.277636	0.0317383	0.0117694	0.025287	0.117202	0.0916395
172	Zimbabwe	Sub-Saharan Africa	Eastern Africa	Low-income	Africa	25	79	25	3.16	38684.7	2871.32	0.05	0.252806	0.19778	0.0608254	0.00785502	0.0132383	0.0105853	0.0731413	0.0427198	0.14778	0.0195439	0.00680054	0.0124443	0.0675976	0.0413936
173	ZZZ-GLOBAL	WORLD				8621.12	448005	66.9563	51.966	128757	1.53241e+06	95.1244	0.423154	224.798	47.7441	9.58738	16.7358	116.574	34.1637	30.2473	129.674	22.2845	4.16986	5.52799	39.6532	58.0384
note: NO3-1 refers to N leaching and runoff

## Sheet: S7
Cropland N budget by nation towards 2050 under Tier 1 scenario
			N budget under Tier 1 Scenario								measures adoption rate				Nr mitigation potential (MP)					Cost-benefit
code	NAME	Cropping area	BNF rate	Irrigation rate	Deposition rate	Fertilizer N rate	Manure N rate	Input N rate	Harvest N rate	NUE	EEF	Amendment	Legume	buffer zone	Cropland NH3 MP	Cropland N2O MP	Cropland NOx MP	Cropland N2 MP	Cropland NO3 MP	Ecosystem benefit	Health benefit	Climate impact	Yield benefit	Net benefits	Net implementation cost	Fertilizer saving cost
		1000 ha	kg N/ha	kg N/ha	kg N/ha	kg N/ha	kg N/ha	kg N/ha	kg N/ha	%	%	%	%	%	%	%	%	%	%	billion $	billion $	billion $	billion $	billion $	billion $	billion $
1	Afghanistan	3531.36	18.908	19.8991	4.43186	30.0075	32.9212	108.183	58.996	0.545335	0.2	0.5	0.4	0.75	0.169133	-0.0147293	0.0729733	0.0121539	0.120514	0.128906	0.0881056	-0.0145292	0.151364	0.353847	-0.115878	0.00759047
2	Albania	250.721	17.1935	5.86651	8.6121	151.115	175.521	332.206	78.6303	0.236691	0.4	0.4	0.25	0.9	0.211323	0.0342588	0.117508	-0.00873357	0.164158	0.0526959	0.0734968	-0.00709049	0.125621	0.244723	0.00125405	0.0075058
3	Algeria	3674.61	17.6835	3.88135	4.91512	36.2824	13.326	67.4427	39.1087	0.579881	0.1	0.6	0.4	0.9	0.188807	0.00811465	0.0937406	0.0171632	0.140866	0.0823728	0.0225556	-0.013414	2.11146	2.20298	-0.0416841	-0.00426895
4	Angola	4448.07	18.5228	0.0617297	2.14543	64.1866	36.935	84.7457	38.2805	0.45171	0.1	0.5	0.35	0.9	0.161831	-0.0232077	0.0652657	-0.000796691	0.11296	0.0334255	0.028669	-0.0139775	0.879982	0.928099	-0.056139	-0.000842783
5	Antigua and Barbuda	2.56471	14.3568	2.19837	3	3.00825	99.9262	113.486	8.37383	0.0737876	0.1	0.2	0.3	0.9	0.129677	-0.0605417	0.0313258	0.0379573	0.0796993	1.61783e-05	5.21991e-06	-2.09426e-05	0.000104881	0.000105337	-0.000152723	2.72643e-06
6	Argentina	39961.9	89.3045	2.59048	6.80218	10.6515	8.04425	116.81	102.847	0.880463	0.1	0.6	0.3	0.9	0.157342	-0.0284193	0.0605279	-0.11072	0.108317	0.324709	0.140037	-0.0399217	0.0606914	0.485516	0.835152	-0.00470735
7	Armenia	334.977	15.476	25.1905	7.54104	70.8651	17.7162	127.029	29.4263	0.231651	0.2	0.6	0.4	0.8	0.221738	0.0463515	0.128501	0.0261185	0.174931	0.0367412	0.0265541	-0.00321327	0.114448	0.174531	-0.0038937	0.00212853
8	Australia	21172.6	23.911	1.32833	5.38605	92.5133	9.32989	128.898	65.2406	0.506142	0.2	0.6	0.3	1	0.214943	0.0384617	0.121329	0.0524541	0.167902	2.90106	0.353135	-0.150922	0.847604	3.95087	0.515251	0.116681
9	Austria	1333.89	23.8608	0.233436	10.3401	84.4204	75.4734	204.344	96.8505	0.473957	0.4	0.4	0.25	0.9	0.25219	0.0817096	0.160645	0.0462042	0.206432	0.433341	0.198276	-0.0166541	0.125343	0.740306	0.00347644	0.0129775
10	Azerbaijan	1551.45	16.0186	23.4781	10.976	5.02673	9.55565	58.6759	44.2545	0.754218	0.1	0.6	0.4	0.9	0.327602	-0.204476	-0.0818854	-0.343352	-0.0586541	0.00702196	0.00966163	-0.00301524	0.130722	0.14439	-0.0204376	0.00444836
11	Bahamas	7.43314	16.2738	0	2.99101	81.5705	95.0645	190.734	26.5221	0.139053	0.2	0.2	0.3	1	0.262431	0.0936001	0.171455	0.170763	0.217026	0.00244336	0.000466832	-4.38253e-05	0.00218057	0.00504694	-0.000422914	0.000118129
12	Bahrain	4.00714	13.0259	112.376	3	514.029	27.838	485.103	21.4865	0.0442926	0.8	0.5	0.3	1	0.468614	0.439731	0.445183	0.470076	0.48528	0.00481933	0.00276919	0.00146092	0.00141364	0.0104631	0.00021146	0.00106517
13	Bangladesh	14367.7	28.8395	6.55535	21.0545	96.057	21.3264	165.833	75.3903	0.454617	0.4	0.6	0.38	0.75	0.274943	0.108128	0.184662	0.168201	0.229969	1.13664	1.05651	-0.0514865	0.827377	2.96905	-0.0269658	0.193882
14	Barbados	4.6875	20.2707	28.9344	3	79.2237	263.621	338.506	29.9425	0.0884548	0.2	0.1	0.3	1	0.343821	0.188103	0.257366	0.270902	0.301219	0.00140903	0.000598788	0.000217342	0.00304829	0.00527345	-0.000366058	0.000244147
15	Belarus	3336.47	15.4793	0.496681	7.34897	67.0007	65.439	155.487	49.871	0.320741	0.3	0.3	0.25	0.9	0.214215	0.0376161	0.12056	0.0934401	0.167149	0.145545	0.340041	-0.025839	0.229466	0.689212	-0.0721278	0.0211335
16	Belgium	788.777	18.5902	0.232773	17.9253	265.646	193.037	508.082	138.167	0.271939	0.6	0.4	0.3	0.9	0.224192	0.0492004	0.131091	0.0605184	0.177469	0.714651	0.343307	-0.0302227	0.296083	1.32382	0.000828318	0.0192936
17	Belize	85.5785	23.0284	2.15715	11.3558	203.955	12.1008	218.461	36.0823	0.165166	0.4	0.6	0.4	0.8	0.294179	0.130464	0.204967	0.125574	0.249868	0.0409708	0.0101318	-0.00219613	0.0228097	0.0717162	-0.000283056	0.00255236
18	Benin	4112.31	22.9586	0.0341643	10.1355	6.4338	8.37101	46.0242	26.5818	0.577562	0.1	0.6	0.35	0.75	0.129528	-0.0607151	0.0311681	0.00658672	0.0795447	0.00603528	0.00566286	-0.00477612	0.144452	0.151374	0.0150769	-0.00196328
19	Bhutan	89.3006	17.9203	11.0169	5.36188	102.763	20.8951	173.502	111.281	0.641383	0.4	0.6	0.3	0.8	0.178724	-0.00359264	0.0830976	0.0786407	0.130436	0.00103381	0.00153314	-0.000273654	0.010107	0.0124003	0.00229352	0.000325858
20	Bolivia	3324.41	68.8657	1.41003	2.28537	11.3103	65.2502	142.67	98.6454	0.691422	0.1	0.4	0.3	0.8	0.184051	0.00259292	0.0887208	0.0666966	0.135946	0.0230602	0.0268047	-0.00602671	0.211662	0.2555	-0.0647193	0.0112398
21	Botswana	159.382	15.4874	2.00371	4.02483	480.595	178.091	311.121	57.0744	0.183447	0.2	0.4	0.3	0.9	0.34208	0.186082	0.255529	0.277434	0.299419	0.00290168	0.00428209	-0.000825285	0.03661	0.0429685	-0.000426772	0.00215828
22	Brazil	78531.7	77.5069	1.92987	8.8112	50.3636	30.8797	169.187	120.15	0.710164	0.2	0.5	0.3	0.9	0.160324	-0.0249567	0.0636757	0.0180074	0.111402	1.61088	0.876736	-0.353566	1.82923	3.96328	0.201426	0.195625
23	Brunei Darussalam	9.91725	14.7197	1.49739	14.9686	650.417	346.717	611.578	12.5884	0.0205834	0.6	0.1	0.4	1	0.196776	0.0818793	0.160799	0.154616	0.206583	0.00838145	0.00313484	-0.000104364	0.00263496	0.0140469	-0.000653395	0.000820829
24	Bulgaria	3571.8	17.3921	0.892318	7.94327	69.5823	12.4395	106	50.2321	0.47389	0.3	0.6	0.4	0.9	0.340967	-0.055909	0.0355373	-0.131676	0.0838265	0.20717	0.265417	-0.0311066	0.0856055	0.527086	-0.0374084	0.00552633
25	Burkina Faso	9828.36	20.132	0.130185	7.23093	12.5033	10.0316	47.6738	26.0761	0.54697	0.1	0.6	0.4	0.75	0.225683	0.0509318	0.132665	0.123269	0.179012	0.035971	0.0421547	-0.0154217	0.248065	0.310769	-0.130944	0.000833327
26	Burundi	1135.19	14.9731	0.335249	9.14482	53.5574	7.6467	66.0009	34.7331	0.526251	0.1	0.6	0.45	0.75	0.191624	0.0113859	0.0967145	0.0932338	0.14378	0.00838219	0.00426228	-0.00206389	0.00197091	0.0125515	-0.0339534	-1.16717e-05
27	Cabo Verde	47.3424	18.3411	0.703928	1.85283	0.142059	26.4762	41.0868	11.692	0.284567	0.1	0.6	0.45	0.8	0.412134	0.267422	0.329474	0.355135	0.371885	0.000188086	0.000325276	0.000407813	0.029919	0.0308402	-0.00147085	0.00021097
28	Cambodia	3457.78	32.7341	1.85127	9.38634	26.1796	26.1819	94.2028	59.9297	0.636177	0.1	0.5	0.25	0.75	0.184832	0.00349979	0.0895453	0.0225853	0.136754	0.0414701	0.0610428	-0.00941447	0.487759	0.580857	0.0616157	-0.00122667
29	Cameroon	9126.26	18.0503	0.217303	9.47441	0.583483	14.8118	37.8239	21.0914	0.557622	0.1	0.6	0.4	0.8	0.154331	-0.0319154	0.0573497	-0.0603348	0.105203	0.0227485	0.0245046	-0.0151596	0.45466	0.486753	-0.118703	0.031402
30	Canada	27240.7	29.2026	0.528821	3.39322	157.819	15.3134	202.878	121.849	0.600602	0.45	0.45	0.3	1	0.164494	-0.0201152	0.0680771	-0.114006	0.115716	3.61123	0.659837	-0.197891	0.587529	4.66071	0.0158529	0.117101
31	Central African Republic	1036.23	20.309	0.000840884	4.61043	17.1019	65.3072	90.7149	28.3416	0.312425	0.1	0.4	0.4	0.75	0.227515	0.0530591	0.134599	0.0816122	0.180907	0.0176363	0.0182099	-0.0104244	0.0968976	0.122319	-0.0561825	0.00649117
32	Chad	6256.66	22.1514	0.287205	3.75633	3.28925	6.98199	36.9331	18.9365	0.512725	0.1	0.6	0.4	0.75	0.207335	0.0296275	0.113298	0.107308	0.160032	0.0107926	0.0176536	-0.00795918	0.152893	0.173381	-0.0839327	-0.00198233
33	Chile	1417.04	15.3304	78.1118	3.03826	249.706	133.792	412.058	85.0721	0.206456	0.4	0.2	0.3	0.9	0.279183	0.113051	0.189138	0.165557	0.234355	0.630399	0.234397	-0.0498697	2.63	3.44493	-0.0609224	0.0539284
34	China	174745	25.2342	6.84017	22.9689	135.859	35.8973	216.639	80.8851	0.373364	0.35	0.45	0.3	0.9	0.265015	0.0966003	0.174182	0.154238	0.219698	20.9542	21.5915	-1.79513	12.9114	53.662	-0.61189	3.69832
35	Colombia	4608.72	15.0611	4.70166	7.67694	76.2299	197.537	237.568	37.7977	0.159103	0.2	0.1	0.35	0.9	0.313941	0.153409	0.225827	0.199975	0.27031	0.962951	0.537524	-0.071553	2.83288	4.2618	-0.399072	0.194835
36	Comoros	100.537	19.4346	0.0801412	4	15.352	1.56706	41.3213	24.8766	0.602029	0.1	0.6	0.45	0.75	0.22283	0.0476195	0.129654	0.143593	0.176061	0.000389426	7.21001e-05	5.28445e-05	0.00533416	0.00584853	-0.00305452	-6.06506e-05
37	Congo	458.267	22.9883	0.0220221	7.29868	23.7058	10.8627	52.7977	21.4912	0.407049	0.1	0.6	0.4	0.8	0.219241	0.0434515	0.125865	-0.0109292	0.172348	0.00973288	0.00452577	-0.00186836	0.0674993	0.0798896	-0.00600024	0.000225612
38	Costa Rica	648.152	14.5523	14.8683	5.60354	274.677	115.939	342.485	40.6711	0.118753	0.6	0.2	0.4	0.9	0.345842	0.19045	0.2595	0.245956	0.30331	0.297702	0.10605	-0.0093189	0.453837	0.848271	-0.0358528	0.0367385
39	Côte d'Ivoire	8133.14	13.6927	0.103895	5.61463	11.5957	6.32292	34.3461	17.057	0.496622	0.1	0.6	0.45	0.8	0.225933	0.0512225	0.13293	0.114597	0.179271	0.0695321	0.0314528	-0.00817514	0.267924	0.360733	-0.245353	0.00843646
40	Cuba	1733.72	17.937	10.3465	9.01578	125.13	38.2284	166.744	35.4376	0.212527	0.2	0.5	0.4	0.9	0.264413	0.0959014	0.173547	0.153823	0.219076	0.0576572	0.0827305	-0.0186974	0.637666	0.759356	-0.0422346	0.0198428
41	Cyprus	56.7705	15.0617	8.11253	6	119.181	83.9344	217.611	43.7831	0.201199	0.4	0.4	0.3	1	0.292531	0.12855	0.203227	0.213282	0.248162	0.0222703	0.0101349	-0.000506097	0.0281758	0.0600749	-0.00070805	0.00158252
42	Czechia	2139.91	17.0865	0.0723069	6	200.552	36.9252	227.399	91.7625	0.403531	0.4	0.5	0.3	1	0.282829	0.117285	0.192987	0.156913	0.238127	0.596404	0.439351	-0.0272688	0.466716	1.4752	0.0255026	0.0477244
43	Democratic People's Republic of Korea (North Korea)	2740.57	32.8196	8.00839	3	51.0754	11.3653	102.46	54.247	0.529447	0.2	0.6	0.3	0.75	0.18789	0.00704986	0.0927726	0.0436583	0.139917	0.0417852	0.0576882	-0.006489	0.261104	0.354088	0.0598905	0.00410211
44	Democratic Republic of the Congo	11174.9	17.549	0.0120638	7.10045	21.5366	1.39366	40.821	18.6746	0.457477	0.1	0.6	0.45	0.75	0.154519	-0.0316979	0.0575474	0.0233257	0.105396	0.105562	0.0285425	-0.0164436	0.398487	0.516148	-0.335924	-0.000683607
45	Denmark	1921.94	15.6876	0.309475	9.55645	5.00429	107.269	125.432	67.422	0.537517	0.3	0.3	0.3	1	0.178407	-0.00396045	0.0827632	0.00915037	0.130108	0.0516135	0.0890545	-0.0095875	0.0821842	0.213265	-0.0730523	0.0164265
46	Djibouti	9.11925	13	0.493462	3.45309	373.704	260.546	564.196	159.963	0.283524	0.2	0.5	0.45	0.8	0.480336	0.269864	0.331695	0.38546	0.374061	0.000484879	0.000389149	-8.34324e-05	0.00319865	0.00398924	-7.42798e-05	0.000105783
47	Dominican Republic	1014.13	18.0543	20.6485	4.37744	10.0944	72.446	104.235	19.2283	0.18447	0.1	0.4	0.4	0.9	0.339014	0.182522	0.252293	0.241694	0.296247	0.181832	0.0646237	-0.0126088	0.686937	0.920784	-0.0549804	0.0161547
48	Ecuador	2373.76	18.1517	11.201	5.93783	40.2142	70.6728	131.082	37.3729	0.285112	0.2	0.4	0.3	0.9	0.274287	0.107367	0.18397	0.0958332	0.22929	0.387077	0.138576	-0.0359359	0.645777	1.13549	-0.0440751	0.0362167
49	Egypt	5006.36	19.3651	36.1687	7.88543	503.765	10.3135	446.011	157.265	0.352603	0.6	0.6	0.4	0.8	0.295163	0.131606	0.206005	0.172325	0.250885	1.54933	0.496075	-0.074443	4.61643	6.5874	0.0916608	0.143519
50	El Salvador	959.649	14.942	6.17378	8.02517	141.349	29.3114	180.791	47.7513	0.264124	0.4	0.5	0.4	0.8	0.314395	0.153937	0.226306	0.230644	0.27078	0.0851742	0.054019	-0.00405299	0.131009	0.266149	-0.0220287	0.0228811
51	Eritrea	560.546	15.2414	1.71352	3.47608	117.501	15.4321	64.5756	24.7612	0.383445	0.1	0.6	0.45	0.75	0.250971	0.0802942	0.159358	0.172264	0.205171	0.00897993	0.00209446	-0.000477731	0.0157384	0.026335	-0.0115923	-0.000878478
52	Estonia	368.246	16.0006	0.0352252	5.86148	68.2735	39.7771	123.014	80.7279	0.656251	0.3	0.5	0.4	1	0.160663	-0.0245638	0.0640329	0.00234502	0.111752	0.0226564	0.00874241	-0.00108012	0.024659	0.0549776	-0.0108792	0.00100482
53	Ethiopia	27130.6	18.1934	1.25988	4.85072	0.513275	7.44364	36.7573	31.1341	0.847018	0.1	0.5	0.3	0.75	0.308951	0.147615	0.220559	0.200602	0.265148	0.132097	0.0617051	-0.00448756	0.823789	1.0131	0.0115007	-0.0824515
54	Fiji	46.5963	20.2155	2.22483	2.99559	101.206	105.256	171.1	27.4499	0.160432	0.4	0.2	0.3	0.8	0.419785	0.276306	0.337551	0.316432	0.3798	0.00832007	0.00525598	-0.00128962	0.0147616	0.027048	-0.00259665	0.00290372
55	Finland	893.738	14.7148	0.144992	6.18078	47.3007	50.1718	114.792	45.2347	0.394058	0.35	0.4	0.35	1	0.236527	0.0635227	0.144112	0.0807599	0.190229	0.183111	0.0890942	-0.00705819	0.0264533	0.291601	-0.0363698	0.00715835
56	France	14204.5	17.8198	0.736834	12.1941	149.235	66.5186	245.104	127.013	0.518202	0.5	0.45	0.25	0.9	0.200989	0.0222593	0.106599	0.00263001	0.153467	3.55204	1.6702	-0.162376	0.94938	6.00925	0.250316	0.104043
57	Gabon	313.323	17.2748	0.300817	3.88246	119.032	42.2804	139.673	41.4361	0.296665	0.2	0.5	0.45	0.9	0.253859	0.0836477	0.162407	0.0971016	0.208159	0.00555071	0.00892465	-0.00361409	0.0423879	0.0532491	-0.0113264	0.00274098
58	Gambia	539.455	35.8518	0.207402	4.88795	3.44522	1.96339	43.4821	18.2724	0.420229	0.1	0.6	0.35	0.75	0.202049	0.0234906	0.107719	0.107785	0.154564	0.00310554	0.00157834	-0.000387371	0.0169761	0.0212726	0.00197399	0.000270287
59	Georgia	393.839	14.1465	9.22198	8.87718	136.129	22.339	167.018	24.9313	0.149274	0.4	0.6	0.4	0.8	0.227954	0.0535687	0.135062	0.0889797	0.181361	0.0798306	0.0404958	-0.00426818	0.0724067	0.188465	-0.00262794	0.0055767
60	Germany	9600.06	16.4768	0.0785015	15.5055	195.806	79.0339	307.023	137.056	0.446401	0.5	0.45	0.25	0.9	0.168567	-0.0153859	0.0723764	-0.0491273	0.119929	2.84745	1.27442	-0.141334	0.493585	4.47412	0.19649	0.0399225
61	Ghana	9014.47	15.5838	0.186292	7.73575	4.9441	10.0196	35.463	19.9035	0.561246	0.1	0.6	0.4	0.8	0.149902	-0.037058	0.0526746	0.0248415	0.100621	0.0245431	0.0150969	-0.00873449	0.247825	0.27873	-0.118687	0.01675
62	Greece	3346.44	15.5055	9.66295	7.68985	49.2867	21.0864	101.774	50.6364	0.49754	0.4	0.6	0.4	0.9	0.224873	0.0499916	0.131811	0.0500465	0.178174	0.338373	0.193645	-0.0168735	0.419232	0.934377	-0.0324707	0.0198269
63	Guatemala	2603.05	15.5137	2.53194	9.12793	104.595	76.1349	159.847	44.6708	0.279459	0.2	0.4	0.4	0.8	0.28468	0.119434	0.19494	0.175357	0.240041	0.0525459	0.0996278	-0.00373392	0.922754	1.07119	-0.102018	0.0548694
64	Guinea	3787.29	26.8605	0.114979	4.00961	1.63826	13.6201	41.639	20.8215	0.500049	0.1	0.6	0.4	0.75	0.221978	0.0466296	0.128754	0.10938	0.175179	0.0371853	0.0158829	-0.00249434	0.173882	0.224455	-0.0509666	0.00925177
65	Guinea-Bissau	313.025	21.4932	0.552032	4.71879	26.7049	26.2228	75.2594	30.6684	0.407503	0.1	0.6	0.4	0.75	0.333356	0.175953	0.246321	0.255523	0.290394	0.015516	0.00491241	-0.000592822	0.0398083	0.0596439	-0.00422576	0.000968291
66	Guyana	180	29.8813	16.6713	8.77722	50.6304	50.4393	145.954	54.7619	0.375199	0.2	0.4	0.4	0.8	0.262433	0.0936024	0.171457	0.0999886	0.217028	0.00266108	0.00808209	-0.00159654	0.0344892	0.0436358	-0.00948664	0.00138055
67	Haiti	1355.05	15.97	2.55455	4.92875	0	20.4412	42.6133	17.3643	0.407485	0.1	0.6	0.35	0.75	0.218666	0.0427848	0.125259	0.10929	0.171754	0.00370429	0.00922359	-0.00170803	0.186255	0.197474	0.00492736	0.00118646
68	Honduras	984.157	12.1794	3.52579	6.62493	32.5101	61.2456	92.9197	20.0317	0.21558	0.1	0.4	0.4	0.8	0.257226	0.087557	0.165961	0.14609	0.211642	0.024976	0.0287153	-0.00459673	0.150246	0.19934	-0.0527046	0.0163048
69	Hungary	3735.33	17.8386	0.268946	9.14923	98.1275	20.2026	144.303	88.0606	0.61025	0.4	0.5	0.35	0.9	0.213953	0.0373122	0.120284	-0.0152476	0.166878	0.550856	0.232146	-0.0221649	0.108478	0.869315	-0.0391314	0.0139891
70	Iceland	1.51563	3.94333	0.471429	0.58146	318.884	971.511	804.929	24.8246	0.0308408	0.6	0.3	0.6	0.9	0.308285	0.146842	0.219856	0.206694	0.264459	0.00420445	0.00205335	-9.30358e-05	0.00497618	0.0111409	-0.000181109	0.000504555
71	India	203409	31.0056	11.5728	15.1141	91.4076	12.3442	153.944	45.7769	0.297361	0.4	0.5	0.32	0.8	0.252661	0.0822558	0.161142	0.150574	0.206919	15.2792	17.6507	-1.42553	9.71765	41.222	-0.362426	3.00103
72	Indonesia	43355.1	20.2519	7.06441	10.9841	75.4964	19.2483	132.709	51.4996	0.388064	0.2	0.5	0.3	0.8	0.182328	0.000591536	0.0869014	0.0330655	0.134163	0.899181	1.38933	-0.166901	2.31699	4.4386	0.102436	0.17188
73	Iran	11186.1	19.3781	23.146	3.99994	49.9842	44.9678	126.896	47.4698	0.374084	0.2	0.5	0.45	0.9	0.264001	0.095423	0.173112	0.139653	0.21865	0.700199	0.896712	-0.0899399	4.41584	5.92281	-0.553021	0.129342
74	Iraq	2274.12	17.4159	99.926	4.13569	53.6305	8.54506	175.704	51.7403	0.294475	0.2	0.6	0.45	0.8	0.257653	0.0880532	0.166412	0.144486	0.212084	0.103807	0.257109	-0.0245931	0.733627	1.06995	-0.0666271	0.00336158
75	Ireland	422.25	10.6401	1.30976	6.88475	983.128	9.30593	902.665	178.326	0.197555	0.7	0.5	0.4	1	0.302112	0.139675	0.21334	0.185895	0.258074	1.663	0.60547	-0.0345737	0.0231736	2.25707	0.0262701	0.0703447
76	Israel	283.294	15.7715	11.4386	5.86784	193.285	43.2261	223.692	68.833	0.307713	0.4	0.5	0.45	1	0.449085	0.216539	0.283217	0.317134	0.326553	0.164555	0.0837979	-0.00543769	0.944405	1.18732	-0.0113908	0.0119801
77	Italy	7302.15	23.3619	6.22854	15.0781	79.4467	56.9851	179.356	70.9821	0.395762	0.4	0.45	0.3	1	0.325709	0.0608638	0.141694	0.0463323	0.187861	2.34459	1.29435	-0.127341	0.378649	3.89025	-0.0307636	0.0782215
78	Jamaica	101.25	16.2261	10.1546	2.95693	24.3733	91.074	120.964	33.7405	0.27893	0.1	0.2	0.3	0.9	0.285668	0.120581	0.195982	0.186134	0.241063	0.00938592	0.00424965	-0.000464896	0.339698	0.352868	-0.00612538	0.00185369
79	Japan	3105.17	31.5398	37.6112	12.3995	82.3801	52.1872	206.661	77.041	0.372789	0.2	0.4	0.25	1	0.265827	0.0975434	0.175039	0.143584	0.220539	0.829917	0.381834	-0.0336538	1.20468	2.38278	0.00245099	0.0599959
80	Jordan	159.375	14.9919	9.45733	3.47031	292.423	26.7135	331.896	62.3529	0.187869	0.6	0.6	0.4	0.9	0.229665	0.0555553	0.136868	0.127394	0.183131	0.0344759	0.0416531	-0.00560092	0.0497334	0.120261	0.00134529	0.00541855
81	Kazakhstan	16726.7	18.7395	2.90876	5.22936	1.57301	20.3451	45.3649	28.4612	0.627384	0.35	0.6	0.4	0.9	0.194932	0.0152265	0.100206	0.0167715	0.147202	0.222848	0.180819	-0.0272285	0.389241	0.76568	-0.217811	0.0383848
82	Kenya	5072.89	14.9134	0.666136	6.28951	95.0484	41.1202	109.322	54.3232	0.49691	0.2	0.6	0.4	0.75	0.2256	0.0508358	0.132578	0.0739009	0.178926	0.0988084	0.0587023	-0.0168076	2.34853	2.48923	-0.0424059	0.0171705
83	Kuwait	9.9	13.7649	163.471	5.09636	164.234	594.695	819.906	108.526	0.132364	0.6	0.1	0.3	1	0.398739	0.122626	0.197842	0.227175	0.242885	0.0205812	0.0122472	-0.00152589	0.0446649	0.0759674	-0.000701211	0.00181779
84	Kyrgyzstan	923.973	16.3943	24.197	5.12741	51.2824	85.8273	151.445	63.8875	0.421854	0.2	0.4	0.35	0.75	0.199949	0.021052	0.105502	0.0167146	0.152392	0.0119442	0.0558739	-0.00721871	0.192	0.2526	-0.0330447	0.0173753
85	Lao People's Democratic Republic	1440.22	26.0511	5.97162	11.6727	6.53356	56.4895	93.6115	76.131	0.813265	0.1	0.4	0.35	0.8	0.173879	-0.0092183	0.0779834	0.0133611	0.125424	0.00375993	0.00908573	-0.0012565	0.0622058	0.073795	-0.0523832	0.0126885
86	Latvia	642.916	16.8626	0.144793	4.78091	125.377	29.7933	163.943	107.46	0.655471	0.4	0.5	0.45	0.9	0.161635	-0.0234348	0.0650593	-0.0232128	0.112758	0.0193399	0.0233364	-0.00253505	0.0691911	0.109332	-0.0284818	-0.000112667
87	Lebanon	246.818	17.0084	10.6432	7.11347	74.2986	35.8651	134.086	40.2624	0.300274	0.2	0.5	0.4	0.9	0.247683	0.0764763	0.155888	0.13898	0.20177	0.00942312	0.0197449	-0.00194452	0.0965897	0.123813	-0.00774223	0.0038429
88	Lesotho	202.962	13.4262	0.0477369	5.06367	585.03	233.262	774.6	285.028	0.367968	0.2	0.5	0.4	0.8	0.27268	0.105501	0.182273	0.182243	0.227628	0.0118836	0.00415795	-0.000273907	0.0709225	0.0866902	-0.000664238	0.00146279
89	Liberia	609.688	23.5902	0.0396809	10.8005	0.606825	23.9244	46.1845	15.9918	0.346259	0.1	0.6	0.4	0.75	0.304765	0.142755	0.216141	0.198656	0.260818	0.00911482	0.00744413	-0.00167469	0.0682381	0.0831224	-0.00830276	0.00535317
90	Libya	802.074	15.8617	17.3079	2.6545	139.731	21.6987	121.016	31.482	0.260146	0.1	0.6	0.4	0.9	0.32251	0.163359	0.234872	0.25046	0.279174	0.00240902	0.0098426	-0.00196579	0.410932	0.421218	-0.00358303	-0.00685759
91	Lithuania	1280.34	17.0562	0.112259	6.41809	104.826	33.5704	156.05	100.505	0.644053	0.4	0.5	0.4	0.9	0.175551	-0.00727652	0.0797486	0.0399649	0.127154	0.0854111	0.038176	-0.00383418	0.10418	0.223933	-0.0360555	4.22064e-05
92	Luxembourg	51.6344	16.1303	0.0274512	15.2862	759.207	117.131	899.709	190.969	0.212256	0.7	0.3	0.4	1	0.265058	0.0966505	0.174228	0.139515	0.219743	0.097482	0.0476992	-0.00287377	0.0120135	0.154321	-0.000368648	0.00497719
93	Madagascar	2427.43	22.2662	9.91211	4.99655	0.366934	81.4685	125.87	77.9666	0.619421	0.1	0.4	0.35	0.75	0.20387	0.0256042	0.10964	0.0615035	0.156447	0.0164101	0.0184063	-0.0070258	0.877999	0.90579	-0.0654162	-0.00825276
94	Malawi	5445.97	24.1231	0.53284	5.83768	94.0361	34.1878	112.876	50.641	0.448643	0.2	0.5	0.35	0.75	0.165722	-0.0186895	0.0693732	0.0426527	0.116986	0.0436858	0.0337577	-0.0162229	2.17962	2.24084	-0.061447	-0.00570252
95	Malaysia	8310.44	6.03364	1.16956	4.67012	42.4592	13.2844	65.7695	19.1908	0.291789	0.2	0.6	0.4	0.9	0.262356	0.0935128	0.171375	0.143198	0.216948	0.49471	0.289417	-0.0181493	0.455493	1.22147	-0.0996119	0.0566003
96	Mali	10861.3	20.0915	1.47936	4.32198	42.1188	9.75723	67.3708	34.6857	0.514848	0.1	0.6	0.35	0.75	0.204876	0.0267728	0.110703	0.11059	0.157488	0.0805431	0.0319526	-0.00787382	1.47486	1.57948	0.0340954	-0.0217105
97	Mauritania	307.049	18.0707	6.84288	3.31633	0	260.72	105.471	42.1197	0.399349	0.1	0.4	0.35	0.75	0.414434	0.055293	0.13663	0.172087	0.182897	0.00231049	0.00409358	-0.00358407	0.0402925	0.0431125	-0.00865034	0.029186
98	Mexico	16851.7	16.84	13.2351	11.3533	59.5679	43.9589	131.709	52.0593	0.395259	0.2	0.5	0.35	0.9	0.234912	0.0616482	0.142407	0.11829	0.188559	2.38229	0.539954	-0.14198	3.07303	5.85329	-0.250984	0.178766
99	Mongolia	298.513	19.177	1.94001	3.09456	24.0063	455.105	712.071	31.2095	0.0438293	0.8	0.1	0.3	0.8	0.355416	0.228525	0.294114	0.298241	0.337231	0.234219	0.157965	0.0374941	0.0339958	0.463674	-0.0247183	0.0845418
100	Morocco	7082.66	18.9869	3.82289	5.09132	65.7655	17.6957	90.7338	51.1327	0.563547	0.2	0.6	0.4	0.8	0.147074	-0.0403413	0.0496897	0.0148265	0.0976959	0.0743157	0.030051	-0.0205113	1.2958	1.37966	-0.0702174	0.00705189
101	Mozambique	5980.2	20.0314	0.404011	6.35018	2.80334	17.0302	37.3493	14.8347	0.397187	0.1	0.6	0.4	0.75	0.232327	0.0586462	0.139678	0.123863	0.185885	0.0631381	0.029345	-0.00614952	0.32411	0.410444	-0.0803912	0.0346343
102	Myanmar	16680.4	26.8061	5.65804	8.90045	19.4467	40.1037	98.5255	61.5898	0.625115	0.3	0.5	0.3	0.75	0.197498	0.0182058	0.102914	0.00416732	0.149856	0.144571	0.365261	-0.047274	1.64207	2.10462	0.0175445	-0.0273436
103	Namibia	375	13.7018	1.01868	2.39935	459.404	129.306	251.996	57.7328	0.229102	0.2	0.5	0.4	0.9	0.393056	0.245271	0.309337	0.333962	0.35215	0.091711	0.0134016	-0.00171769	0.0731405	0.176535	-0.00377444	0.0133651
104	Nepal	5201.56	22.6676	6.125	13.6475	35.1074	22.7138	102.431	51.7401	0.50512	0.2	0.5	0.35	0.75	0.156883	-0.0289528	0.0600429	-0.0344296	0.107842	0.221429	0.0992753	-0.0153158	0.123572	0.42896	-0.0813014	0.0133884
105	Netherlands	608.586	16.2111	0.374697	17.6308	361.222	615.339	909.506	175.244	0.19268	0.6	0.3	0.4	1	0.31538	0.15508	0.227345	0.212358	0.271798	1.35508	0.677984	-0.033881	0.960459	2.95964	-0.0233016	0.0613869
106	New Zealand	324.808	15.6403	38.211	6.10618	1034.58	370.098	1323.98	155.898	0.11775	0.8	0.1	0.2	1	0.35062	0.195998	0.264543	0.263618	0.308253	1.01629	0.142834	-0.00318608	0.220624	1.37656	0.014481	0.0852939
107	Nicaragua	1005.39	18.271	4.06649	6.36609	9.87532	70.9422	88.8104	23.2975	0.262329	0.1	0.4	0.4	0.8	0.318035	0.158163	0.230149	0.219675	0.274546	0.0323495	0.0395029	0.00121114	0.155174	0.228238	-0.0683296	0.0202349
108	Niger	27141.8	18.8379	0.0812852	4.00257	5.86348	1.22032	26.9509	12.0781	0.448153	0.1	0.6	0.4	0.75	0.166343	-0.0179679	0.0700292	0.0734562	0.117629	0.107864	0.0396751	-0.0441158	0.200992	0.304416	-0.361023	0.000413869
109	Nigeria	81859	19.3232	0.21136	6.12242	1.593	7.38539	34.0284	19.0283	0.559188	0.1	0.5	0.3	0.6	0.152421	-0.0341338	0.0553329	0.0168033	0.103226	0.733989	0.148507	-0.0870322	4.16081	4.95627	0.0102204	0.00730959
110	Norway	396.616	15.0996	8.92977	6.26632	591.294	136.08	758.593	136.243	0.1796	0.8	0.3	0.4	1	0.144905	-0.0428602	0.0473998	-0.00746153	0.0954518	0.222604	0.116805	-0.017512	0.0285795	0.350476	-0.00519451	0.00739253
111	Oman	61.392	12.809	69.657	2.77048	138.132	30.4165	235.236	49.1252	0.208833	0.4	0.5	0.4	1	0.273321	0.106245	0.18295	0.153278	0.228291	0.0147752	0.00968178	-0.00045248	0.0132285	0.0372331	-0.00155023	0.00187578
112	Pakistan	19949.1	20.5957	26.4933	11.4864	172.834	54.4289	284.004	65.9551	0.232233	0.3	0.45	0.3	0.8	0.220518	0.0449353	0.127214	0.107694	0.17367	2.37254	2.6635	-0.243354	0.396818	5.1895	-0.0634158	0.482565
113	Panama	535.714	20.3771	4.91624	8.25607	161.942	111.883	303.448	68.7604	0.226597	0.4	0.2	0.3	0.9	0.232504	0.0588522	0.139866	0.119084	0.186068	0.104707	0.0233422	-0.00469544	0.0720537	0.195407	-0.0149482	0.0105042
114	Papua New Guinea	934.346	11.298	0.00302733	11.6626	47.8017	10.1477	76.697	21.0996	0.275103	0.2	0.6	0.4	0.8	0.292886	0.128962	0.203601	0.193257	0.248529	0.0337265	0.0153859	-0.000471558	0.116362	0.165003	-0.0113932	0.00622966
115	Paraguay	5973.53	101.574	1.03665	6.53718	71.021	10.363	176.452	146.914	0.832597	0.2	0.6	0.2	0.8	0.139376	-0.0492806	0.0415631	-0.0545296	0.0897318	0.0540146	0.0297526	-0.0101442	0.224643	0.298265	0.323688	-0.0128843
116	Peru	3058.3	17.4949	11.9945	3.26137	54.5176	77.0546	132.272	44.6326	0.337431	0.2	0.4	0.4	0.9	0.318482	0.158682	0.23062	0.225821	0.275008	0.443928	0.163288	-0.020828	1.89939	2.48578	-0.162024	0.0669218
117	Philippines	14554.5	19.6449	15.2065	11.7825	53.6414	18.7246	115.596	43.1459	0.373246	0.2	0.5	0.35	0.8	0.136857	-0.0522046	0.0389049	-0.109594	0.0871268	0.288142	0.376661	-0.0637137	0.419885	1.02097	-0.219423	0.0301488
118	Poland	9992.64	16.0287	0.36373	9.07473	95.4867	39.3593	160.186	69.8256	0.435904	0.45	0.4	0.3	1	0.181925	0.000123503	0.0864759	0.025181	0.133746	1.5506	0.738813	-0.0804797	0.240331	2.44926	-0.128684	0.0347588
119	Portugal	1211.97	14.0038	27.3283	6.21193	87.4864	73.6131	198.691	32.7042	0.164598	0.45	0.3	0.3	1	0.295977	0.132551	0.206865	0.202299	0.251728	0.634516	0.361476	-0.0225963	0.355064	1.32846	-0.040698	0.0338417
120	Puerto Rico	12	11.2866	11.0023	4.09186	12.1103	512.848	466.346	30.4249	0.0652411	0.1	0.1	0.4	1	0.284044	0.118696	0.194269	0.2012	0.239384	0.0045843	0.00182998	-7.27803e-05	0.0370208	0.0433623	-0.00137382	0.000700872
121	Qatar	3.33825	13.7603	194.248	3.61961	880.476	318.513	1187.94	75.7407	0.0637583	0.8	0.1	0.4	1	0.29594	0.132508	0.206826	0.211354	0.251689	0.00468306	0.00401073	-0.000205458	0.00494805	0.0134364	-8.89392e-05	0.000732345
122	Republic of Korea (South Korea)	1400	29.13	34.1141	23.7578	106.806	71.6945	262.679	82.9054	0.315614	0.4	0.2	0.3	1	0.222369	0.0470841	0.129167	0.0972663	0.175584	0.335672	0.210946	-0.0228627	0.291294	0.815049	-0.0892741	0.0243624
123	Republic of Moldova	1170.1	20.4343	0.0752377	7.95364	27.1174	26.6515	81.2609	33.728	0.415058	0.1	0.5	0.4	0.8	0.208758	0.0312804	0.1148	0.0449725	0.161504	0.0404787	0.0542946	-0.00510635	0.0673442	0.157011	-0.0389631	0.000124158
124	Reunion	41.4333	25.4788	4.05039	5	7.43403	79.4287	114.252	36.0444	0.315481	0.1	0.4	0.4	0.75	0.222584	0.0473333	0.129394	0.136782	0.175806	7.11711e-05	0.000279669	5.50564e-05	0	0.000405896	-0.00184012	0.000165475
125	Romania	5428.57	17.5159	0.476165	8.20936	28.1703	27.2866	83.3187	48.5823	0.58309	0.5	0.5	0.3	0.9	0.122435	-0.0689509	0.023681	-0.13356	0.0722074	0.207349	0.133479	-0.0180725	0.246699	0.569456	0.0190348	-0.0114369
126	Russian Federation	54705.1	21.7465	0.730702	5.93488	8.38713	30.7974	70.2335	45.2323	0.644028	0.3	0.5	0.3	0.9	0.175581	-0.00724214	0.0797799	0.0236058	0.127184	0.10058	0.731989	-0.0737315	1.71437	2.47321	0.0563959	-0.0780851
127	Rwanda	2611.94	18.1829	0.108594	13.9857	52.7342	29.0863	79.3964	33.0875	0.416738	0.1	0.6	0.4	0.75	0.206574	0.0287438	0.112494	0.0662124	0.159244	0.0362584	0.021176	-0.00504538	1.17118	1.22357	-0.0267469	-0.000909404
128	Saint Kitts and Nevis	1.2401	15.1622	0.451745	3	129.082	82.0453	176.447	22.5063	0.127553	0.2	0.2	0.4	1	0.165402	-0.0190607	0.0690357	0.0798564	0.116655	2.2049e-05	7.83061e-06	-8.9015e-06	0.000940446	0.000961425	-0.000111592	-1.66363e-06
129	Saint Lucia	6.06851	12.2709	13.6956	2.82307	137.77	84.3791	241.551	16.7714	0.0694324	0.4	0.2	0.4	0.9	0.253005	0.0826555	0.161505	0.173084	0.207275	9.72408e-05	0.000239584	6.22497e-05	0.00116031	0.00155938	-0.000532667	0.000125736
130	Saint Vincent and the Grenadines	13.4065	14.2315	0	2.97875	0	11.411	27.2846	13.0408	0.477954	0.1	0.6	0.4	0.9	0.189983	0.00947982	0.0949817	0.101078	0.142082	3.00564e-05	1.77301e-05	-2.78538e-06	0.00662966	0.00667466	-0.000175569	1.21115e-05
131	Samoa	41.1608	13.0221	0.0680454	4	0.368998	31.0886	53.3309	16.8597	0.316133	0.1	0.5	0.4	0.8	0.221538	0.0461187	0.12829	0.0759265	0.174724	0.000320014	0.000378039	-8.81356e-06	0.0159298	0.016619	-0.00138667	-0.000143197
132	Sao Tome and Principe	34.7205	12.4763	0	3.83886	0	10.364	22.2519	5.33896	0.239933	0.1	0.6	0.45	0.8	0.366822	0.21481	0.281646	0.302353	0.325013	0.000128064	0.000101812	0.000146732	0.00248225	0.00285886	-0.00106953	0.00010563
133	Saudi Arabia	803.571	14.6724	131.725	2.5423	640.864	50.3961	771.588	107.143	0.13886	0.8	0.5	0.4	1	0.263122	0.094403	0.172185	0.176524	0.217741	0.451243	0.35961	-0.0336329	0.621637	1.39886	0.0171785	0.0525044
134	Senegal	3510.56	39.502	1.3261	4.95066	4.93115	22.6376	69.4124	30.6929	0.442183	0.1	0.6	0.3	0.8	0.289864	0.125453	0.200412	0.207293	0.245404	0.0419736	0.033646	-0.0129762	0	0.0626434	0.0603346	0.00311511
135	Seychelles	1.77681	13	0.84507	3	122.606	226.89	180.525	26.5324	0.146974	0.2	0.2	0.3	0.9	0.474997	0.340413	0.39583	0.427308	0.436913	4.20706e-05	7.80587e-06	8.43602e-05	0.000698656	0.000832893	-5.01737e-05	8.18986e-05
136	Sierra Leone	2167.16	25.4649	0.0560691	3.91466	0.273503	4.67082	32.4915	18.3284	0.5641	0.1	0.6	0.35	0.75	0.146393	-0.041133	0.04897	0.024712	0.0969906	0.00239893	0.00257206	-0.0010668	0.218743	0.222648	0.00778754	0.00276143
137	Singapore	1.23007	13	17.7495	3	187.267	545.305	801.731	53.0629	0.0661853	0.4	0.1	0.3	1	-0.0249634	-0.0105165	0.0768032	0.0773479	0.124267	0.000152846	4.42679e-05	-1.32841e-05	0.000143104	0.000326934	-8.59213e-05	-3.79723e-05
138	Slovakia	1100.92	21.853	0.071618	9.01898	137.692	23.6479	183.818	98.905	0.538058	0.4	0.5	0.4	1	0.177768	-0.00470306	0.0820881	-0.046972	0.129446	0.179566	0.0748895	-0.00789244	0.0981461	0.344709	-0.027873	0.00243705
139	Somalia	550.515	13.9848	9.67711	3.07385	36.4192	55.7791	92.5643	19.1714	0.207114	0.1	0.5	0.4	0.75	0.277551	0.111156	0.187415	0.20107	0.232666	0.00652814	0.00765203	-0.00211965	0.0312408	0.0433013	-0.0171305	0.00921574
140	South Africa	6562.71	32.7841	3.38089	5.05984	109.632	66.9564	171.325	83.2676	0.486022	0.2	0.5	0.3	0.9	0.266635	0.0654436	0.145858	0.129227	0.191941	0.256886	0.113269	-0.047706	3.97413	4.29658	0.0146504	-0.00161419
141	Spain	12926.4	15.8549	6.64873	7.6289	106.369	39.3282	175.639	51.6647	0.294153	0.5	0.5	0.35	1	0.258214	0.088704	0.167004	0.15422	0.212664	4.14856	2.29322	-0.167746	0.754122	7.02816	-0.109479	0.193707
142	Sri Lanka	2241.03	22.8688	16.2906	9.54605	87.6363	9.30173	139.208	40.0305	0.287559	0.4	0.6	0.4	0.8	0.269873	0.102241	0.17931	0.163475	0.224724	0.161959	0.168016	-0.00787921	0.104707	0.426803	-0.020042	0.0335956
143	Sudan	11797.8	21.3739	4.30235	2.87056	155.837	11.9402	97.5029	43.9558	0.450815	0.2	0.5	0.35	0.8	0.223031	0.047853	0.129866	0.135479	0.176269	0.267688	0.0621694	-0.0287869	1.24521	1.54628	-0.0969806	-0.0339151
144	Suriname	65.6613	30.4604	20.0342	8.65189	156.598	40.6684	244.367	74.6566	0.305511	0.4	0.5	0.3	0.9	0.238876	0.066251	0.146592	0.101691	0.19266	0.00114324	0.0044085	-0.000685963	0.0126287	0.0174945	0.00055385	0.00104942
145	Sweden	1732.67	15.8068	0.26256	7.26057	176.599	38.0926	235.589	120.809	0.512796	0.4	0.5	0.45	1	0.207252	0.0295314	0.11321	0.0320783	0.159946	0.446018	0.205631	-0.0194328	0.0590484	0.691264	-0.0695591	0.0158664
146	Switzerland	241.929	17.9656	2.13683	16.9953	224.516	228.004	490.475	122.232	0.249212	0.6	0.3	0.45	1	0.345798	0.190399	0.259454	0.222983	0.303265	0.417576	0.189271	-0.0107109	0.282625	0.878762	-0.0177234	0.0157246
147	Syrian Arab Republic	3500.93	16.7113	10.0906	5.34973	37.6493	1.36975	65.6963	33.7869	0.514289	0.1	0.6	0.4	0.8	0.205524	0.0275245	0.111386	0.0815337	0.158158	0.0259218	0.0760407	-0.00961143	0.282458	0.374809	-0.0451965	-0.00135777
148	Tajikistan	656.572	16.8956	41.3213	4.49877	61.0796	86.7328	192.282	59.6592	0.310269	0.2	0.2	0.3	0.75	0.231027	0.057137	0.138306	0.0274106	0.18454	0.186495	0.0823905	-0.0102345	0.164336	0.422986	-0.0389527	0.00640404
149	Thailand	19755.1	24.7821	8.61401	11.8641	63.1015	13.2425	118.144	36.8333	0.311767	0.2	0.5	0.3	0.9	0.228584	0.0543003	0.135728	0.105711	0.182013	1.53562	1.08283	-0.111074	0.612538	3.11991	0.0446949	0.161713
150	Timor-Leste	166.967	19.5708	18.0005	3	9.3097	32.0658	81.2352	26.242	0.323038	0.1	0.5	0.4	0.8	0.210606	0.0334255	0.11675	0.105122	0.163415	0.001832	0.00287016	-0.000133855	0.0113173	0.0158856	-0.00560556	8.08078e-05
151	Togo	1994.14	15.7239	0.0716662	9.71532	5.82621	20.1585	44.6692	24.7784	0.554709	0.1	0.6	0.4	0.75	0.157868	-0.0278086	0.0610831	0.0383471	0.108861	0.00683666	0.00436069	-0.00276523	0.105602	0.114035	-0.0266644	0.00283813
152	Tokelau	0.369216	13	0	3	39.6645	10.4293	77.3196	54.3082	0.702386	0.2	0.6	0.35	0.75	0.170446	-0.0132042	0.0743598	0.0820169	-0.0250982	1.38417e-07	4.51178e-08	-2.52091e-07	1.8917e-05	1.88485e-05	1.68715e-06	-2.80046e-06
153	Tonga	20.263	18.081	0	2.96974	2.13763	28.5519	51.6422	23.7097	0.459115	0.1	0.5	0.35	0.8	0.21288	0.0360662	0.119151	0.132837	0.165768	7.5106e-06	8.2818e-06	2.31893e-05	0.00262764	0.00266662	-0.00033625	2.82277e-06
154	Trinidad and Tobago	27.9787	14.7649	1.80641	3.80975	160.842	256.678	359.097	11.6809	0.0325285	0.4	0.1	0.25	1	0.382766	0.233323	0.298475	0.308849	0.341506	0.0170297	0.00757107	6.98586e-06	0.0261962	0.050804	-0.00153191	0.00285932
155	Tunisia	3202.69	15.572	2.44692	7.98301	195.516	15.9511	130.256	34.9385	0.268229	0.1	0.6	0.4	0.9	0.306206	0.144428	0.217662	0.21254	0.262309	0.110051	0.0631951	-0.0262	1.73588	1.88293	-0.0151704	-0.0105286
156	Turkey	17118.1	18.2832	6.22194	7.66684	100.629	8.15795	129.805	66.9673	0.515906	0.2	0.6	0.4	0.9	0.203651	0.0253503	0.109409	0.0605942	0.156221	1.87946	0.738334	-0.0973114	4.38041	6.90089	-0.182411	0.0694433
157	Turkmenistan	1428.7	18.2848	43.2598	3.6787	0	79.9477	132.921	49.2793	0.370742	0.2	0.4	0.3	0.8	0.268725	0.100909	0.178099	0.137611	0.223537	0.113201	0.116983	-0.00977557	0.185101	0.405509	-0.0284673	0.0119921
158	Tuvalu	1.39125	13	0	3	20.4836	97.9537	109.677	6.96452	0.0635004	0.1	0.2	0.3	0.9	0.298063	0.134973	0.209066	0.228296	0.253885	1.61124e-06	1.09021e-06	2.99281e-05	4.90783e-05	8.17079e-05	-8.42349e-05	2.3672e-05
159	Uganda	7765.93	16.7631	0.0753371	9.21022	118.149	13.3291	58.0788	32.8836	0.566189	0.1	0.6	0.4	0.75	0.204342	0.026153	0.110139	0.0650059	0.156936	0.132551	0.0422581	-0.0124282	0.745635	0.908016	-0.0936621	0.00333882
160	Ukraine	22083.2	27.6914	0.585822	7.65986	24.9139	23.0975	85.2264	66.1503	0.776172	0.35	0.5	0.35	0.8	0.143215	-0.0448228	0.0456156	-0.0975502	0.0937033	0.264164	0.237683	-0.0276465	0.885638	1.35984	-0.339374	-0.0425374
161	United Arab Emirates	42	13.3333	226.624	3.45257	378.021	86.3751	635.526	40.9215	0.0643901	0.6	0.4	0.35	1	0.290808	0.12655	0.201409	0.1903	0.246381	0.0442109	0.0304839	-0.00272911	0.0444858	0.116451	-0.000314212	0.00329174
162	United Kingdom	4921.94	16.3532	0.785784	0.453987	242.528	120.394	370.521	155.938	0.420862	0.6	0.4	0.3	0.9	0.201231	0.0225407	0.106855	0.0236653	0.153718	2.28379	1.05371	-0.101331	0.280968	3.51714	-0.00320489	0.138541
163	United Republic of Tanzania	21570.6	20.7133	0.507734	9.60314	47.144	12.5937	63.5618	39.7449	0.625296	0.1	0.5	0.3	0.8	0.197294	0.0179686	0.102699	0.0210495	0.149645	0.213455	0.0982248	-0.0398283	2.21178	2.48363	0.0186526	-0.055413
164	United States of America	112244	62.9297	5.63372	13.7581	120.399	28.7029	226.201	145.55	0.643456	0.5	0.45	0.3	1	0.176263	-0.00644992	0.0805001	-0.0162463	0.12789	14.9105	2.79501	-0.838758	5.07403	21.9408	-0.083069	0.629797
165	Uruguay	1849.95	101.714	4.55286	8.17496	35.0222	50.1445	194.922	124	0.636151	0.2	0.4	0.3	0.9	0.184863	0.00353559	0.0895778	-0.0232611	0.136786	0.102353	0.0390746	-0.010525	0.123995	0.254897	-0.0326964	0.00597575
166	Uzbekistan	2965.1	16.2515	44.2695	6.27837	195.038	89.8669	329.703	103.529	0.314008	0.4	0.2	0.3	0.8	0.224954	0.0500858	0.131896	0.0888301	0.178258	0.435729	0.499548	-0.0520103	0.647147	1.53041	-0.149661	0.0834343
167	Vanuatu	96.6267	14.4063	0.30394	3	6.15785	15.8286	38.3512	13.1021	0.341636	0.1	0.6	0.4	0.8	0.182271	0.000525685	0.0868415	0.0159235	0.134105	0.000484135	0.000454882	-8.71788e-05	0.00344713	0.00429897	-0.00128077	8.80798e-05
168	Venezuela (Bolivarian Republic of)	1777.46	15.9492	35.3107	8.41876	105.012	287.296	299.831	46.8949	0.156405	0.4	0.1	0.3	0.8	0.435416	0.294456	0.354051	0.370064	0.39597	0.65631	0.393972	-0.0418083	0.67597	1.68444	-0.111009	0.185637
169	Viet Nam	13570.3	26.3419	18.0455	13.1053	116.79	32.6723	205.32	73.4524	0.357746	0.4	0.5	0.35	0.8	0.158779	-0.0267508	0.0620447	0.0135486	0.109804	1.13732	0.687126	-0.114369	0.70518	2.41526	-0.14491	0.0623425
170	Yemen	890.952	14.8905	12.2543	2.18669	66.2161	28.6803	67.0978	30.64	0.456646	0.1	0.6	0.4	0.8	0.215894	0.0395654	0.122332	0.0792662	0.168886	0.0112696	0.0282102	-0.00366448	0.334191	0.370006	-0.012119	0.00991647
171	Zambia	2739.01	30.1849	1.17591	6.01449	253.36	57.2635	224.72	79.6949	0.354641	0.2	0.5	0.3	0.8	0.29212	0.128072	0.202793	0.203329	0.247737	0.151782	0.0678498	-0.0158416	0.706302	0.910092	0.0100702	0.023245
172	Zimbabwe	2313.84	21.1838	2.73569	4.61055	303.086	59.2814	173.13	55.1808	0.318725	0.1	0.6	0.35	0.75	0.349115	0.19425	0.262955	0.277339	0.306696	0.0522916	0.0396842	-0.00664767	2.28233	2.36765	0.00657527	-0.00279188
173	ZZZ-GLOBAL	1.44031e+06	31.4787	6.21132	11.0936	74.4874	25.7619	140.297	66.0443	0.481	0.224738	0.500776	0.324306	0.9	0.230335	0.0628694	0.132321	0.111872	0.180123	112.377	75.5379	-8.41929	120.447	299.942	-5.34867	11.6006
note:
MP stands for mitigation potential
all costs or benefits are based on constant 2017 US $

## Sheet: S8
Cropland N budget by nation towards 2050 under Tier 1+2 scenario
				N budget under Tier 1+2 Scenario							measures adoption rate under Tier 1+2 scenario						Nr mitigation potential (MP)					Cost-benefit
code	NAME	Cropping area	BNF rate	Irrigation rate	Deposition rate	Fertilizer N rate	Manure N rate	Input N rate	Harvest N rate	NUE	EEF	Amendment	Legume	bufffer zone	4R_BAU	4R_Target	Cropland NH3 MP	Cropland N2O MP	Cropland NOx MP	Cropland N2 MP	Cropland NO3 MP	Ecosystem benefit	Health benefit	Climate impact	Yield benefit	Net benefits	Net implementation cost	Fertilizer saving cost
		1000 ha	kg N/ha	kg N/ha	kg N/ha	kg N/ha	kg N/ha	kg N/ha	kg N/ha	%	%	%	%	%	%	%	%	%	%	%	%	billion $	billion $	billion $	billion $	billion $	billion $	billion $
1	Afghanistan	3272.11	18.908	19.8991	4.43186	24.6362	43.0492	110.553	63.9431	0.578394	0.2	0.5	0.4	0.75	0	0.4	0.249249	0.19287	0.19287	0.328338	0.118614	0.163067	0.141816	-0.0143594	0.302583	0.593107	-0.0370581	0.0305702
2	Albania	219.381	17.1935	5.86651	8.6121	145.171	240.435	334.266	90.5958	0.271029	0.4	0.4	0.25	0.9	0.2	0.7	0.276451	0.269142	0.269142	0.557628	0.201904	0.0648014	0.105048	-0.00768945	0.23623	0.398391	0.00566927	0.0196163
3	Algeria	3343.86	17.6835	3.88135	4.91512	62.0851	27.0005	76.5493	47.544	0.62109	0.1	0.6	0.4	0.9	0.2	0.6	0.248611	0.241021	0.241021	0.475995	0.171195	0.105829	0.0299946	-0.0165886	3.76317	3.8824	0.00206488	0.0150196
4	Angola	4140.28	18.5228	0.0617297	2.14543	149.122	76.3803	101.851	48.9508	0.480614	0.1	0.5	0.35	0.9	0.1	0.5	0.179141	0.170849	0.170849	0.337492	0.0945676	0.0358925	0.0289062	-0.0104206	1.49102	1.5454	-0.0103787	0.0564308
5	Antigua and Barbuda	2.44069	14.3568	2.19837	3	4.5466	123.212	113.605	8.82288	0.0776627	0.1	0.2	0.3	0.9	0.2	0.6	0.0942198	0.0850705	0.0850705	0.0978706	0.000896987	9.24073e-06	9.29971e-06	2.09046e-05	0.000215677	0.000255122	-0.000113577	5.13872e-05
6	Argentina	39010.4	89.3045	2.59048	6.80218	12.0142	13.7513	117.321	105.487	0.899134	0.1	0.6	0.3	0.9	0.2	0.6	0.234096	0.226359	0.226359	0.540957	0.155184	0.474157	0.219884	-0.0438937	0.128207	0.778355	1.46006	0.138028
7	Armenia	293.105	15.476	25.1905	7.54104	82.313	34.0203	126.28	33.9042	0.268484	0.2	0.6	0.4	0.8	0.1	0.4	0.296767	0.289663	0.289663	0.535769	0.224312	0.0461609	0.0380477	-0.00311687	0.215221	0.296313	0.000530526	0.0073359
8	Australia	19927.2	23.911	1.32833	5.38605	91.7531	16.5767	124.505	69.5489	0.558602	0.2	0.6	0.3	1	0.3	0.6	0.300653	0.293589	0.293589	0.487359	0.228599	3.89884	0.479534	-0.0988814	1.72271	6.0022	0.695124	0.351186
9	Austria	1255.42	23.8608	0.233436	10.3401	53.51	84.6921	190.369	103.246	0.542348	0.4	0.4	0.25	0.9	0.3	0.7	0.374599	0.368282	0.368282	0.620766	0.310164	0.61527	0.313992	-0.018137	0.254752	1.16588	0.018586	0.0378056
10	Azerbaijan	1460.19	16.0186	23.4781	10.976	8.49784	16.7471	63.3675	46.5358	0.73438	0.1	0.6	0.4	0.9	0.2	0.6	0.179071	-0.23825	-0.23825	0.0269597	-0.352169	-0.0132569	-0.00417257	-0.00161052	0.269345	0.250305	0.00362989	0.00689754
11	Bahamas	6.504	16.2738	0	2.99101	64.6011	111.766	178.471	30.5581	0.171222	0.2	0.2	0.3	1	0.3	0.7	0.365724	0.359317	0.359317	0.415111	0.300374	0.00318663	0.00069353	0.000146405	0.00410057	0.00812714	-0.000344375	0.000296127
12	Bahrain	3.50625	13.0259	112.376	3	260.109	46.7256	339.741	24.7561	0.0728677	0.8	0.5	0.3	1	0.3	0.7	0.655321	0.686655	0.686655	0.692502	0.657828	0.00607126	0.004144	0.00248592	0.00265836	0.0153595	0.0002538	0.00157176
13	Bangladesh	13522.6	28.8395	6.55535	21.0545	84.4686	35.1563	150.904	80.3689	0.532581	0.4	0.6	0.38	0.75	0	0.4	0.416517	0.410623	0.410623	0.489884	0.3564	1.66745	1.78144	0.0618754	1.6816	5.19237	0.298533	0.508045
14	Barbados	3.75	20.2707	28.9344	3	66.3457	401.515	315.595	38.0039	0.12042	0.2	0.1	0.3	1	0.3	0.7	0.488393	0.483225	0.483225	0.506692	0.435682	0.00192405	0.000923997	0.00065205	0.00520365	0.00870374	-0.000320604	0.000667745
15	Belarus	2919.41	15.4793	0.496681	7.34897	59.8369	76.4553	148.65	54.1046	0.363974	0.3	0.3	0.25	0.9	0.2	0.6	0.286787	0.279582	0.279582	0.381534	0.213304	0.182732	0.523401	0.00385882	0.458272	1.16826	-0.0188976	0.073555
16	Belgium	722.039	18.5902	0.232773	17.9253	216.624	247.271	483.005	151.702	0.314079	0.6	0.4	0.3	0.9	0.3	0.7	0.303877	0.296846	0.296846	0.489167	0.232156	0.899299	0.501974	-0.0213771	0.584279	1.96418	0.0095296	0.0710685
17	Belize	72.3924	23.0284	2.15715	11.3558	227.681	24.0968	205.626	43.1113	0.209659	0.4	0.6	0.4	0.8	0.1	0.4	0.420961	0.415112	0.415112	0.626896	0.361302	0.0570338	0.0150179	-0.0027606	0.0413633	0.110654	0.00081126	0.0053831
18	Benin	3870.41	22.9586	0.0341643	10.1355	10.7644	17.971	47.6521	28.3372	0.594669	0.1	0.6	0.35	0.75	0.05	0.2	0.107686	0.0986722	0.0986722	0.173862	0.0157501	0.00400753	0.00306555	0.000916032	0.29359	0.301579	0.0500133	0.019548
19	Bhutan	84.0476	17.9203	11.0169	5.36188	78.2707	37.1249	175.126	118.63	0.677399	0.4	0.6	0.3	0.8	0.1	0.4	0.230531	0.222759	0.222759	0.26334	0.151253	0.0014055	0.00296838	0.000416962	0.020542	0.0253329	0.00355795	0.00159202
20	Bolivia	3128.85	68.8657	1.41003	2.28537	14.2015	115.932	144.466	105.16	0.727918	0.1	0.4	0.3	0.8	0.1	0.4	0.248289	0.240696	0.240696	0.310821	0.17084	0.0309838	0.0409178	0.00927839	0.430192	0.511372	-0.017648	0.114697
21	Botswana	139.459	15.4874	2.00371	4.02483	1663.15	943.45	423.875	103.485	0.244141	0.2	0.4	0.3	0.9	0.15	0.6	0.496623	0.491539	0.491539	0.517078	0.44476	0.00416097	0.00671019	0.000955078	0.0437476	0.0555738	7.04076e-05	0.017633
22	Brazil	76557.8	77.5069	1.92987	8.8112	46.8359	52.8631	167.364	123.411	0.737383	0.2	0.5	0.3	0.9	0.3	0.6	0.193989	0.185848	0.185848	0.331375	0.110946	1.79865	1.10342	-0.188373	3.8586	6.5723	1.12128	1.48804
23	Brunei Darussalam	7.9338	14.7197	1.49739	14.9686	1352.02	417.874	625.476	15.9775	0.0255446	0.6	0.1	0.4	1	0.3	0.7	0.29166	0.333997	0.333997	0.381273	0.272725	0.0120609	0.00546449	0.000701784	0.00449807	0.0227252	-0.000557227	0.00146607
24	Bulgaria	3460.19	17.3921	0.892318	7.94327	71.8716	12.9841	105.607	51.9391	0.491814	0.3	0.6	0.4	0.9	0.2	0.6	0.325284	0.104091	0.104091	0.378904	0.0216672	0.146925	0.257905	-0.0265904	0.179383	0.557623	0.0180412	0.0130149
25	Burkina Faso	8599.82	20.132	0.130185	7.23093	18.002	19.2636	49.7035	30.0442	0.60447	0.1	0.6	0.4	0.75	0	0.4	0.327097	0.3203	0.3203	0.381909	0.257767	0.0548225	0.0666702	-0.00329839	0.466486	0.58468	0.07675	0.0515482
26	Burundi	993.29	14.9731	0.335249	9.14482	93.4383	12.8233	70.3614	40.0185	0.568757	0.1	0.6	0.45	0.75	0	0.4	0.251061	0.243496	0.243496	0.28781	0.173898	0.0117596	0.00626411	0.00131513	0.0037063	0.0230451	-0.00996455	0.00398973
27	Cabo Verde	35.5027	18.3411	0.703928	1.85283	0.193519	40.1885	40.1994	15.9273	0.396207	0.1	0.6	0.45	0.8	0.1	0.4	0.608029	0.604069	0.604069	0.612533	0.567644	0.000260015	0.00052243	0.000961446	0.0475866	0.0493305	-0.000931567	0.000507787
28	Cambodia	3054.05	32.7341	1.85127	9.38634	34.0985	49.7747	101.308	68.3598	0.67477	0.1	0.5	0.25	0.75	0	0.4	0.244275	0.236642	0.236642	0.39802	0.166413	0.0564344	0.0995296	-0.00921979	0.926485	1.07323	0.135343	0.0396707
29	Cameroon	8589.42	18.0503	0.217303	9.47441	0.802603	26.8351	39.2188	22.9273	0.584599	0.1	0.6	0.4	0.8	0.1	0.3	0.166802	0.158386	0.158386	0.42738	0.0809572	0.0259902	0.0251569	-0.020206	0.906218	0.937159	-0.0358319	0.0881287
30	Canada	26389.4	29.2026	0.528821	3.39322	158.816	17.1845	199.491	125.99	0.631554	0.45	0.45	0.3	1	0.3	0.7	0.193719	0.185575	0.185575	0.547677	0.110647	3.76922	0.731763	-0.181432	1.23114	5.55069	0.333022	0.303146
31	Central African Republic	856.016	20.309	0.000840884	4.61043	33.7688	133.423	96.5641	34.7413	0.359775	0.1	0.4	0.4	0.75	0	0.4	0.312914	0.305974	0.305974	0.46997	0.242124	0.026035	0.0267205	-0.0157298	0.171271	0.208296	-0.0354579	0.0425801
32	Chad	5552.99	22.1514	0.287205	3.75633	3.73252	13.2048	38.2408	21.4885	0.561926	0.1	0.6	0.4	0.75	0	0.4	0.284745	0.27752	0.27752	0.331686	0.211052	0.0157879	0.0268341	-0.000191811	0.291928	0.334358	0.0500927	0.0183021
33	Chile	1224.76	15.3304	78.1118	3.03826	327.011	178.602	422.177	107.976	0.25576	0.4	0.2	0.3	0.9	0.2	0.6	0.399719	0.393656	0.393656	0.518706	0.337872	0.847196	0.348105	-0.0379794	4.48959	5.64692	-0.0446225	0.111014
34	China	169284	25.2342	6.84017	22.9689	109.606	42.5667	189.624	83.6336	0.441049	0.35	0.45	0.3	0.9	0.2	0.55	0.400396	0.383347	0.383347	0.474293	0.326615	29.9117	35.5426	-0.231634	27.0554	92.2781	1.7618	8.00993
35	Colombia	3964.48	15.0611	4.70166	7.67694	87.7662	319.337	232.211	47.974	0.206597	0.2	0.1	0.35	0.9	0.2	0.6	0.451648	0.446109	0.446109	0.55852	0.395151	1.33148	0.801816	-0.0368218	4.83593	6.93241	-0.34571	0.486547
36	Comoros	87.9698	19.4346	0.0801412	4	17.6882	3.00922	43.591	28.6622	0.657524	0.1	0.6	0.45	0.75	0	0.4	0.326416	0.319612	0.319612	0.327036	0.257017	0.000570572	0.000152485	0.000507954	0.0100309	0.0112619	-0.000929963	3.68345e-05
37	Congo	398.05	22.9883	0.0220221	7.29868	45.9919	18.4264	54.4851	24.9574	0.45806	0.1	0.6	0.4	0.8	0.1	0.3	0.302464	0.295418	0.295418	0.573271	0.230596	0.0139541	0.00640235	-0.00286759	0.125937	0.143426	-0.00199342	0.00230653
38	Costa Rica	657.279	14.5523	14.8683	5.60354	298.247	149.885	320.687	51.621	0.16097	0.6	0.2	0.4	0.9	0.2	0.6	0.494579	0.489474	0.489474	0.580958	0.442505	0.40917	0.156993	-2.70891e-05	0.774732	1.34087	-0.0296538	0.0645942
39	Côte d'Ivoire	7455.38	13.6927	0.103895	5.61463	14.9376	11.5533	33.7673	18.7001	0.553794	0.1	0.6	0.45	0.8	0.1	0.4	0.323155	0.316318	0.316318	0.388756	0.253419	0.102493	0.0476025	0.0017357	0.529495	0.681326	-0.133054	0.0417369
40	Cuba	1643.66	17.937	10.3465	9.01578	181.782	72.5557	173.779	44.9784	0.258826	0.2	0.5	0.4	0.9	0.2	0.6	0.374658	0.368341	0.368341	0.461115	0.310229	0.0816862	0.126217	-0.0133431	1.08854	1.2831	-0.0244483	0.0584612
41	Cyprus	48.6343	15.0617	8.11253	6	97.19	134.889	203.887	51.6049	0.253105	0.4	0.4	0.3	1	0.3	0.7	0.421578	0.415735	0.415735	0.461469	0.361983	0.0300926	0.0162174	0.00102727	0.0517945	0.0991318	-0.000120226	0.00431802
42	Czechia	1810.69	17.0865	0.0723069	6	240.477	40.9741	227.617	109.605	0.481533	0.4	0.5	0.3	1	0.3	0.8	0.425356	0.419552	0.419552	0.544031	0.36615	0.860206	0.71469	-0.0138237	0.8466	2.40767	0.0528735	0.0921822
43	Democratic People's Republic of Korea (North Korea)	2516.99	32.8196	8.00839	3	58.325	17.2993	104.058	59.3519	0.570371	0.2	0.6	0.3	0.75	0	0.4	0.242891	0.235244	0.235244	0.362449	0.164886	0.0503101	0.0860663	0.00183249	0.517066	0.655275	0.120546	0.0189746
44	Democratic Republic of the Congo	10517.6	17.549	0.0120638	7.10045	33.1992	2.47615	41.1723	19.9079	0.483526	0.1	0.6	0.45	0.75	0	0.4	0.162323	0.153862	0.153862	0.251719	0.0760172	0.115699	0.028484	-0.00704587	0.809904	0.947042	-0.082758	0.0113754
45	Denmark	1861.88	15.6876	0.309475	9.55645	4.70964	104.035	121.357	69.713	0.574446	0.3	0.3	0.3	1	0.3	0.8	0.221872	0.214012	0.214012	0.402629	0.141702	0.0574919	0.122614	-0.00416172	0.172214	0.348158	-0.0450805	0.0171642
46	Djibouti	7.2954	13	0.493462	3.45309	744.618	865.246	805.531	318.732	0.395679	0.2	0.5	0.45	0.8	0.1	0.4	0.654517	0.60664	0.60664	0.635327	0.57045	0.000615033	0.000574259	1.19464e-05	0.00347818	0.00467942	-6.0618e-05	0.000501167
47	Dominican Republic	811.304	18.0543	20.6485	4.37744	9.62087	145.284	99.7524	24.4052	0.244657	0.1	0.4	0.4	0.9	0.2	0.6	0.492243	0.487114	0.487114	0.584868	0.439928	0.257199	0.0982869	-0.0127555	1.17265	1.51538	-0.0418685	0.0569399
48	Ecuador	2077.04	18.1517	11.201	5.93783	34.477	111.933	124.458	43.0601	0.345982	0.2	0.4	0.3	0.9	0.2	0.6	0.398173	0.392094	0.392094	0.630496	0.336166	0.541813	0.208484	-0.0470905	1.21439	1.91759	-0.0106335	0.108625
49	Egypt	4589.17	19.3651	36.1687	7.88543	821.125	20.3807	491.24	211.51	0.430564	0.6	0.6	0.4	0.8	0.1	0.4	0.441526	0.435885	0.435885	0.556331	0.383986	2.20809	0.758847	-0.0167731	7.437	10.3872	0.134921	0.323703
50	El Salvador	956.001	14.942	6.17378	8.02517	127.762	45.0291	164.045	55.0178	0.335383	0.4	0.5	0.4	0.8	0.1	0.4	0.463585	0.458166	0.458166	0.509199	0.408318	0.121698	0.0855585	0.00831284	0.246363	0.461933	-0.0111231	0.0477633
51	Eritrea	497.462	15.2414	1.71352	3.47608	352.949	36.8495	79.5166	35.4755	0.44614	0.1	0.6	0.45	0.75	0.05	0.4	0.363862	0.357436	0.357436	0.37817	0.29832	0.0138163	0.00357589	0.00189297	0.023801	0.0430861	-0.00567269	0.00269111
52	Estonia	337.608	16.0006	0.0352252	5.86148	79.2865	40.3981	129.201	88.4907	0.684907	0.3	0.5	0.4	1	0.3	0.7	0.189104	0.180913	0.180913	0.334204	0.105557	0.0231516	0.0119106	2.41505e-05	0.0487408	0.0838272	-0.00681102	0.00108026
53	Ethiopia	25534.5	18.1934	1.25988	4.85072	0.563896	13.2254	36.5736	33.1903	0.907494	0.1	0.5	0.3	0.75	0.1	0.25	0.570978	0.566644	0.566644	0.628211	0.526776	0.253854	0.123257	0.00807864	1.6743	2.05949	0.24199	0.0255846
54	Fiji	38.4926	20.2155	2.22483	2.99559	72.1396	188.551	144.712	33.6482	0.232518	0.4	0.2	0.3	0.8	0.1	0.5	0.597443	0.593377	0.593377	0.718661	0.555967	0.011669	0.00757035	-0.00165979	0.0260918	0.0436713	-0.00182004	0.00599463
55	Finland	735.593	14.7148	0.144992	6.18078	40.3023	53.6655	103.592	46.7718	0.451499	0.35	0.4	0.35	1	0.3	0.7	0.336508	0.329806	0.329806	0.498934	0.268148	0.246864	0.138075	-0.00432328	0.0554319	0.436047	-0.0235416	0.0187431
56	France	13760.6	17.8198	0.736834	12.1941	140.56	72.3989	232.568	131.329	0.564692	0.5	0.45	0.25	0.9	0.3	0.8	0.309166	0.263913	0.263913	0.469477	0.196193	4.69385	2.66385	-0.157547	1.98939	9.18954	0.457048	0.320487
57	Gabon	312.911	17.2748	0.300817	3.88246	197.539	67.7206	149.487	52.592	0.351816	0.2	0.5	0.45	0.9	0.2	0.5	0.362176	0.355733	0.355733	0.524661	0.296461	0.00825586	0.0132368	-0.00519417	0.0723591	0.0886576	-0.00904473	0.00733612
58	Gambia	472.023	35.8518	0.207402	4.88795	7.41581	3.77027	45.303	21.053	0.464716	0.1	0.6	0.35	0.75	0	0.4	0.267183	0.259781	0.259781	0.296022	0.191681	0.00405267	0.00229089	0.00160762	0.0319236	0.0398747	0.0133738	0.000293499
59	Georgia	333.458	14.1465	9.22198	8.87718	167.407	40.2187	168.717	29.7589	0.176383	0.4	0.6	0.4	0.8	0.1	0.4	0.304179	0.297151	0.297151	0.435862	0.232489	0.101205	0.0597489	-0.00191022	0.131432	0.290476	0.00241257	0.0141211
60	Germany	9300.06	16.4768	0.0785015	15.5055	193.327	83.1046	296.512	141.713	0.477933	0.5	0.45	0.25	0.9	0.3	0.8	0.235163	0.18628	0.18628	0.420543	0.111418	3.09673	1.8029	-0.11748	1.03429	5.81643	0.33621	0.172474
61	Ghana	8732.77	15.5838	0.186292	7.73575	5.46274	13.8907	35.0934	20.5798	0.586429	0.1	0.6	0.4	0.8	0.1	0.3	0.156416	0.147895	0.147895	0.232755	0.0695017	0.0243211	0.0141127	0.000984621	0.519307	0.558726	-0.0312225	0.0419867
62	Greece	3241.86	15.5055	9.66295	7.68985	40.3123	24.7461	94.4634	52.3571	0.554258	0.4	0.6	0.4	0.9	0.3	0.7	0.321009	0.31415	0.31415	0.515149	0.251052	0.456976	0.300393	-0.0132293	0.878485	1.62262	0.00649256	0.0472269
63	Guatemala	2587.14	15.5137	2.53194	9.12793	145.92	118.107	165.238	56.6976	0.343127	0.2	0.4	0.4	0.8	0.1	0.4	0.415776	0.409875	0.409875	0.486023	0.355583	0.0758642	0.154853	0.0195917	1.57521	1.82551	-0.0782078	0.109964
64	Guinea	3313.87	26.8605	0.114979	4.00961	3.51753	20.673	43.1845	23.99	0.555525	0.1	0.6	0.4	0.75	0	0.3	0.315121	0.308203	0.308203	0.375238	0.244558	0.054307	0.0237913	0.00486106	0.326985	0.409944	0.00905829	0.0205483
65	Guinea-Bissau	223.59	21.4932	0.552032	4.71879	38.3883	55.1797	86.6486	44.0859	0.508789	0.1	0.6	0.4	0.75	0	0.3	0.513076	0.508157	0.508157	0.543643	0.462908	0.0245309	0.00812861	0.000750316	0.060001	0.0934107	-0.000142816	0.00511905
66	Guyana	157.5	29.8813	16.6713	8.77722	56.9821	69.1843	142.757	63.0952	0.441975	0.2	0.4	0.4	0.8	0.1	0.4	0.384867	0.378653	0.378653	0.547724	0.321489	0.003922	0.0125471	-0.00179023	0.064857	0.0795359	-0.00710928	0.00435991
67	Haiti	1132.91	15.97	2.55455	4.92875	0	41.2231	45.847	21.0107	0.45828	0.1	0.6	0.35	0.75	0	0.4	0.301308	0.294251	0.294251	0.367891	0.229322	0.00496955	0.0139824	0.00132791	0.333514	0.353794	0.0323419	0.0144106
68	Honduras	861.137	12.1794	3.52579	6.62493	35.5089	101.519	88.6436	23.0799	0.260368	0.1	0.4	0.4	0.8	0.1	0.4	0.362122	0.355679	0.355679	0.443776	0.296401	0.0343352	0.0431802	0.000116574	0.282538	0.36017	-0.0397063	0.0429955
69	Hungary	3618.6	17.8386	0.268946	9.14923	95.2557	21.2155	137.61	91.053	0.661676	0.4	0.5	0.35	0.9	0.3	0.7	0.307771	0.300779	0.300779	0.583838	0.23645	0.753687	0.361746	-0.0235653	0.227311	1.31918	0.00435977	0.0406918
70	Iceland	1.18569	3.94333	0.471429	0.58146	428.237	1688.37	790.837	32.2856	0.0408246	0.6	0.3	0.6	0.9	0.3	0.7	0.431113	0.425366	0.425366	0.520656	0.3725	0.00551543	0.00307401	5.68051e-06	0.00829014	0.0168853	-0.000166724	0.0010502
71	India	191444	31.0056	11.5728	15.1141	75.9793	17.4527	138.57	48.7999	0.352167	0.4	0.5	0.32	0.8	0.2	0.5	0.360005	0.35354	0.35354	0.430889	0.294066	20.7822	28.255	0.441759	19.7506	69.2296	2.5177	6.34878
72	Indonesia	42000.3	20.2519	7.06441	10.9841	70.0103	21.516	125.819	53.2496	0.423222	0.2	0.5	0.3	0.8	0.1	0.4	0.222663	0.214811	0.214811	0.346572	0.142574	1.00888	1.96222	0.058029	4.85517	7.88431	0.733426	0.501955
73	Iran	9588.06	19.3781	23.146	3.99994	54.9378	64.2067	126.679	55.9178	0.441412	0.2	0.5	0.45	0.9	0.2	0.6	0.387693	0.381508	0.381508	0.509196	0.324606	0.979418	1.42235	-0.0606258	8.12218	10.4633	-0.398508	0.295992
74	Iraq	1903.53	17.4159	99.926	4.13569	74.6011	13.6553	178.287	62.527	0.35071	0.2	0.6	0.45	0.8	0.1	0.4	0.369005	0.362631	0.362631	0.465691	0.303993	0.142551	0.406401	-0.011002	1.31531	1.85326	-0.0378396	0.0188562
75	Ireland	337.8	10.6401	1.30976	6.88475	945.894	11.3785	795.46	199.871	0.251265	0.7	0.5	0.4	1	0.3	0.7	0.436822	0.431133	0.431133	0.548198	0.378797	2.28974	0.939125	-0.0164792	0.0447971	3.25718	0.0316736	0.135191
76	Israel	226.635	15.7715	11.4386	5.86784	217.527	74.8144	214.185	87.365	0.407895	0.4	0.5	0.45	1	0.3	0.7	0.608991	0.547133	0.547133	0.592888	0.505469	0.217141	0.124572	0.000202377	1.61217	1.95408	-0.00864371	0.0243697
77	Italy	7073.96	23.3619	6.22854	15.0781	61.6024	60.9533	162.247	73.3942	0.45236	0.4	0.45	0.3	1	0.3	0.7	0.425232	0.325334	0.325334	0.543394	0.263264	2.97742	1.82944	-0.134036	0.793445	5.46627	0.0542568	0.190805
78	Jamaica	81	16.2261	10.1546	2.95693	25.9216	165.134	124.904	42.8245	0.34286	0.1	0.2	0.3	0.9	0.2	0.6	0.417424	0.41154	0.41154	0.485385	0.357401	0.0132073	0.00658423	0.000386187	0.579888	0.600066	-0.00481629	0.00570572
79	Japan	3008.14	31.5398	37.6112	12.3995	57.2582	58.8661	180.732	79.6589	0.440758	0.2	0.4	0.25	1	0.3	0.6	0.39097	0.384818	0.384818	0.499821	0.328221	1.16457	0.606784	-0.0084589	2.52437	4.28726	0.0295666	0.130822
80	Jordan	150	14.9919	9.45733	3.47031	259.099	38.3416	300.604	66.4706	0.221124	0.6	0.6	0.4	0.9	0.2	0.6	0.309547	0.302573	0.302573	0.40949	0.23841	0.0427512	0.0612683	-0.00358754	0.101081	0.201513	0.00375237	0.0115904
81	Kazakhstan	15458.9	18.7395	2.90876	5.22936	1.76101	31.588	46.1452	30.9325	0.670329	0.35	0.6	0.4	0.9	0.2	0.5	0.266686	0.259279	0.259279	0.458175	0.191132	0.301048	0.283409	-0.0279203	0.775978	1.33252	-0.0315991	0.145486
82	Kenya	4265.84	14.9134	0.666136	6.28951	222.611	77.7772	141.787	78.5413	0.55394	0.2	0.6	0.4	0.75	0	0.4	0.322481	0.315637	0.315637	0.466445	0.252676	0.140716	0.0862367	-0.0143751	3.51945	3.73203	0.0137429	0.0616836
83	Kuwait	7.92	13.7649	163.471	5.09636	-29.1801	1086.42	794.404	133.336	0.167844	0.6	0.1	0.3	1	0.3	0.7	0.499748	0.40115	0.40115	0.460947	0.346056	0.0243217	0.016817	-0.000819429	0.0787674	0.119087	-0.000597547	0.00486818
84	Kyrgyzstan	795.423	16.3943	24.197	5.12741	66.3163	129.204	160.904	74.9068	0.465536	0.2	0.4	0.35	0.75	0	0.4	0.262776	0.255329	0.255329	0.476977	0.186819	0.014797	0.0807996	-0.00660807	0.354804	0.443792	-0.0138208	0.0374191
85	Lao People's Democratic Republic	1395.21	26.0511	5.97162	11.6727	6.75558	81.2117	93.7176	78.718	0.839949	0.1	0.4	0.35	0.8	0.1	0.4	0.245865	0.238247	0.238247	0.377256	0.168166	0.00535121	0.0159587	-3.74763e-05	0.13035	0.151622	-0.0314223	0.0355263
86	Latvia	568.787	16.8626	0.144793	4.78091	163.92	36.3473	178.754	122.359	0.684513	0.4	0.5	0.45	0.9	0.2	0.6	0.191363	0.183195	0.183195	0.389664	0.108049	0.0198979	0.0310068	-0.000927057	0.131659	0.181637	-0.0193284	0.00269393
87	Lebanon	232.3	17.0084	10.6432	7.11347	60.9225	55.8466	121.37	42.9212	0.353638	0.2	0.5	0.4	0.9	0.2	0.6	0.350919	0.344362	0.344362	0.438181	0.284044	0.0126493	0.0309295	-0.000359184	0.196313	0.239533	-0.00401447	0.00960098
88	Lesotho	183.032	13.4262	0.0477369	5.06367	1162.43	663.303	1292.05	566.338	0.438324	0.2	0.5	0.4	0.8	0.1	0.4	0.403129	0.3971	0.3971	0.437381	0.341634	0.0182365	0.00662469	0.00195931	0.0773372	0.104158	-0.000399379	0.00653292
89	Liberia	487.75	23.5902	0.0396809	10.8005	0.770201	37.0375	47.4945	20.2973	0.427361	0.1	0.6	0.4	0.75	0	0.4	0.457242	0.45176	0.45176	0.531787	0.401322	0.0140772	0.0117592	-0.00143018	0.116487	0.140893	0.000565421	0.00816769
90	Libya	708.15	15.8617	17.3079	2.6545	514.896	48.9274	166.763	55.5945	0.333374	0.1	0.6	0.4	0.9	0.2	0.6	0.476016	0.470723	0.470723	0.514513	0.42203	0.0033539	0.0152556	0.00129643	0.504187	0.524093	-0.000705048	-0.00322854
91	Lithuania	1162.35	17.0562	0.112259	6.41809	125.237	39.1424	164.019	111.327	0.678747	0.4	0.5	0.4	0.9	0.2	0.6	0.223338	0.215493	0.215493	0.32457	0.143318	0.0995515	0.0593272	0.00232667	0.20378	0.364985	-0.0173718	0.00649889
92	Luxembourg	45.3162	16.1303	0.0274512	15.2862	656.807	144.13	847.818	219.322	0.258689	0.7	0.3	0.4	1	0.3	0.7	0.375772	0.369467	0.369467	0.49023	0.311458	0.131112	0.0737151	-0.000466402	0.0226644	0.227025	0.000178493	0.0107939
93	Madagascar	2124	22.2662	9.91211	4.99655	0.523592	193.751	166.97	111.253	0.666308	0.1	0.4	0.35	0.75	0	0.4	0.286179	0.278968	0.278968	0.395575	0.212634	0.0239524	0.0266399	-0.010252	1.33316	1.3735	-0.0427652	0.0543638
94	Malawi	4970.84	24.1231	0.53284	5.83768	213.261	60.3966	140.059	67.0973	0.479065	0.2	0.5	0.35	0.75	0	0.4	0.187991	0.179789	0.179789	0.265225	0.104329	0.0492107	0.0374034	0.000266158	3.56426	3.65114	-0.00242825	0.0265624
95	Malaysia	8050.74	6.03364	1.16956	4.67012	31.9087	14.9846	56.7989	19.8429	0.349353	0.2	0.6	0.4	0.9	0.2	0.6	0.377376	0.371087	0.371087	0.465917	0.313227	0.697646	0.466775	0.0116342	0.954469	2.13052	0.0294015	0.121703
96	Mali	10188.5	20.0915	1.47936	4.32198	82.4653	18.6958	81.8103	46.0591	0.562998	0.1	0.6	0.35	0.75	0.05	0.3	0.279548	0.272271	0.272271	0.307271	0.205319	0.113131	0.0487469	0.0303792	2.40646	2.59872	0.128539	-0.00103919
97	Mauritania	245.639	18.0707	6.84288	3.31633	0	776.994	138.191	62.7623	0.454171	0.1	0.4	0.35	0.75	0	0.3	0.485322	0.315881	0.315881	0.360591	0.252942	0.00262149	0.00550504	-0.00287368	0.0585872	0.0638401	-0.00578238	0.071207
98	Mexico	14745.2	16.84	13.2351	11.3533	64.8239	75.0403	132.671	59.9813	0.452106	0.2	0.5	0.35	0.9	0.2	0.6	0.333389	0.326656	0.326656	0.437571	0.264708	3.2412	0.815049	-0.0894944	5.77885	9.7456	-0.0135764	0.548275
99	Mongolia	239.523	19.177	1.94001	3.09456	-1002.18	794.352	610.285	38.1634	0.0625338	0.8	0.1	0.3	0.8	0.1	0.4	0.512761	0.525567	0.525567	0.558462	0.481919	0.331399	0.254008	0.087439	0.0602361	0.733081	-0.0207879	0.171075
100	Morocco	6666.03	18.9869	3.82289	5.09132	113.464	43.5467	107.073	62.9153	0.587591	0.2	0.6	0.4	0.8	0.1	0.4	0.149746	0.141157	0.141157	0.268254	0.062144	0.0653669	0.0265673	-0.00603539	2.28178	2.36768	0.00369145	0.0727881
101	Mozambique	5232.68	20.0314	0.404011	6.35018	4.43846	26.7569	37.7243	17.0921	0.453079	0.1	0.6	0.4	0.75	0	0.3	0.328368	0.321584	0.321584	0.388421	0.25917	0.0918111	0.0439202	0.00440329	0.60949	0.749625	0.0143893	0.064155
102	Myanmar	15467.7	26.8061	5.65804	8.90045	30.7425	58.2481	106.943	71.5643	0.669183	0.3	0.5	0.3	0.75	0	0.4	0.272315	0.264965	0.264965	0.49032	0.197342	0.19258	0.563999	-0.0468058	3.06193	3.7717	0.339493	0.0849098
103	Namibia	300	13.7018	1.01868	2.39935	1398.62	379.837	320.288	101.754	0.317696	0.2	0.5	0.4	0.9	0.15	0.5	0.573874	0.56957	0.56957	0.591035	0.52997	0.134972	0.0209275	0.00207869	0.0899124	0.247891	-0.00239858	0.030665
104	Nepal	5039.01	22.6676	6.125	13.6475	27.6161	39.1427	100.403	53.4982	0.532835	0.2	0.5	0.35	0.75	0	0.4	0.170051	0.161667	0.161667	0.370421	0.0845408	0.211029	0.123281	-0.00776891	0.25894	0.585481	0.0398241	0.0800836
105	Netherlands	582.743	16.2111	0.374697	17.6308	310.422	803.748	863.392	214.815	0.248804	0.6	0.3	0.4	1	0.3	0.8	0.487198	0.451855	0.451855	0.534227	0.401425	1.90421	1.0922	-0.0143554	1.69765	4.67972	-0.0170172	0.143696
106	New Zealand	331.744	15.6403	38.211	6.10618	658.086	684.776	1190.93	191.101	0.160464	0.8	0.1	0.2	1	0.2	0.8	0.501204	0.496166	0.496166	0.561105	0.449813	1.38301	0.205497	0.0366335	0.389963	2.0151	0.0182486	0.176391
107	Nicaragua	761.043	18.271	4.06649	6.36609	6.95327	132.997	80.2533	26.8428	0.334476	0.1	0.4	0.4	0.8	0.1	0.4	0.469193	0.463832	0.463832	0.520195	0.414504	0.0487247	0.0627623	0.0114699	0.291805	0.414762	-0.0515654	0.0718744
108	Niger	25461.4	18.8379	0.0812852	4.00257	10.8136	1.77836	26.9846	12.9207	0.478817	0.1	0.6	0.4	0.75	0.1	0.4	0.189398	0.18121	0.18121	0.234331	0.105881	0.138912	0.0547582	-0.025389	0.407085	0.575367	0.0987047	0.0127394
109	Nigeria	79300.9	19.3232	0.21136	6.12242	2.45729	11.6702	35.5579	20.8152	0.58539	0.1	0.5	0.3	0.6	0.1	0.3	0.162331	0.15387	0.15387	0.269993	0.076026	0.746032	0.144087	-0.0322328	8.24116	9.09905	0.721238	0.142978
110	Norway	384.221	15.0996	8.92977	6.26632	566.528	149.685	734.869	140.873	0.191698	0.8	0.3	0.4	1	0.3	0.7	0.131752	0.122981	0.122981	0.273771	0.0422957	0.147081	0.118808	-0.000384777	0.0598872	0.325391	-0.00093535	0.0210549
111	Oman	56.6531	12.809	69.657	2.77048	109.717	43.7668	208.11	53.4762	0.256961	0.4	0.5	0.4	1	0.3	0.7	0.389884	0.383722	0.383722	0.485227	0.327024	0.0201261	0.0149442	0.000686569	0.0263298	0.0620866	-0.000867763	0.0038217
112	Pakistan	19325.7	20.5957	26.4933	11.4864	129.269	77.3124	253.727	68.1963	0.268778	0.3	0.45	0.3	0.8	0.1	0.4	0.294415	0.287288	0.287288	0.374941	0.221718	2.95065	4.02228	0.150254	0.831516	7.9547	0.226923	1.24732
113	Panama	468.75	20.3771	4.91624	8.25607	105.975	193.844	297.911	79.2239	0.265931	0.4	0.2	0.3	0.9	0.2	0.6	0.317216	0.310319	0.310319	0.398931	0.246868	0.138773	0.0340918	0.000231309	0.135497	0.308593	-0.010909	0.0293708
114	Papua New Guinea	817.553	11.298	0.00302733	11.6626	46.0538	12.991	71.3067	24.3104	0.340927	0.2	0.6	0.4	0.8	0.1	0.4	0.429346	0.423581	0.423581	0.483538	0.370551	0.0495593	0.0227824	0.00549717	0.21882	0.296659	0.00094724	0.014424
115	Paraguay	5816.05	101.574	1.03665	6.53718	101.802	16.0584	184.531	156.798	0.849711	0.2	0.6	0.2	0.8	0.1	0.4	0.167217	0.158805	0.158805	0.365953	0.081415	0.0574933	0.0350097	-0.00407266	0.456044	0.544474	0.405003	-0.00762456
116	Peru	2446.64	17.4949	11.9945	3.26137	69.5649	145.031	133.953	56.6491	0.422903	0.2	0.4	0.4	0.9	0.2	0.6	0.479007	0.473744	0.473744	0.547952	0.425329	0.642829	0.259089	-0.00166493	3.2424	4.14265	-0.122482	0.18671
117	Philippines	14099.7	19.6449	15.2065	11.7825	55.9299	22.0562	114.246	44.612	0.390489	0.2	0.5	0.35	0.8	0.1	0.4	0.117438	0.108523	0.108523	0.418517	0.0265073	0.168494	0.322637	-0.0328764	0.879853	1.33811	-0.00759656	0.0905963
118	Poland	9680.37	16.0287	0.36373	9.07473	91.4248	41.8937	152.758	72.1983	0.472631	0.45	0.4	0.3	1	0.3	0.7	0.224083	0.216245	0.216245	0.384603	0.14414	1.7294	1.02237	-0.034305	0.503604	3.22107	-0.0123382	0.120521
119	Portugal	1110.97	14.0038	27.3283	6.21193	47.8038	88.0411	171.248	35.8546	0.209372	0.45	0.3	0.3	1	0.3	0.7	0.423815	0.417995	0.417995	0.504034	0.36445	0.853162	0.560093	-0.00903391	0.70171	2.10593	-0.0273106	0.0707214
120	Puerto Rico	9.6	11.2866	11.0023	4.09186	15.3708	813.653	462.765	38.6162	0.0834467	0.1	0.1	0.4	1	0.3	0.7	0.396262	0.390164	0.390164	0.422386	0.334059	0.00658919	0.00288028	0.000787853	0.0631971	0.0734545	-0.00125745	0.00255097
121	Qatar	2.6706	13.7603	194.248	3.61961	945.939	535.035	1162.45	96.1325	0.0826979	0.8	0.1	0.4	1	0.3	0.7	0.414983	0.409073	0.409073	0.467424	0.354708	0.00611977	0.00613113	0.000301988	0.00844667	0.0209996	-5.65683e-05	0.00148982
122	Republic of Korea (South Korea)	1272.73	29.13	34.1141	23.7578	83.3507	77.2195	237.205	85.7226	0.361385	0.4	0.2	0.3	1	0.3	0.6	0.302907	0.295866	0.295866	0.40801	0.231085	0.427454	0.316314	0.00169726	0.610395	1.35586	-0.0745755	0.0621486
123	Republic of Moldova	1032.06	20.4343	0.0752377	7.95364	32.2802	31.4114	83.3766	38.5287	0.462104	0.1	0.5	0.4	0.8	0.1	0.4	0.281121	0.273859	0.273859	0.452492	0.207054	0.0532772	0.0847283	-0.00470546	0.127732	0.261032	-0.0233903	0.00455212
124	Reunion	35.6908	25.4788	4.05039	5	10.0311	142.902	134.608	48.6363	0.361318	0.1	0.4	0.4	0.75	0	0.4	0.303327	0.29629	0.29629	0.314024	0.231549	0.000102204	0.000437759	0.000736185	0	0.00127615	-0.00122485	0.000907847
125	Romania	4750	17.5159	0.476165	8.20936	29.8831	29.3894	84.0778	50.2332	0.59746	0.5	0.5	0.3	0.9	0.2	0.6	0.0903701	0.0811819	0.0811819	0.416137	-0.00334932	0.0839149	0.103069	-0.00900382	0.516949	0.694929	0.14007	0.000511167
126	Russian Federation	51487.1	21.7465	0.730702	5.93488	8.16534	33.9633	71.0431	48.2194	0.678734	0.3	0.5	0.3	0.9	0.2	0.5	0.223405	0.215561	0.215561	0.350032	0.143392	0.119703	1.13982	0.0147154	3.48438	4.75861	0.676064	0.0286256
127	Rwanda	2238.81	18.1829	0.108594	13.9857	140.973	53.4875	98.5718	45.6341	0.462953	0.1	0.6	0.4	0.75	0	0.4	0.276606	0.269299	0.269299	0.384896	0.202074	0.0490761	0.0287642	-0.000767965	1.83988	1.91695	0.0100677	0.011489
128	Saint Kitts and Nevis	1.07722	15.1622	0.451745	3	239.735	113.418	186.455	26.1343	0.140164	0.2	0.2	0.4	1	0.3	0.6	0.176621	0.168304	0.168304	0.177698	0.0917879	2.30788e-05	1.65125e-05	3.48942e-05	0.00175477	0.00182926	-0.000101832	2.27334e-05
129	Saint Lucia	5.17997	12.2709	13.6956	2.82307	128.219	104.002	231.932	19.8449	0.0855633	0.4	0.2	0.4	0.9	0.2	0.5	0.344775	0.338157	0.338157	0.356605	0.277267	0.00012557	0.000394355	0.000403059	0.00212465	0.00304763	-0.000470049	0.000310223
130	Saint Vincent and the Grenadines	12.3349	14.2315	0	2.97875	0	16.396	27.4327	14.2408	0.519117	0.1	0.6	0.4	0.9	0.2	0.5	0.244318	0.236685	0.236685	0.256275	0.16646	3.70541e-05	3.11587e-05	3.87738e-05	0.0131539	0.0132609	-2.69554e-05	5.12263e-05
131	Samoa	35.7525	13.0221	0.0680454	4	0.966178	50.1422	54.1376	19.5787	0.361647	0.1	0.5	0.4	0.8	0.1	0.3	0.301278	0.29422	0.29422	0.411229	0.229289	0.00041145	0.00049133	0.000139312	0.0297212	0.0307633	-0.00102678	0.00031682
132	Sao Tome and Principe	27.7764	12.4763	0	3.83886	0	14.1661	20.9687	6.77638	0.323166	0.1	0.6	0.45	0.8	0.1	0.4	0.539518	0.534866	0.534866	0.54346	0.492074	0.000181639	0.000166769	0.000370815	0.00423738	0.0049566	-0.000648679	0.000178819
133	Saudi Arabia	775.862	14.6724	131.725	2.5423	623.337	75.0962	721.389	123.447	0.171124	0.8	0.5	0.4	1	0.3	0.7	0.366904	0.360509	0.360509	0.42262	0.301676	0.583479	0.553645	0.00913035	1.16899	2.31524	0.0230109	0.105253
134	Senegal	3071.74	39.502	1.3261	4.95066	10.9447	38.7225	77.6444	40.8644	0.526302	0.1	0.6	0.3	0.8	0.1	0.4	0.442673	0.437044	0.437044	0.485481	0.385252	0.0656233	0.0556823	-0.00930034	0	0.112005	0.0933707	0.0151899
135	Seychelles	1.52408	13	0.84507	3	320.152	423.149	197.298	44.5346	0.225722	0.2	0.2	0.3	0.9	0.1	0.6	0.658684	0.655237	0.655237	0.655621	0.623518	5.02683e-05	1.47946e-05	0.000158583	0.000901852	0.0011255	-3.9554e-05	0.000130494
136	Sierra Leone	2025.65	25.4649	0.0560691	3.91466	0.293706	7.14388	33.4807	19.6823	0.58787	0.1	0.6	0.35	0.75	0.05	0.25	0.148133	0.139528	0.139528	0.202823	0.0603648	0.0018808	0.00204889	0.00204579	0.441343	0.447319	0.0321749	0.00461945
137	Singapore	1.08908	13	17.7495	3	229.094	664.717	817.767	60.3705	0.0738236	0.4	0.1	0.3	1	0.3	0.7	-0.00253741	0.182688	0.182688	0.212265	0.107495	0.000199744	0.000186451	0.000158095	0.000272528	0.000816817	-7.2777e-05	6.04003e-05
138	Slovakia	999.714	21.853	0.071618	9.01898	160.531	27.0186	190.572	109.526	0.57472	0.4	0.5	0.4	1	0.3	0.7	0.220441	0.212566	0.212566	0.487546	0.140122	0.200704	0.101388	-0.0057401	0.192029	0.488381	-0.0158211	0.00949803
139	Somalia	463.341	13.9848	9.67711	3.07385	46.2244	90.082	95.0159	24.3329	0.256093	0.1	0.5	0.4	0.75	0	0.4	0.396995	0.390904	0.390904	0.421964	0.334867	0.00939467	0.0121095	0.00209015	0.0533302	0.0769246	-0.00726726	0.0187309
140	South Africa	6007.49	32.7841	3.38089	5.05984	257.823	147.455	223.05	122.33	0.548441	0.2	0.5	0.3	0.9	0.2	0.4	0.371929	0.34097	0.34097	0.442277	0.280339	0.353251	0.169578	-0.0358938	5.86108	6.34801	0.0381933	0.113524
141	Spain	12522.4	15.8549	6.64873	7.6289	77.9876	41.4945	152.391	53.4203	0.350547	0.5	0.5	0.35	1	0.3	0.7	0.391917	0.363644	0.363644	0.444337	0.305099	5.74548	3.75809	-0.0720778	1.58023	11.0117	0.0410251	0.437583
142	Sri Lanka	2171	22.8688	16.2906	9.54605	67.6452	12.8352	119.207	41.3908	0.347217	0.4	0.6	0.4	0.8	0.1	0.4	0.390552	0.384396	0.384396	0.460518	0.32776	0.227867	0.273653	0.0133675	0.21941	0.734297	0.0125739	0.0719014
143	Sudan	11560.9	21.3739	4.30235	2.87056	429.976	28.2073	123.274	62.3043	0.505411	0.2	0.5	0.35	0.8	0.1	0.4	0.313446	0.306512	0.306512	0.344272	0.242711	0.390991	0.0985986	0.0146216	1.90341	2.40762	-0.0151242	0.0183545
144	Suriname	59.4894	30.4604	20.0342	8.65189	155.87	50.1611	232.609	82.8745	0.356283	0.4	0.5	0.3	0.9	0.2	0.6	0.33456	0.327839	0.327839	0.453283	0.266	0.00154974	0.00645188	-6.18723e-05	0.0246489	0.0325887	0.00151018	0.00253762
145	Sweden	1678.52	15.8068	0.26256	7.26057	166.399	42.2003	222.283	124.914	0.561962	0.4	0.5	0.45	1	0.3	0.7	0.284571	0.277344	0.277344	0.481071	0.21086	0.570847	0.308031	-0.0139584	0.123734	0.988653	-0.0493853	0.0421476
146	Switzerland	211.688	17.9656	2.13683	16.9953	103.05	281.464	429.562	140.833	0.327852	0.6	0.3	0.45	1	0.3	0.7	0.510286	0.505339	0.505339	0.645391	0.459831	0.58929	0.293334	-0.00927837	0.531477	1.40482	-0.0151672	0.0369432
147	Syrian Arab Republic	3063.32	16.7113	10.0906	5.34973	53.1293	2.63032	69.1795	38.9284	0.562716	0.1	0.6	0.4	0.8	0.1	0.4	0.280919	0.273656	0.273656	0.390656	0.206832	0.0331491	0.116436	-0.00340179	0.531162	0.677345	0.00104219	0.00416412
148	Tajikistan	543.805	16.8956	41.3213	4.49877	81.4881	150.418	203.309	72.9241	0.358686	0.2	0.2	0.3	0.75	0.1	0.4	0.319671	0.312799	0.312799	0.586842	0.249577	0.244038	0.122025	-0.0120035	0.291293	0.645352	-0.0290794	0.0292565
149	Thailand	19137.7	24.7821	8.61401	11.8641	52.6259	14.8831	105.956	38.085	0.359442	0.2	0.5	0.3	0.9	0.2	0.6	0.314977	0.308058	0.308058	0.412464	0.244399	2.04174	1.69021	-0.00739212	1.28355	5.00811	0.351378	0.365334
150	Timor-Leste	145.236	19.5708	18.0005	3	10.7945	51.639	83.3324	30.4275	0.365134	0.1	0.5	0.4	0.8	0.1	0.4	0.279548	0.272271	0.272271	0.321757	0.205319	0.0024873	0.00523452	0.00108793	0.0211478	0.0299576	-0.00341276	0.00192682
151	Togo	1784.23	15.7239	0.0716662	9.71532	13.9997	33.1387	47.8038	27.8757	0.583128	0.1	0.6	0.4	0.75	0.1	0.4	0.17504	0.166707	0.166707	0.245441	0.0900443	0.00811804	0.00492197	-0.000813103	0.203382	0.215609	0.00562175	0.01452
152	Tokelau	0.340659	13	0	3	43.1854	12.0432	80.617	59.1289	0.733455	0.2	0.6	0.35	0.75	0.1	0.4	0.217369	0.209464	0.209464	0.213966	0.177842	1.92087e-07	1.1997e-07	1.79911e-06	3.76453e-05	3.97564e-05	7.84281e-06	-2.15113e-06
153	Tonga	17.2814	18.081	0	2.96974	2.3556	44.4936	55.1024	28.0803	0.509603	0.1	0.5	0.35	0.8	0.1	0.4	0.292761	0.285617	0.285617	0.288596	0.219894	1.34217e-05	1.49924e-05	0.000188948	0.00480708	0.00502444	-7.51074e-05	0.000152797
154	Trinidad and Tobago	22.383	14.7649	1.80641	3.80975	79.9126	342.93	317.285	14.8257	0.0467269	0.4	0.1	0.25	1	0.3	0.7	0.534286	0.529582	0.529582	0.578817	0.486304	0.0227875	0.0110076	0.00141539	0.0447188	0.0799294	-0.0012606	0.00513382
155	Tunisia	2802.35	15.572	2.44692	7.98301	620.836	41.4026	178.062	60.0882	0.337456	0.1	0.6	0.4	0.9	0.2	0.6	0.450772	0.445225	0.445225	0.560106	0.394185	0.153865	0.0959814	-0.0303121	2.18689	2.40643	-0.00185663	0.0124455
156	Turkey	15316.2	18.2832	6.22194	7.66684	121.351	13.1475	133.689	75.3383	0.563532	0.2	0.6	0.4	0.9	0.3	0.5	0.276948	0.269644	0.269644	0.419136	0.202451	2.39422	1.10818	-0.0537463	8.43634	11.885	-0.0592333	0.196229
157	Turkmenistan	1169.68	18.2848	43.2598	3.6787	0	131.945	138.717	60.9974	0.439725	0.2	0.4	0.3	0.8	0.1	0.4	0.396138	0.390039	0.390039	0.525029	0.333922	0.158386	0.184764	-0.00498033	0.324007	0.662178	-0.0107616	0.046226
158	Tuvalu	1.113	13	0	3	25.9984	126.268	107.059	8.83958	0.0825677	0.1	0.2	0.3	0.9	0.2	0.6	0.418267	0.412391	0.412391	0.412632	0.358331	3.89006e-06	2.637e-06	8.70403e-05	8.37801e-05	0.000177347	-6.6247e-05	4.61046e-05
159	Uganda	6592.4	16.7631	0.0753371	9.21022	305.304	23.4092	63.7299	39.1414	0.614176	0.1	0.6	0.4	0.75	0	0.4	0.282408	0.27516	0.27516	0.390934	0.208474	0.189007	0.0604666	-0.00622112	1.35726	1.60051	0.0259046	0.0388887
160	Ukraine	20784.2	27.6914	0.585822	7.65986	28.9158	25.347	88.5951	70.5188	0.795967	0.35	0.5	0.35	0.8	0.15	0.4	0.162251	0.153789	0.153789	0.446649	0.0759378	0.262428	0.315056	-0.0212157	1.80001	2.35628	-0.0788053	-0.0340114
161	United Arab Emirates	33.6	13.3333	226.624	3.45257	405.569	182.717	625.642	51.9389	0.083017	0.6	0.4	0.35	1	0.3	0.7	0.406973	0.400982	0.400982	0.500167	0.345873	0.0576064	0.0453848	-0.00103206	0.0759404	0.1779	9.30605e-05	0.00757904
162	United Kingdom	4768.12	16.3532	0.785784	0.453987	204.619	149.382	346.719	161.237	0.465035	0.6	0.4	0.3	0.9	0.3	0.8	0.295147	0.258049	0.258049	0.44303	0.18979	2.89138	1.61706	-0.0809973	0.588758	5.0162	0.0684289	0.33273
163	United Republic of Tanzania	20301.8	20.7133	0.507734	9.60314	119.146	22.6496	77.1496	51.6342	0.669274	0.1	0.5	0.3	0.8	0.1	0.3	0.271868	0.264513	0.264513	0.455812	0.196848	0.302212	0.138817	-0.0483773	3.68874	4.08139	0.150348	-0.0334072
164	United States of America	108736	62.9297	5.63372	13.7581	119.967	32.9759	221.825	150.496	0.678445	0.5	0.45	0.3	1	0.4	0.7	0.224955	0.217126	0.217126	0.446293	0.145102	17.3618	3.53998	-0.594029	10.6324	30.9402	0.897087	1.54645
165	Uruguay	1789.19	101.714	4.55286	8.17496	37.5086	84.8586	199.533	134.636	0.674756	0.2	0.4	0.3	0.9	0.2	0.6	0.244344	0.236711	0.236711	0.482568	0.166489	0.128519	0.0527329	-0.00959668	0.247432	0.419087	-0.00655184	0.0417819
166	Uzbekistan	2701.48	16.2515	44.2695	6.27837	184.958	123.957	316.834	114.242	0.360574	0.4	0.2	0.3	0.8	0.1	0.4	0.30795	0.30096	0.30096	0.439922	0.236648	0.555579	0.743783	-0.0187532	1.27067	2.55128	-0.108958	0.201363
167	Vanuatu	87.0482	14.4063	0.30394	3	6.87724	28.3157	39.0701	14.6328	0.374526	0.1	0.6	0.4	0.8	0.1	0.3	0.220481	0.212607	0.212607	0.366148	0.140167	0.000526274	0.000476053	6.57347e-05	0.00668752	0.00775558	-0.000405956	0.000810798
168	Venezuela (Bolivarian Republic of)	1639.69	15.9492	35.3107	8.41876	73.8285	534.699	258.241	59.5204	0.230484	0.4	0.1	0.3	0.8	0.05	0.4	0.615574	0.611691	0.611691	0.674902	0.575967	0.890688	0.57606	-0.0290211	1.15393	2.59166	-0.0904277	0.403353
169	Viet Nam	13146.3	26.3419	18.0455	13.1053	113.232	35.1901	198.474	75.9483	0.382662	0.4	0.5	0.35	0.8	0.1	0.3	0.168467	0.160068	0.160068	0.296237	0.0827944	1.00555	0.817858	0.00135702	1.47768	3.30245	-0.0132418	0.179468
170	Yemen	742.197	14.8905	12.2543	2.18669	151.887	58.0657	73.2162	37.2199	0.508356	0.1	0.6	0.4	0.8	0.1	0.4	0.298953	0.291872	0.291872	0.441783	0.226724	0.014759	0.043103	-0.0028569	0.762144	0.817149	-2.86638e-05	0.0235352
171	Zambia	2702.36	30.1849	1.17591	6.01449	603.926	125.489	283.258	122.252	0.431594	0.2	0.5	0.3	0.8	0.1	0.3	0.436461	0.430768	0.430768	0.481784	0.378399	0.232334	0.10836	-0.0015999	0.997599	1.33669	0.0198859	0.0752995
172	Zimbabwe	1937.64	21.1838	2.73569	4.61055	1104.99	177.696	240.032	99.2426	0.413456	0.1	0.6	0.35	0.75	0	0.3	0.524817	0.520017	0.520017	0.55696	0.475858	0.078387	0.063481	0.00189418	2.74954	2.8933	0.015644	0.0375932
173	ZZZ-GLOBAL	1.36406e+06	31.7319	6.16467	11.1573	69.1168	34.2627	135.432	69.736	0.52	0.224738	0.500776	0.324306	0.9		0.5	0.322962	0.306595	0.288069	0.476588	0.237191	146.054	117.004	-2.07663	224.073	485.054	12.8105	30.0067
note:
MP stands for mitigation potential

## Sheet: S9
Cropland N budget by nation towards 2050 under Tier 1+2+3 scenario
			N budget under Tier 1+2+3 Scenario								measures adoption rate under Tier 1+2+3 scenario								Nr mitigation potential (MP)					Cost-benefit
code	NAME	Cropping area	BNF rate	Irrigation rate	Deposition rate	Fertilizer N rate	Manure N rate	Input N rate	Harvest N rate	NUE	EEF	Amendment	Legume	buffer zone	4R	No Tillage	New cultivar	Improved Irrigation	Cropland NH3 MP	Cropland N2O MP	Cropland NOx MP	Cropland N2 MP	Cropland NO3 MP	Ecosystem benefit	Health benefit	Climate impact	Yield benefit	Net benefits	Net implementation cost	Fertilizer saving cost
		1000 ha	kg N/ha	kg N/ha	kg N/ha	kg N/ha	kg N/ha	kg N/ha	kg N/ha	%	%	%	%	%	%	%	%	%	%	%	%	%	%	billion $	billion $	billion $	billion $	billion $	billion $	billion $
1	Afghanistan	3090.6	18.908	19.8991	4.43186	22.9003	46.3798	114.817	68.8903	0.6	0.2	0.5	0.4	0.75	0.4	0.2	0.4	0.4	0.386772	0.25705	0.391838	0.66347	0.270307	0.206212	0.165193	-0.0201621	0.432083	0.783326	0.0617077	0.0324976
2	Albania	199.437	17.1935	5.86651	8.6121	150.304	272.19	341.871	102.561	0.3	0.4	0.4	0.25	0.9	0.7	0.2	0.4	0.3	0.379492	0.333548	0.422945	0.812825	0.342341	0.0870899	0.132237	-0.010351	0.321031	0.530007	0.0112074	0.0238443
3	Algeria	3119.24	17.6835	3.88135	4.91512	82.1716	31.791	86.122	55.9793	0.65	0.1	0.6	0.4	0.9	0.6	0.2	0.5	0.4	0.291873	0.249656	0.3318	0.62748	0.257736	0.139044	0.0411413	-0.0222497	4.9171	5.07503	0.0831127	0.013947
4	Angola	3923.11	18.5228	0.0617297	2.14543	216.623	93.0296	119.242	59.621	0.5	0.1	0.5	0.35	0.9	0.5	0.2	0.5	0.4	0.288102	0.214085	0.358106	0.674134	0.228251	0.0474619	0.0404704	-0.0171237	1.88335	1.95416	0.0715722	0.0568888
5	Antigua and Barbuda	2.34979	14.3568	2.19837	3	5.39819	129.483	115.899	9.27192	0.08	0.1	0.2	0.3	0.9	0.6	0.2	0.6	0.55	0.0615152	0.00596624	0.114052	0.13172	0.0165976	6.62842e-06	3.97338e-06	-3.27425e-07	0.000315741	0.000326016	-2.06059e-06	5.52755e-05
6	Argentina	38281.3	89.3045	2.59048	6.80218	12.7934	14.0955	120.141	108.127	0.9	0.1	0.6	0.3	0.9	0.6	0.5	0.1	0.2	0.18485	0.137686	0.229457	0.633898	0.146713	0.433651	0.199903	-0.0467224	0.192425	0.779256	1.55532	0.0779159
7	Armenia	266.459	15.476	25.1905	7.54104	93.5067	38.5135	127.94	38.3821	0.3	0.2	0.6	0.4	0.8	0.4	0.2	0.6	0.55	0.205672	0.183612	0.226536	0.390231	0.187834	0.0619325	0.0486129	-0.00426731	0.292479	0.398758	0.0130103	0.00884611
8	Australia	19031.6	23.911	1.32833	5.38605	94.3105	17.6036	123.095	73.8572	0.6	0.2	0.6	0.3	1	0.6	0.5	0.2	0.3	0.489926	0.440267	0.536893	0.831595	0.449771	5.32072	0.699758	-0.156873	2.49572	8.35933	0.920965	0.442295
9	Austria	1199	23.8608	0.233436	10.3401	40.2196	89.9385	182.737	109.642	0.6	0.4	0.4	0.25	0.9	0.7	0.3	0.2	0.2	0.545396	0.509185	0.579643	0.886432	0.516115	0.842646	0.411623	-0.0247067	0.369065	1.59863	0.0335255	0.0515422
10	Azerbaijan	1394.57	16.0186	23.4781	10.976	10.3585	17.5681	69.7389	48.8172	0.7	0.1	0.6	0.4	0.9	0.6	0.2	0.4	0.4	-0.0418514	-0.662625	-0.479078	-0.0575907	-0.644571	-0.0338725	-0.0225995	-0.0012393	0.395012	0.337301	0.0500889	0.00138371
11	Bahamas	5.91273	16.2738	0	2.99101	58.8777	126.528	172.97	34.5941	0.2	0.2	0.2	0.3	1	0.7	0.2	0.6	0.55	0.459536	0.424799	0.49239	0.559213	0.431447	0.0040987	0.000889887	0.000145425	0.00557257	0.0107066	-6.74494e-05	0.000398883
12	Bahrain	3.1875	13.0259	112.376	3	133.315	52.8969	280.258	28.0258	0.1	0.8	0.5	0.3	1	0.7	0.2	0.6	0.6	0.828198	0.841857	0.872157	0.879185	0.844837	0.00686241	0.00461869	0.00270599	0.00361264	0.0177997	0.000413997	0.00175425
13	Bangladesh	12914.8	28.8395	6.55535	21.0545	81.5401	37.3342	142.246	85.3475	0.6	0.4	0.6	0.38	0.75	0.4	0.3	0.3	0.3	0.55333	0.523787	0.58127	0.665778	0.529441	2.2556	2.32458	0.058675	2.43617	7.07502	0.555236	0.632202
14	Barbados	3.23276	20.2707	28.9344	3	62.6488	486.684	307.102	46.0653	0.15	0.2	0.1	0.3	1	0.7	0.3	0.6	0.55	0.599948	0.573734	0.62474	0.650101	0.578751	0.00237494	0.00113221	0.00073241	0.00660463	0.0108442	-0.000179666	0.000802507
15	Belarus	2654.01	15.4793	0.496681	7.34897	58.5803	82.4379	145.846	58.3383	0.4	0.3	0.3	0.25	0.9	0.6	0.2	0.4	0.4	0.295742	0.262497	0.327184	0.428942	0.268859	0.245956	0.654757	-0.0037444	0.653869	1.55084	0.0810711	0.0996242
16	Belgium	676.265	18.5902	0.232773	17.9253	200.92	269.332	472.103	165.236	0.35	0.6	0.4	0.3	0.9	0.7	0.2	0.1	0.1	0.466144	0.418472	0.51123	0.792271	0.427596	1.20608	0.633763	-0.0309149	0.825264	2.63419	0.0127916	0.0936888
17	Belize	64.4481	23.0284	2.15715	11.3558	256.826	28.0256	200.561	50.1402	0.25	0.4	0.6	0.4	0.8	0.4	0.3	0.5	0.5	0.480274	0.452623	0.506425	0.718359	0.457915	0.0735093	0.019358	-0.00358537	0.054715	0.143997	0.0032639	0.00675458
18	Benin	3696.46	22.9586	0.0341643	10.1355	13.2087	19.0843	50.1543	30.0926	0.6	0.1	0.6	0.35	0.75	0.2	0.3	0.2	0.2	0.0874128	0.0143756	0.15649	0.283612	0.028354	0.00379448	0.0027417	-0.00271757	0.42533	0.429148	0.0887603	0.0156232
19	Bhutan	80.2702	17.9203	11.0169	5.36188	68.884	39.4247	179.97	125.979	0.7	0.4	0.6	0.3	0.8	0.4	0.2	0.1	0.1	0.64127	0.532716	0.743937	0.864509	0.553492	0.00185293	0.00356186	0.000261673	0.0297596	0.0354361	0.00386753	0.00179837
20	Bolivia	2988.23	68.8657	1.41003	2.28537	16.0571	123.114	148.899	111.674	0.75	0.1	0.4	0.3	0.8	0.4	0.5	0.2	0.2	0.336175	0.285688	0.383923	0.480063	0.295351	0.0415851	0.0538304	0.00645415	0.623227	0.725097	-0.00287288	0.114741
21	Botswana	126.781	15.4874	2.00371	4.02483	2900.54	1366.57	499.654	149.896	0.3	0.2	0.4	0.3	0.9	0.6	0.2	0.4	0.5	1.23482	1.18488	1.28206	1.34071	1.19444	0.00514971	0.00836395	0.000712377	0.0464653	0.0606914	0.000915643	0.0191375
22	Brazil	75048.8	77.5069	1.92987	8.8112	45.9203	54.26	168.897	126.673	0.75	0.2	0.5	0.3	0.9	0.6	0.4	0.3	0.3	0.210437	0.158293	0.259753	0.467213	0.168273	2.09965	1.27849	-0.295512	5.78349	8.86612	2.41325	1.51596
23	Brunei Darussalam	6.83948	14.7197	1.49739	14.9686	1912.32	506.513	645.557	19.3667	0.03	0.6	0.1	0.4	1	0.7	0.2	0.6	0.55	0.555207	0.569247	0.676176	0.756549	0.579764	0.015922	0.00690616	0.000589308	0.00570909	0.0291265	-0.000240536	0.00193554
24	Bulgaria	3375.79	17.3921	0.892318	7.94327	74.2003	13.4108	107.292	53.646	0.5	0.3	0.6	0.4	0.9	0.6	0.2	0.4	0.4	0.266171	0.0240044	0.117448	0.428748	0.0331956	0.150909	0.246921	-0.0291723	0.267193	0.635851	0.140175	0.0150918
25	Burkina Faso	7818.01	20.132	0.130185	7.23093	22.1243	21.8079	52.3267	34.0124	0.65	0.1	0.6	0.4	0.75	0.4	0.3	0.4	0.3	0.635212	0.580545	0.686914	0.793427	0.591008	0.0752105	0.0930343	-0.0106845	0.633943	0.791503	0.249511	0.0531371
26	Burundi	902.991	14.9731	0.335249	9.14482	121.174	14.517	75.5066	45.304	0.6	0.1	0.6	0.45	0.75	0.4	0.2	0.5	0.5	0.43458	0.373225	0.492608	0.570544	0.384967	0.0158483	0.00857886	0.000240239	0.00503676	0.0297041	0.02703	0.00453284
27	Cabo Verde	29.5839	18.3411	0.703928	1.85283	0.244978	50.8753	40.3252	20.1626	0.5	0.1	0.6	0.45	0.8	0.4	0.2	0.5	0.5	0.7104	0.694433	0.725501	0.733402	0.697489	0.000315855	0.000636319	0.00112284	0.0578318	0.0599068	0.000258402	0.000603057
28	Cambodia	2793.14	32.7341	1.85127	9.38634	40.343	55.9129	109.7	76.7899	0.7	0.1	0.5	0.25	0.75	0.4	0.4	0.4	0.4	0.297459	0.252407	0.340069	0.540126	0.261029	0.0762616	0.126659	-0.0141946	1.26888	1.45761	0.208634	0.0372507
29	Cameroon	8203.38	18.0503	0.217303	9.47441	0.944788	28.9839	41.2718	24.7631	0.6	0.1	0.6	0.4	0.8	0.3	0.2	0.4	0.3	0.187494	0.130744	0.241168	0.635052	0.141605	0.0326283	0.0332333	-0.026953	1.29082	1.32973	0.159055	0.0822989
30	Canada	25745.8	29.2026	0.528821	3.39322	162.102	17.7492	200.2	130.13	0.65	0.45	0.45	0.3	1	0.7	0.3	0.4	0.2	0.29105	0.223717	0.354731	0.993416	0.236603	4.85145	0.953963	-0.236383	1.8338	7.40284	0.732222	0.384734
31	Central African Republic	751.465	20.309	0.000840884	4.61043	46.4882	158.001	102.853	41.141	0.4	0.1	0.4	0.4	0.75	0.4	0.3	0.5	0.5	0.789877	0.713692	0.861931	1.25035	0.728273	0.0351061	0.0367982	-0.0217447	0.222506	0.272665	-0.00694618	0.0459556
32	Chad	5094.6	22.1514	0.287205	3.75633	4.17579	14.773	40.0674	24.0404	0.6	0.1	0.6	0.4	0.75	0.4	0.3	0.4	0.4	0.433002	0.384459	0.478913	0.558059	0.39375	0.0214618	0.0371296	-0.00421287	0.401445	0.455823	0.197844	0.0169774
33	Chile	1104.83	15.3304	78.1118	3.03826	401.611	216.488	436.267	130.88	0.3	0.4	0.2	0.3	0.9	0.6	0.2	0.3	0.3	0.504488	0.472776	0.53448	0.679008	0.478845	1.09297	0.449195	-0.0530453	5.69833	7.18745	-0.0253759	0.141983
34	China	165155	25.2342	6.84017	22.9689	99.5434	43.9656	172.764	86.3821	0.5	0.35	0.45	0.3	0.9	0.55	0.3	0.3	0.3	0.491989	0.425173	0.480759	0.545592	0.441324	41.2359	47.4636	-0.981463	40.2994	128.017	5.0613	10.3507
35	Colombia	3565.72	15.0611	4.70166	7.67694	101.715	387.076	232.601	58.1504	0.25	0.2	0.1	0.35	0.9	0.6	0.2	0.6	0.6	0.614261	0.583495	0.643359	0.775917	0.589383	1.69352	1.01941	-0.0574629	6.13791	8.79338	-0.204283	0.565901
36	Comoros	79.9725	19.4346	0.0801412	4	20.0243	3.40666	46.3539	32.4477	0.7	0.1	0.6	0.45	0.75	0.4	0.2	0.45	0.4	0.566803	0.517915	0.613041	0.625648	0.527272	0.000741935	0.000196031	0.000586061	0.0136318	0.0151558	0.00170131	3.10039e-05
37	Congo	360.186	22.9883	0.0220221	7.29868	61.391	20.9855	56.8473	28.4236	0.5	0.1	0.6	0.4	0.8	0.3	0.3	0.5	0.5	0.657175	0.590703	0.720043	1.26849	0.603425	0.019227	0.00905475	-0.00395373	0.170122	0.19445	0.0117627	0.0025412
38	Costa Rica	664.768	14.5523	14.8683	5.60354	335.34	181.679	312.854	62.5709	0.2	0.6	0.2	0.4	0.9	0.6	0.2	0.5	0.5	0.836487	0.801361	0.869709	1.00279	0.808084	0.508718	0.195023	-0.00225952	0.983314	1.6848	-0.016261	0.0792484
39	Côte d'Ivoire	6989.42	13.6927	0.103895	5.61463	17.2875	12.5685	33.9054	20.3432	0.6	0.1	0.6	0.45	0.8	0.4	0.2	0.6	0.5	0.386625	0.352409	0.418987	0.494866	0.358957	0.141651	0.0670487	-0.00182844	0.748812	0.955684	0.172502	0.0469164
40	Cuba	1578.08	17.937	10.3465	9.01578	232.271	87.9463	181.731	54.5193	0.3	0.2	0.5	0.4	0.9	0.6	0.2	0.6	0.6	0.696258	0.646852	0.742985	0.898126	0.656308	0.107321	0.165453	-0.0212786	1.38161	1.6331	0.0226909	0.0713634
41	Cyprus	43.6317	15.0617	8.11253	6	90.5596	155.335	198.089	59.4266	0.3	0.4	0.4	0.3	1	0.7	0.2	0.5	0.5	0.471388	0.444647	0.496679	0.544638	0.449765	0.0381754	0.0200224	0.000994176	0.0691958	0.128388	0.0018748	0.00523799
42	Czechia	1612.26	17.0865	0.0723069	6	280.087	47.6443	231.723	127.448	0.55	0.4	0.5	0.3	1	0.8	0.2	0.3	0.3	0.586012	0.555592	0.614782	0.754038	0.561414	1.15095	0.921498	-0.0218451	1.12012	3.17072	0.0935176	0.12286
43	Democratic People's Republic of Korea (North Korea)	2362.78	32.8196	8.00839	3	64.4787	18.7873	107.428	64.4569	0.6	0.2	0.6	0.3	0.75	0.4	0.4	0.4	0.4	0.298693	0.253903	0.341055	0.496692	0.262475	0.0691984	0.108919	-0.000424296	0.732484	0.910177	0.182913	0.0217981
44	Democratic Republic of the Congo	10044.9	17.549	0.0120638	7.10045	39.9165	2.62954	42.2822	21.1411	0.5	0.1	0.6	0.45	0.75	0.4	0.2	0.4	0.4	0.197316	0.136393	0.254934	0.402263	0.148053	0.15243	0.0389207	-0.0174825	1.17332	1.34719	0.23908	0.0107957
45	Denmark	1816.46	15.6876	0.309475	9.55645	4.65872	107.454	120.007	72.004	0.6	0.3	0.3	0.3	1	0.8	0.2	0.3	0.3	0.139889	0.115145	0.16329	0.2911	0.119881	0.0764823	0.148034	-0.00701957	0.256514	0.474011	0.00168081	0.022606
46	Djibouti	6.28914	13	0.493462	3.45309	1115.53	1296.25	955.002	477.501	0.5	0.2	0.5	0.45	0.8	0.4	0.2	0.5	0.5	1.14246	1.07171	1.11907	1.16142	1.07637	0.000731704	0.000692247	1.41482e-05	0.00357182	0.00500992	-3.51449e-05	0.000600288
47	Dominican Republic	699.4	18.0543	20.6485	4.37744	10.0038	176.102	98.6067	29.582	0.3	0.1	0.4	0.4	0.9	0.6	0.2	0.6	0.6	0.519684	0.498255	0.539952	0.627909	0.502356	0.322882	0.123354	-0.0170028	1.48836	1.9176	-0.00711762	0.0629043
48	Ecuador	1888.22	18.1517	11.201	5.93783	33.2779	126.717	121.868	48.7473	0.4	0.2	0.4	0.3	0.9	0.6	0.2	0.5	0.5	0.517876	0.485845	0.548169	0.819459	0.491975	0.713484	0.275106	-0.0616886	1.65032	2.57722	0.0667247	0.126396
49	Egypt	4302.34	19.3651	36.1687	7.88543	1109.04	25.6077	531.513	265.756	0.5	0.6	0.6	0.4	0.8	0.4	0.2	0.1	0.1	0.565145	0.537573	0.591223	0.716491	0.54285	2.91807	1.01816	-0.033585	9.1061	13.0087	0.143873	0.430508
50	El Salvador	953.103	14.942	6.17378	8.02517	127.607	50.9763	155.711	62.2843	0.4	0.4	0.5	0.4	0.8	0.4	0.2	0.4	0.4	1.13903	1.08724	1.18801	1.29443	1.09715	0.156077	0.109243	0.0079437	0.334801	0.608065	0.00968468	0.0590159
51	Eritrea	456.374	15.2414	1.71352	3.47608	562.557	47.9787	92.3796	46.1898	0.5	0.1	0.6	0.45	0.75	0.4	0.2	0.5	0.5	0.600693	0.557537	0.641509	0.673561	0.565796	0.0182695	0.00474422	0.00181728	0.0281231	0.0529541	0.00339857	0.00341377
52	Estonia	316.54	16.0006	0.0352252	5.86148	88.3153	43.9421	137.505	96.2535	0.7	0.3	0.5	0.4	1	0.7	0.2	0.3	0.3	0.146269	0.109768	0.180791	0.325095	0.116754	0.0289471	0.0130769	-0.000355785	0.0689383	0.110607	0.00126141	0.00131191
53	Ethiopia	24386.8	18.1934	1.25988	4.85072	0.606442	14.0448	37.1017	35.2466	0.95	0.1	0.5	0.3	0.75	0.25	0.3	0.2	0.2	0.9637	0.94598	0.980459	1.03176	0.949371	0.35533	0.173829	0.00945423	2.42557	2.96418	0.497617	0.0293344
54	Fiji	33.7912	20.2155	2.22483	2.99559	59.0786	223.284	132.822	39.8466	0.3	0.4	0.2	0.3	0.8	0.5	0.2	0.6	0.6	0.684714	0.666971	0.701495	0.814688	0.670366	0.0140798	0.00924883	-0.00202884	0.033897	0.0551967	-0.000134636	0.00673856
55	Finland	644.376	14.7148	0.144992	6.18078	37.8174	55.4291	96.6178	48.3089	0.5	0.35	0.4	0.35	1	0.7	0.2	0.4	0.4	0.261431	0.239674	0.282009	0.398886	0.243838	0.335982	0.178109	-0.00664927	0.0825665	0.590007	0.0141326	0.0254609
56	France	13425	17.8198	0.736834	12.1941	139.094	74.7782	226.075	135.645	0.6	0.5	0.45	0.25	0.9	0.8	0.2	0.2	0.1	0.376316	0.300008	0.381543	0.642541	0.308028	6.29632	3.30436	-0.20934	2.96322	12.3546	0.555791	0.437828
57	Gabon	312.582	17.2748	0.300817	3.88246	263.577	82.0856	159.37	63.7479	0.4	0.2	0.5	0.45	0.9	0.5	0.2	0.5	0.5	1.46223	1.354	1.56458	2.1576	1.37471	0.0110979	0.0181421	-0.00715205	0.0918404	0.113928	-0.00247196	0.00915178
58	Gambia	429.112	35.8518	0.207402	4.88795	10.0673	4.26823	47.6672	23.8336	0.5	0.1	0.6	0.35	0.75	0.4	0.4	0.5	0.4	0.476384	0.41626	0.533247	0.596916	0.427767	0.00546344	0.00313527	0.00152051	0.0433833	0.0535025	0.0256674	-0.000209386
59	Georgia	297.028	14.1465	9.22198	8.87718	197.015	46.7431	172.932	34.5864	0.2	0.4	0.6	0.4	0.8	0.4	0.2	0.6	0.6	0.405807	0.363513	0.445807	0.62361	0.371608	0.134576	0.0755255	-0.00340931	0.17398	0.380672	0.0172739	0.0175933
60	Germany	9073.23	16.4768	0.0785015	15.5055	195.637	85.8357	292.74	146.37	0.5	0.5	0.45	0.25	0.9	0.8	0.2	0.2	0.2	0.274694	0.181717	0.2823	0.614788	0.191611	3.98888	2.07087	-0.15359	1.54058	7.44675	0.475091	0.247778
61	Ghana	8519.78	15.5838	0.186292	7.73575	5.79748	14.3472	35.4269	21.2561	0.6	0.1	0.6	0.4	0.8	0.3	0.2	0.2	0.2	0.189296	0.124139	0.250919	0.387105	0.136609	0.0303272	0.0183263	-0.00441486	0.773514	0.817752	0.0822506	0.0422552
62	Greece	3162.79	15.5055	9.66295	7.68985	36.9232	25.5593	90.1295	54.0777	0.6	0.4	0.6	0.4	0.9	0.7	0.2	0.4	0.4	0.481395	0.43825	0.522201	0.791929	0.446507	0.628185	0.390207	-0.0192242	1.30851	2.30768	0.12092	0.0606192
63	Guatemala	2574.56	15.5137	2.53194	9.12793	183.711	156.174	171.811	68.7244	0.4	0.2	0.4	0.4	0.8	0.4	0.2	0.5	0.5	0.549148	0.517943	0.578662	0.661337	0.523915	0.100658	0.204418	0.019915	1.9993	2.32429	-0.0233365	0.141313
64	Guinea	3012.61	26.8605	0.114979	4.00961	4.77293	23.4034	45.2642	27.1585	0.6	0.1	0.6	0.4	0.75	0.3	0.3	0.4	0.4	0.338092	0.306712	0.367771	0.429818	0.312718	0.0759283	0.0337253	0.00402333	0.444364	0.558041	0.09625	0.0196237
65	Guinea-Bissau	181.992	21.4932	0.552032	4.71879	50.0717	71.9735	95.8389	57.5033	0.6	0.1	0.6	0.4	0.75	0.3	0.3	0.5	0.4	0.764014	0.738602	0.788047	0.827062	0.743465	0.032022	0.0106921	0.000621372	0.0707704	0.114106	0.00543947	0.00617183
66	Guyana	143.182	29.8813	16.6713	8.77722	63.8517	78.3218	142.857	71.4286	0.5	0.2	0.4	0.4	0.8	0.4	0.3	0.4	0.4	0.363288	0.339871	0.385436	0.517174	0.344353	0.00532434	0.0170212	-0.0025557	0.088139	0.107929	-0.00296528	0.00543366
67	Haiti	1001.56	15.97	2.55455	4.92875	0	48.3775	49.3145	24.6572	0.5	0.1	0.6	0.35	0.75	0.4	0.2	0.5	0.5	0.369992	0.332309	0.405632	0.489848	0.339521	0.00676387	0.0187967	0.000811815	0.437218	0.46359	0.0731251	0.0146838
68	Honduras	782.852	12.1794	3.52579	6.62493	39.2534	114.927	87.0941	26.1282	0.3	0.1	0.4	0.4	0.8	0.4	0.2	0.6	0.6	0.324558	0.300046	0.347741	0.419097	0.304738	0.045338	0.0567372	-0.00145742	0.383961	0.484579	-0.00036192	0.0482819
69	Hungary	3530.34	17.8386	0.268946	9.14923	95.6389	21.9127	134.35	94.0453	0.7	0.4	0.5	0.35	0.9	0.7	0.2	0.2	0.2	0.401629	0.362706	0.438442	0.773292	0.370156	1.03922	0.470723	-0.0323765	0.338583	1.81615	0.0583975	0.05688
70	Iceland	1.00982	3.94333	0.471429	0.58146	534.329	2078.53	794.931	39.7466	0.05	0.6	0.3	0.6	0.9	0.7	0.1	0.6	0.6	0.605952	0.57118	0.638838	0.763817	0.577835	0.00687792	0.0036994	-1.47759e-05	0.01036	0.0209225	-0.000108106	0.001166
71	India	182840	31.0056	11.5728	15.1141	70.917	18.5338	129.557	51.8229	0.4	0.4	0.5	0.32	0.8	0.5	0.3	0.2	0.3	0.49502	0.457971	0.530059	0.627307	0.465062	27.4855	35.8791	0.0797647	28.6131	92.0575	5.69993	8.04755
72	Indonesia	40975.9	20.2519	7.06441	10.9841	68.7471	22.2231	122.221	54.9996	0.45	0.2	0.5	0.3	0.8	0.4	0.3	0.3	0.3	0.284362	0.234944	0.3311	0.502038	0.244402	1.40338	2.49083	-0.0105382	7.23183	11.1155	1.55205	0.678624
73	Iran	8604.66	19.3781	23.146	3.99994	61.2931	73.907	128.732	64.3658	0.5	0.2	0.5	0.45	0.9	0.6	0.2	0.4	0.4	0.506792	0.474589	0.537249	0.681641	0.480752	1.30809	1.83824	-0.0902949	10.8556	13.9116	-0.126687	0.352525
74	Iraq	1684	17.4159	99.926	4.13569	92.3901	16.011	183.284	73.3137	0.4	0.2	0.6	0.45	0.8	0.4	0.2	0.4	0.4	0.673475	0.625334	0.719004	0.888515	0.634548	0.188685	0.518422	-0.0190785	1.72583	2.41386	0.0151928	0.0241235
75	Ireland	291.207	10.6401	1.30976	6.88475	973.787	12.6051	738.056	221.417	0.3	0.7	0.5	0.4	1	0.7	0.2	0.2	0.1	0.799177	0.756915	0.839147	1.02533	0.765003	2.94139	1.16559	-0.0259001	0.0622122	4.14329	0.0346815	0.173623
76	Israel	195.375	15.7715	11.4386	5.86784	249.229	90.6841	211.794	105.897	0.5	0.4	0.5	0.45	1	0.7	0.2	0.4	0.4	0.80541	0.73546	0.778528	0.828369	0.739696	0.266494	0.149883	0.000212316	2.04621	2.4628	-0.00252455	0.0295334
77	Italy	6901.43	23.3619	6.22854	15.0781	54.5329	62.9564	151.612	75.8062	0.5	0.4	0.45	0.3	1	0.7	0.3	0.3	0.3	0.560596	0.413696	0.488756	0.738522	0.421079	3.96324	2.29905	-0.171292	1.18184	7.27284	0.212714	0.257442
78	Jamaica	69.8276	16.2261	10.1546	2.95693	28.8156	200.163	129.771	51.9085	0.4	0.1	0.2	0.3	0.9	0.6	0.2	0.6	0.6	0.600369	0.56652	0.632383	0.723731	0.572998	0.0172827	0.00859429	0.000300982	0.736012	0.76219	-0.00134679	0.00640239
79	Japan	2934.77	31.5398	37.6112	12.3995	46.7805	60.8006	164.554	82.2768	0.5	0.2	0.4	0.25	1	0.6	0.4	0.3	0.3	0.476112	0.446355	0.504255	0.623517	0.45205	1.56023	0.787524	-0.0175693	3.76007	6.09025	0.0800304	0.16881
80	Jordan	143.258	14.9919	9.45733	3.47031	251.194	40.7167	282.353	70.5882	0.25	0.6	0.6	0.4	0.9	0.6	0.2	0.4	0.4	0.479629	0.431451	0.525194	0.697474	0.440671	0.054902	0.0757294	-0.0052847	0.146437	0.271784	0.00834237	0.014926
81	Kazakhstan	14575.1	18.7395	2.90876	5.22936	1.92549	34.1116	47.7196	33.4037	0.7	0.35	0.6	0.4	0.9	0.5	0.2	0.3	0.3	0.329528	0.287356	0.369414	0.610573	0.295427	0.408853	0.365533	-0.0404427	1.10549	1.83944	0.297466	0.145149
82	Kenya	3784.21	14.9134	0.666136	6.28951	339.021	101.76	171.266	102.759	0.6	0.2	0.6	0.4	0.75	0.4	0.2	0.5	0.4	0.508624	0.463431	0.551365	0.760614	0.472081	0.194558	0.121885	-0.0222526	4.13845	4.43264	0.0850648	0.0719493
83	Kuwait	6.82759	13.7649	163.471	5.09636	-152.009	1288.57	790.727	158.145	0.2	0.6	0.1	0.3	1	0.7	0.2	0.4	0.4	0.551536	0.444519	0.50174	0.569593	0.450148	0.0293541	0.0197539	-0.00100527	0.10217	0.150273	-0.000361563	0.00544188
84	Kyrgyzstan	715.758	16.3943	24.197	5.12741	79.1143	148.21	171.852	85.9261	0.5	0.2	0.4	0.35	0.75	0.4	0.2	0.4	0.4	0.361573	0.314577	0.406019	0.707633	0.323572	0.0200936	0.103344	-0.00938345	0.475851	0.589905	0.00880325	0.0402246
85	Lao People's Democratic Republic	1361.18	26.0511	5.97162	11.6727	6.97759	83.8807	95.6529	81.305	0.85	0.1	0.4	0.35	0.8	0.4	0.3	0.3	0.3	0.254281	0.209769	0.296379	0.462029	0.218288	0.00650012	0.0181439	-0.000657547	0.194158	0.218144	-0.00422839	0.0352622
86	Latvia	520.753	16.8626	0.144793	4.78091	194.053	40.7732	196.084	137.259	0.7	0.4	0.5	0.45	0.9	0.6	0.2	0.2	0.2	0.177476	0.13423	0.218376	0.45099	0.142507	0.024846	0.0342078	-0.00165755	0.180566	0.237962	-0.0114746	0.00330327
87	Lebanon	221.859	17.0084	10.6432	7.11347	56.3757	59.3061	113.95	45.5801	0.4	0.2	0.5	0.4	0.9	0.6	0.2	0.5	0.5	0.457334	0.421454	0.491268	0.604293	0.428321	0.016747	0.039368	-0.000923531	0.284403	0.339594	0.00517814	0.0114803
88	Lesotho	169.701	13.4262	0.0477369	5.06367	1739.83	992.777	1695.3	847.648	0.5	0.2	0.5	0.4	0.8	0.4	0.2	0.4	0.4	2.3691	2.22977	2.50087	2.69465	2.25643	0.024482	0.00898392	0.00197955	0.0794942	0.11494	-1.71446e-05	0.00834564
89	Liberia	420.474	23.5902	0.0396809	10.8005	0.933577	44.8939	49.2055	24.6028	0.5	0.1	0.6	0.4	0.75	0.4	0.3	0.6	0.5	0.657179	0.627424	0.685321	0.775167	0.633118	0.0185809	0.0156799	-0.00219363	0.147849	0.179916	0.0174741	0.00845639
90	Libya	647.492	15.8617	17.3079	2.6545	902.978	70.1483	199.268	79.7071	0.4	0.1	0.6	0.4	0.9	0.6	0.2	0.6	0.6	0.457248	0.437604	0.475828	0.513453	0.441363	0.00423332	0.019514	0.000969308	0.54102	0.565736	0.00574356	-0.00118704
91	Lithuania	1082.54	17.0562	0.112259	6.41809	141.703	42.9476	174.499	122.15	0.7	0.4	0.5	0.4	0.9	0.6	0.2	0.3	0.2	0.197287	0.161785	0.230864	0.334413	0.16858	0.131829	0.0698666	0.000908916	0.285731	0.488335	0.00167864	0.00876007
92	Luxembourg	41.2756	16.1303	0.0274512	15.2862	637.604	162.762	825.581	247.674	0.3	0.7	0.3	0.4	1	0.7	0.2	0.2	0.2	1.07671	1.00072	1.14857	1.45872	1.01526	0.172362	0.0925443	-0.00123481	0.0308768	0.294548	0.000800277	0.0142504
93	Madagascar	1930.91	22.2662	9.91211	4.99655	0.68025	251.721	206.486	144.54	0.7	0.1	0.4	0.35	0.75	0.4	0.3	0.4	0.4	0.512505	0.455263	0.566644	0.759957	0.466218	0.0331019	0.0377928	-0.014364	1.57868	1.63521	-0.0140949	0.0539216
94	Malawi	4646.54	24.1231	0.53284	5.83768	312.886	75.2094	167.107	83.5535	0.5	0.2	0.5	0.35	0.75	0.4	0.3	0.5	0.4	0.348661	0.266618	0.426255	0.606118	0.28232	0.0659269	0.0518398	-0.00901998	4.40348	4.51223	0.0820924	0.0262516
95	Malaysia	7854.38	6.03364	1.16956	4.67012	27.6485	15.477	51.2375	20.495	0.4	0.2	0.6	0.4	0.9	0.6	0.1	0.5	0.5	0.573827	0.534503	0.611019	0.734368	0.542029	0.935203	0.60258	0.00659953	1.42169	2.96607	0.378364	0.158515
96	Mali	9707.44	20.0915	1.47936	4.32198	117.009	23.3124	95.7207	57.4324	0.6	0.1	0.6	0.35	0.75	0.3	0.3	0.4	0.3	0.485863	0.429513	0.539157	0.597069	0.440298	0.154191	0.0672491	0.0284292	2.96909	3.21896	0.242656	-0.0013867
97	Mauritania	211.758	18.0707	6.84288	3.31633	0	1032.55	166.81	83.4049	0.5	0.1	0.4	0.35	0.75	0.3	0.2	0.8	0.5	0.741693	0.494644	0.589719	0.667853	0.503996	0.00314671	0.00675652	-0.00356771	0.0678261	0.0741616	0.00014053	0.0718133
98	Mexico	13404.7	16.84	13.2351	11.3533	71.5377	84.9512	135.807	67.9034	0.5	0.2	0.5	0.35	0.9	0.6	0.2	0.4	0.4	0.467799	0.428188	0.505262	0.649541	0.435769	4.34684	1.0918	-0.141377	7.85331	13.1506	0.411086	0.626565
99	Mongolia	206.825	19.177	1.94001	3.09456	-1707.43	939.093	563.966	45.1173	0.08	0.8	0.1	0.3	0.8	0.4	0.2	0.8	0.6	1.12511	1.10934	1.19259	1.25062	1.11753	0.406418	0.302723	0.0974181	0.0783877	0.884947	-0.00828713	0.193812
100	Morocco	6366.44	18.9869	3.82289	5.09132	151.273	51.702	124.497	74.698	0.6	0.2	0.6	0.4	0.8	0.4	0.2	0.4	0.4	0.143996	0.0897808	0.195272	0.376053	0.100157	0.0729852	0.0317402	-0.012627	2.9567	3.0488	0.138153	0.0655696
101	Mozambique	4756.98	20.0314	0.404011	6.35018	5.61102	30.2908	38.6991	19.3496	0.5	0.1	0.6	0.4	0.75	0.3	0.3	0.6	0.5	0.478448	0.436784	0.517852	0.603134	0.444758	0.126048	0.0612144	0.00182051	0.828281	1.01736	0.207882	0.0656195
102	Myanmar	14617.5	26.8061	5.65804	8.90045	39.0053	66.3667	116.484	81.5388	0.7	0.3	0.5	0.3	0.75	0.4	0.3	0.4	0.35	0.36971	0.324259	0.412696	0.709408	0.332958	0.262224	0.72574	-0.0667053	4.13441	5.05567	0.646782	0.0817462
103	Namibia	258.621	13.7018	1.01868	2.39935	2365.28	544.164	364.44	145.776	0.4	0.2	0.5	0.4	0.9	0.5	0.2	0.8	0.5	1.59667	1.55251	1.63844	1.68777	1.56097	0.165069	0.0257342	0.00154008	0.0965547	0.288898	0.000990179	0.0346639
104	Nepal	4916.11	22.6676	6.125	13.6475	24.6795	40.429	100.466	55.2564	0.55	0.2	0.5	0.35	0.75	0.4	0.3	0.4	0.4	0.211373	0.150838	0.268624	0.583242	0.162424	0.277335	0.144325	-0.0140399	0.385693	0.793314	0.184459	0.0861128
105	Netherlands	563.598	16.2111	0.374697	17.6308	300.426	951.806	847.954	254.386	0.3	0.6	0.3	0.4	1	0.8	0.2	0.2	0.1	0.712973	0.651352	0.715508	0.8286	0.657662	2.39668	1.32539	-0.0210457	2.2055	5.90652	-0.0143991	0.183562
106	New Zealand	337.51	15.6403	38.211	6.10618	469.674	810.919	1131.52	226.304	0.2	0.8	0.1	0.2	1	0.8	0.2	0.5	0.5	0.832603	0.798633	0.864731	0.95803	0.805134	1.71149	0.260281	0.0382269	0.506619	2.51662	0.0256546	0.208099
107	Nicaragua	637.16	18.271	4.06649	6.36609	5.72482	150.562	75.9702	30.3881	0.4	0.1	0.4	0.4	0.8	0.4	0.2	0.5	0.6	0.582536	0.556718	0.606953	0.661223	0.561659	0.0635529	0.0814147	0.0123477	0.396556	0.553871	-0.00328986	0.0792108
108	Niger	24259.8	18.8379	0.0812852	4.00257	13.5918	1.89433	27.5265	13.7632	0.5	0.1	0.6	0.4	0.75	0.4	0.3	0.4	0.3	0.319096	0.245016	0.38916	0.506097	0.259194	0.173287	0.0686321	-0.0486449	0.587945	0.781219	0.640583	0.00828982
109	Nigeria	77366.8	19.3232	0.21136	6.12242	3.00083	12.672	37.6703	22.6022	0.6	0.1	0.5	0.3	0.6	0.3	0.4	0.3	0.2	0.218865	0.148954	0.284984	0.491771	0.162334	0.919968	0.186975	-0.0738079	11.6763	12.7095	1.39569	0.0875934
110	Norway	374.85	15.0996	8.92977	6.26632	565.289	154.604	727.513	145.503	0.2	0.8	0.3	0.4	1	0.7	0.2	0.2	0.1	0.20709	0.116067	0.293177	0.629665	0.133488	0.180297	0.11749	-0.00655351	0.0892026	0.380436	0.00160756	0.0280797
111	Oman	53.3581	12.809	69.657	2.77048	99.8056	47.3279	192.758	57.8273	0.3	0.4	0.5	0.4	1	0.7	0.2	0.4	0.4	0.486325	0.454282	0.516631	0.626967	0.460414	0.026496	0.0190095	0.000634097	0.0374595	0.0835991	0.000836262	0.00471498
112	Pakistan	18854.3	20.5957	26.4933	11.4864	111.632	79.8531	234.792	70.4375	0.3	0.3	0.45	0.3	0.8	0.4	0.2	0.4	0.4	0.39104	0.34852	0.431254	0.544751	0.356658	3.92574	5.04196	0.0890026	1.23855	10.2953	0.8341	1.5656
113	Panama	426.136	20.3771	4.91624	8.25607	80.8615	219.446	298.958	89.6874	0.3	0.4	0.2	0.3	0.9	0.6	0.3	0.4	0.4	0.829784	0.750474	0.904792	1.12332	0.765653	0.18504	0.045254	-0.00146125	0.184137	0.41297	-0.00430831	0.034431
114	Papua New Guinea	743.23	11.298	0.00302733	11.6626	47.7591	14.7068	68.8029	27.5212	0.4	0.2	0.6	0.4	0.8	0.4	0.2	0.8	0.6	0.689177	0.65245	0.723912	0.802344	0.659479	0.0653433	0.0307695	0.00567646	0.29737	0.399159	0.0419339	0.0187519
115	Paraguay	5695.93	101.574	1.03665	6.53718	120.066	17.0707	196.096	166.682	0.85	0.2	0.6	0.2	0.8	0.4	0.5	0.2	0.1	0.13088	0.0687955	0.189599	0.511345	0.0806778	0.0453256	0.0268014	-0.00674088	0.660002	0.725388	0.394804	-0.0309048
116	Peru	2109.17	17.4949	11.9945	3.26137	84.5129	175.795	137.331	68.6656	0.5	0.2	0.4	0.4	0.9	0.6	0.2	0.5	0.5	0.54535	0.523056	0.566435	0.634682	0.527323	0.833548	0.335625	-0.00663772	4.11535	5.27789	-0.0370537	0.21142
117	Philippines	13755.8	19.6449	15.2065	11.7825	57.9741	22.7811	115.195	46.0781	0.4	0.2	0.5	0.35	0.8	0.4	0.2	0.35	0.4	0.109392	0.0458662	0.169472	0.635793	0.0580242	0.196044	0.313014	-0.048851	1.31055	1.77076	0.4183	0.102259
118	Poland	9444.27	16.0287	0.36373	9.07473	91.1951	43.2705	149.142	74.571	0.5	0.45	0.4	0.3	1	0.7	0.2	0.3	0.3	0.266449	0.2206	0.309812	0.52261	0.229375	2.31631	1.2467	-0.0603353	0.750123	4.2528	0.230786	0.169574
119	Portugal	1041.53	14.0038	27.3283	6.21193	29.5737	95.7769	156.02	39.005	0.25	0.45	0.3	0.3	1	0.7	0.2	0.4	0.4	0.632057	0.571743	0.638765	0.737341	0.578336	1.10249	0.706113	-0.0173559	0.992359	2.78361	0.010018	0.0886529
120	Puerto Rico	8.27586	11.2866	11.0023	4.09186	18.6313	986.247	468.075	46.8075	0.1	0.1	0.1	0.4	1	0.7	0.2	0.8	0.6	0.528041	0.492891	0.561285	0.60081	0.499618	0.008401	0.00364184	0.000737964	0.0802118	0.0929926	-0.000806252	0.00301866
121	Qatar	2.30224	13.7603	194.248	3.61961	1057.46	648.527	1165.24	116.524	0.1	0.8	0.1	0.4	1	0.7	0.2	0.4	0.4	0.690931	0.648722	0.730852	0.824399	0.6568	0.00764174	0.0074379	0.000270681	0.0107208	0.0260711	1.55379e-05	0.0017864
122	Republic of Korea (South Korea)	1186.44	29.13	34.1141	23.7578	74.1009	79.7573	221.349	88.5397	0.4	0.4	0.2	0.3	1	0.6	0.3	0.3	0.3	0.37206	0.334054	0.408006	0.538496	0.341328	0.575426	0.405343	-0.0045043	0.909189	1.88545	-0.0427931	0.0841763
123	Republic of Moldova	943.063	20.4343	0.0752377	7.95364	36.9304	35.3253	86.6588	43.3294	0.5	0.1	0.5	0.4	0.8	0.4	0.3	0.8	0.6	0.244983	0.216732	0.271702	0.419562	0.222139	0.0729579	0.108626	-0.00699724	0.174738	0.349325	0.0260911	0.0067541
124	Reunion	32.1285	25.4788	4.05039	5	12.6281	179.9	153.071	61.2283	0.4	0.1	0.4	0.4	0.75	0.4	0.3	0.8	0.6	0.375305	0.33706	0.411475	0.43152	0.34438	0.00013838	0.00059581	0.000788287	0	0.00152248	-0.000133331	0.00100947
125	Romania	4318.18	17.5159	0.476165	8.20936	31.1996	30.3552	86.4734	51.884	0.6	0.5	0.5	0.3	0.9	0.6	0.2	0.2	0.2	0.0727041	-0.0179378	0.0811768	0.43775	-0.00818885	0.0713429	0.0883148	-0.0148639	0.770001	0.914795	0.25286	-0.00191053
126	Russian Federation	49173.1	21.7465	0.730702	5.93488	8.31813	36.0672	73.152	51.2064	0.7	0.3	0.5	0.3	0.9	0.5	0.3	0.3	0.3	0.234202	0.192082	0.274038	0.423378	0.200143	0.160579	1.36967	-0.0160446	5.04788	6.56209	1.65346	0.0459559
127	Rwanda	2009.19	18.1829	0.108594	13.9857	217.02	68.1933	116.361	58.1807	0.5	0.1	0.6	0.4	0.75	0.4	0.2	0.6	0.6	0.530429	0.467474	0.58997	0.793232	0.479523	0.0686449	0.0410718	-0.00336696	2.22017	2.32652	0.0719095	0.0118416
128	Saint Kitts and Nevis	0.974796	15.1622	0.451745	3	316.865	129.162	198.415	29.7623	0.15	0.2	0.2	0.4	1	0.6	0.2	0.5	0.5	0.236424	0.175251	0.29428	0.311124	0.186959	2.58393e-05	1.67663e-05	2.73795e-05	0.00237056	0.00244055	-6.19369e-05	2.99673e-05
129	Saint Lucia	4.63683	12.2709	13.6956	2.82307	130.854	120.109	229.183	22.9183	0.1	0.4	0.2	0.4	0.9	0.5	0.2	0.5	0.5	0.513074	0.469299	0.554476	0.581768	0.477677	0.000159032	0.000487499	0.000437451	0.00283034	0.00391433	-0.000280728	0.000413788
130	Saint Vincent and the Grenadines	11.5936	14.2315	0	2.97875	0	17.7776	28.074	15.4407	0.55	0.1	0.6	0.4	0.9	0.5	0.2	0.3	0.3	0.264949	0.225766	0.302006	0.323841	0.233265	4.89443e-05	3.90907e-05	3.87565e-05	0.0186641	0.0187908	0.000234608	5.29098e-05
131	Samoa	32.3518	13.0221	0.0680454	4	1.36279	57.1059	55.7444	22.2977	0.4	0.1	0.5	0.4	0.8	0.3	0.2	0.5	0.5	0.388684	0.348601	0.426593	0.558691	0.356272	0.000580009	0.000711886	0.00014673	0.0401492	0.0415878	0.000297272	0.000391734
132	Sao Tome and Principe	23.9452	12.4763	0	3.83886	0	17.1711	20.5345	8.21379	0.4	0.1	0.6	0.45	0.8	0.4	0.2	0.5	0.5	0.581288	0.562525	0.599033	0.60664	0.566116	0.000224748	0.000206442	0.000432904	0.00537821	0.00624231	0.00032118	0.000200862
133	Saudi Arabia	755.034	14.6724	131.725	2.5423	649.845	85.0146	698.758	139.752	0.2	0.8	0.5	0.4	1	0.7	0.2	0.2	0.2	0.682195	0.630925	0.730685	0.845758	0.640737	0.740637	0.680822	0.00136739	1.58863	3.01145	0.028764	0.133511
134	Senegal	2792.49	39.502	1.3261	4.95066	16.013	48.3608	85.0598	51.0359	0.6	0.1	0.6	0.3	0.8	0.4	0.4	0.8	0.6	0.599711	0.571626	0.626272	0.680151	0.577001	0.0871308	0.0748602	-0.0149855	0	0.147006	0.182955	0.0157998
135	Seychelles	1.36838	13	0.84507	3	518.388	594.198	208.456	62.5367	0.3	0.2	0.2	0.3	0.9	0.6	0.2	0.6	0.6	0.989764	0.970399	1.00808	1.00937	0.974105	5.58583e-05	1.60533e-05	0.00017811	0.000988061	0.00123808	-2.01179e-05	0.000146148
136	Sierra Leone	1925.09	25.4649	0.0560691	3.91466	0.313909	7.63528	35.0603	21.0362	0.6	0.1	0.6	0.35	0.75	0.25	0.3	0.2	0.3	0.167375	0.102913	0.228342	0.320851	0.115251	0.0025524	0.00274607	0.000906469	0.635291	0.641495	0.0656411	0.00296152
137	Singapore	0.997601	13	17.7495	3	264.53	745.179	845.977	67.6781	0.08	0.4	0.1	0.3	1	0.7	0.1	0.4	0.4	0.0173206	0.165288	0.260054	0.299027	0.174609	0.000305575	0.000223505	0.000128104	0.000374002	0.00103119	-3.83837e-05	0.000104061
138	Slovakia	931.23	21.853	0.071618	9.01898	179.883	29.6386	200.244	120.146	0.6	0.4	0.5	0.4	1	0.7	0.3	0.2	0.2	0.288114	0.236545	0.336887	0.718134	0.246415	0.270632	0.124284	-0.00826155	0.269314	0.655968	-0.00428515	0.0130605
139	Somalia	411.244	13.9848	9.67711	3.07385	56.0296	109.19	98.3146	29.4944	0.3	0.1	0.5	0.4	0.75	0.4	0.2	0.8	0.6	0.623569	0.583859	0.661125	0.708045	0.591459	0.0120184	0.0156115	0.00137176	0.0676883	0.09669	0.011855	0.0212717
140	South Africa	5626.67	32.7841	3.38089	5.05984	394.862	194.541	268.987	161.392	0.6	0.2	0.5	0.3	0.9	0.4	0.4	0.4	0.4	0.496809	0.437335	0.508286	0.632543	0.444314	0.472091	0.233502	-0.0523953	6.83462	7.48781	0.0979731	0.131643
141	Spain	12217	15.8549	6.64873	7.6289	66.3874	42.8582	137.94	55.1759	0.4	0.5	0.5	0.35	1	0.7	0.2	0.4	0.4	0.63559	0.555156	0.637861	0.754947	0.563291	7.54372	4.73768	-0.12507	2.35378	14.5101	0.48303	0.587845
142	Sri Lanka	2118.05	22.8688	16.2906	9.54605	59.7009	13.257	106.878	42.7511	0.4	0.4	0.6	0.4	0.8	0.4	0.3	0.5	0.5	0.489512	0.458087	0.519233	0.601176	0.464101	0.302638	0.349633	0.0122255	0.326813	0.99131	0.0948877	0.0925601
143	Sudan	11378.1	21.3739	4.30235	2.87056	672.602	36.5144	146.641	80.6528	0.55	0.2	0.5	0.35	0.8	0.4	0.3	0.5	0.6	0.55417	0.50195	0.603559	0.668445	0.511945	0.522389	0.133723	0.00320069	2.26212	2.92144	0.179215	0.0311495
144	Suriname	55.3289	30.4604	20.0342	8.65189	162.862	55.1351	227.731	91.0925	0.4	0.4	0.5	0.3	0.9	0.6	0.4	0.3	0.3	0.439202	0.401617	0.474748	0.621215	0.40881	0.00210348	0.0087411	-0.000293995	0.0345004	0.0450509	0.00245092	0.00334201
145	Sweden	1637.58	15.8068	0.26256	7.26057	164.697	43.5872	215.033	129.02	0.6	0.4	0.5	0.45	1	0.7	0.2	0.2	0.1	0.495411	0.439809	0.547999	0.884837	0.45045	0.780243	0.393742	-0.0204966	0.184303	1.33779	-0.0373406	0.0571842
146	Switzerland	192.443	17.9656	2.13683	16.9953	41.1529	318.639	398.583	159.433	0.4	0.6	0.3	0.45	1	0.7	0.2	0.2	0.1	0.68507	0.659859	0.708914	0.860223	0.664684	0.746912	0.362415	-0.0122554	0.722264	1.81934	-0.0137748	0.0473836
147	Syrian Arab Republic	2784.83	16.7113	10.0906	5.34973	64.8772	2.97772	73.4498	44.0699	0.6	0.1	0.6	0.4	0.8	0.4	0.2	0.8	0.6	0.467632	0.413883	0.518467	0.710217	0.42417	0.0445429	0.147971	-0.00645018	0.721836	0.9079	0.154616	0.00529548
148	Tajikistan	478.113	16.8956	41.3213	4.49877	99.7693	177.779	215.472	86.189	0.4	0.2	0.2	0.3	0.75	0.4	0.2	0.3	0.3	0.296962	0.269387	0.323042	0.56206	0.274665	0.32703	0.156622	-0.0159685	0.379172	0.846856	-0.0184516	0.0334264
149	Thailand	18671	24.7821	8.61401	11.8641	48.7692	15.3723	98.3414	39.3366	0.4	0.2	0.5	0.3	0.9	0.6	0.3	0.5	0.45	0.399311	0.361243	0.435314	0.55776	0.368529	2.75814	2.17533	-0.045767	1.91186	6.79957	1.01204	0.484809
150	Timor-Leste	131.539	19.5708	18.0005	3	12.2794	58.7423	86.5323	34.6129	0.4	0.1	0.5	0.4	0.8	0.4	0.2	0.8	0.6	0.345096	0.304541	0.383453	0.438758	0.312303	0.0034777	0.00674917	0.00103152	0.0286009	0.0398593	0.00383519	0.00215775
151	Togo	1645.65	15.7239	0.0716662	9.71532	19.1005	36.8208	51.6217	30.973	0.6	0.1	0.6	0.4	0.75	0.4	0.2	0.8	0.6	0.219845	0.159272	0.277134	0.398749	0.170865	0.01045	0.00651335	-0.00252577	0.281606	0.296044	0.0966687	0.0130697
152	Tokelau	0.320808	13	0	3	46.7062	13.0251	85.2662	63.9496	0.75	0.2	0.6	0.35	0.75	0.4	0.1	0.4	0.4	0.383691	0.308466	0.454838	0.467478	0.322863	1.98557e-07	1.19362e-07	1.57363e-06	5.35499e-05	5.54415e-05	1.89731e-05	-2.02001e-06
153	Tonga	15.4614	18.081	0	2.96974	2.63503	51.4189	59.0018	32.451	0.55	0.1	0.5	0.35	0.8	0.4	0.2	0.6	0.6	0.31938	0.285271	0.351639	0.354639	0.291799	1.72927e-05	2.02094e-05	0.000210217	0.00639945	0.00664717	0.00069922	0.000166935
154	Trinidad and Tobago	19.2957	14.7649	1.80641	3.80975	32.3274	415.673	299.51	17.9706	0.06	0.4	0.1	0.25	1	0.7	0.2	0.8	0.6	0.607555	0.585263	0.628638	0.678685	0.589529	0.0273788	0.0132131	0.00143023	0.0567585	0.0987806	-0.0002086	0.00614303
155	Tunisia	2547.59	15.572	2.44692	7.98301	1053.7	58.7315	213.095	85.2378	0.4	0.1	0.6	0.4	0.9	0.6	0.2	0.8	0.6	0.553364	0.526676	0.578606	0.704106	0.531784	0.196749	0.12488	-0.0397391	2.37176	2.65365	0.0312273	0.0236905
156	Turkey	14126.6	18.2832	6.22194	7.66684	138.712	14.6083	139.515	83.7092	0.6	0.2	0.6	0.4	0.9	0.5	0.3	0.3	0.2	0.344931	0.304233	0.383422	0.565009	0.312022	3.24176	1.42008	-0.0866182	11.6811	16.2563	0.1223	0.246864
157	Turkmenistan	1021.52	18.2848	43.2598	3.6787	0	157.292	145.431	72.7154	0.5	0.2	0.4	0.3	0.8	0.4	0.2	0.4	0.4	0.480329	0.451078	0.507993	0.646927	0.456676	0.211859	0.238752	-0.00780074	0.418144	0.860954	0.0213196	0.0511385
158	Tuvalu	0.959483	13	0	3	31.5132	153.053	107.146	10.7146	0.1	0.1	0.2	0.3	0.9	0.6	0.2	0.6	0.6	0.670652	0.630286	0.708828	0.709181	0.638012	4.48458e-06	3.06595e-06	9.83371e-05	0.000106336	0.000212224	-1.85735e-05	5.80532e-05
159	Uganda	5881.4	16.7631	0.0753371	9.21022	435.971	27.1517	69.8448	45.3991	0.65	0.1	0.6	0.4	0.75	0.4	0.2	0.6	0.6	0.555934	0.492584	0.615848	0.824481	0.504708	0.263324	0.0860967	-0.012855	1.80027	2.13683	0.320272	0.0385412
160	Ukraine	19850.1	27.6914	0.585822	7.65986	31.7796	26.9172	93.609	74.8872	0.8	0.35	0.5	0.35	0.8	0.4	0.2	0.3	0.3	0.112897	0.0664425	0.156832	0.497733	0.0753333	0.253614	0.273734	-0.0261121	2.60771	3.10895	0.370711	-0.0570516
161	United Arab Emirates	28.9655	13.3333	226.624	3.45257	453.039	221.475	629.562	62.9562	0.1	0.6	0.4	0.35	1	0.7	0.2	0.5	0.5	0.519839	0.486902	0.550991	0.671886	0.493205	0.0724009	0.0554784	-0.0017136	0.0963859	0.222552	0.00126626	0.00902654
162	United Kingdom	4651.83	16.3532	0.785784	0.453987	190.915	154.292	333.071	166.536	0.5	0.6	0.4	0.3	0.9	0.8	0.2	0.1	0.3	0.430273	0.334913	0.430273	0.6898	0.344292	3.91897	2.04242	-0.116802	0.876961	6.72155	0.165063	0.408518
163	United Republic of Tanzania	19389.3	20.7133	0.507734	9.60314	177.109	27.8649	90.7479	63.5235	0.7	0.1	0.5	0.3	0.8	0.3	0.5	0.2	0.3	0.45111	0.395476	0.503727	0.809554	0.406124	0.413125	0.195615	-0.0697796	4.61283	5.15179	0.278805	-0.054432
164	United States of America	106084	62.9297	5.63372	13.7581	121.907	34.0596	222.06	155.442	0.7	0.5	0.45	0.3	1	0.7	0.4	0.4	0.2	0.279292	0.229729	0.326167	0.638511	0.239215	22.6348	4.65382	-0.850964	15.8371	42.2748	2.24673	1.85373
165	Uruguay	1743.37	101.714	4.55286	8.17496	40.2324	91.5624	207.531	145.272	0.7	0.2	0.4	0.3	0.9	0.6	0.5	0.2	0.1	0.246245	0.208969	0.281499	0.535998	0.216103	0.172638	0.0709596	-0.013677	0.352794	0.582714	-0.00958064	0.0404865
166	Uzbekistan	2522.09	16.2515	44.2695	6.27837	188.117	135.581	312.386	124.954	0.4	0.4	0.2	0.3	0.8	0.4	0.2	0.2	0.2	0.313261	0.28218	0.342658	0.47641	0.288128	0.746236	0.949056	-0.0340089	1.78728	3.44857	-0.0757141	0.247727
167	Vanuatu	80.6521	14.4063	0.30394	3	7.59664	31.2777	40.4086	16.1635	0.4	0.1	0.6	0.4	0.8	0.3	0.2	0.4	0.4	0.254728	0.209698	0.297316	0.47446	0.218316	0.000747705	0.000720277	2.93024e-05	0.00931418	0.0108115	0.00216004	0.000858334
168	Venezuela (Bolivarian Republic of)	1543.95	15.9492	35.3107	8.41876	58.6027	648.12	240.486	72.1459	0.3	0.4	0.1	0.3	0.8	0.4	0.1	0.5	0.5	1.02567	1.00118	1.04884	1.13469	1.00586	1.06076	0.685368	-0.0387891	1.4646	3.17194	-0.0470573	0.442274
169	Viet Nam	12825.6	26.3419	18.0455	13.1053	113.621	36.3466	196.111	78.4443	0.4	0.4	0.5	0.35	0.8	0.3	0.3	0.2	0.3	0.171641	0.122984	0.217659	0.386665	0.132296	1.30449	0.930781	-0.0398739	2.20102	4.39642	0.211121	0.239223
170	Yemen	654.744	14.8905	12.2543	2.18669	214.773	68.3309	79.6361	43.7999	0.55	0.1	0.6	0.4	0.8	0.4	0.2	0.8	0.6	0.607709	0.545239	0.666792	0.959168	0.557195	0.0198929	0.0553948	-0.0042058	1.06152	1.1326	0.0386016	0.0241493
171	Zambia	2673.73	30.1849	1.17591	6.01449	938.535	169.174	329.619	164.81	0.5	0.2	0.5	0.3	0.8	0.3	0.5	0.4	0.3	0.714331	0.678624	0.748102	0.816658	0.685458	0.306551	0.144683	-0.00782561	1.13846	1.58187	0.0322638	0.0944387
172	Zimbabwe	1714.62	21.1838	2.73569	4.61055	1942.08	256.589	286.609	143.304	0.5	0.1	0.6	0.35	0.75	0.3	0.3	0.5	0.3	1.00939	0.976019	1.04096	1.09748	0.982407	0.099561	0.0812581	3.17451e-05	2.92944	3.11029	0.0244015	0.0486565
173	ZZZ-GLOBAL	1.31061e+06	31.9056	6.13505	11.1988	67.6831	35.6731	130.392	72.5803	0.548	0.224738	0.500776	0.324306	0.9	0.5	0.312648	0.313759	0.300242	0.39258	0.343834	0.384892	0.606901	0.339359	193.655	150.191	-4.87002	307.798	646.774	37.5375	36.9726
note: all costs or benefits are based on constant 2017 US $

[truncated: 1 more sheets: S10]
