# Supplementary material for: Cost-effective mitigation of nitrogen pollution from global croplands
Source: Nature. 2023 Jan 4;613(7942):77–84. doi: 10.1038/s41586-022-05481-8 (PMC9842502; doi:10.1038/s41586-022-05481-8)
Supplement: Supplementary file 4 — Source Data Fig. 1 [file 41586_2022_5481_MOESM4_ESM.xlsx]

## Sheet: ReadMe
About this file
source data for
Fig. 1 | Geographical distribution of the sample sites of the global meta-analysis and the effects of management practices on cropland N use and loss.
Tab name	Tab content
map	Geographical distribution of the sample sites of the global meta-analysis
graph	the effects of management practices on cropland

## Sheet: map
x	y	measure appliction
31.4927	77.4125	4R
15	120	4R
44.715	-93.1	4R
42.317	-83.03	4R
49.5664	-119.637	4R
36.15	117.15	4R
44.23	-95.267	4R
45.3	-75.717	4R
43.567	-80.417	4R
45.083	-73.35	4R
31.4	120.417	4R
39.45	-91.05	4R
41.8	123.38	4R
40.08	116.28	4R
36.8	115	4R
35.304	113.92	4R
34.7828	117.149	4R
31.546	120.7	4R
30.9	121.397	4R
0.8	34.24	4R
38.433	106.35	4R
23.133	113.333	4R
51.009	6.312	4R
26.117	119.33	4R
53.917	9.917	4R
27	-109	4R
44.367	73.433	4R
40.22	116.23	4R
31.983	118.85	4R
48.717	9.194	4R
39.8	116.467	4R
37.6	114.67	4R
43.567	-97.2	4R
40.139	-79.233	4R
40.4686	-87.007	4R
36.967	117.983	4R
31.5458	120.7	4R
36.57	117.59	4R
36.864	117.83	4R
40.08	116.28	4R
36.5	115	4R
23.133	113.33	4R
31.533	120.683	4R
26.117	119.33	4R
32.0177	48.0208	4R
-17.7	31	4R
39.8	116.467	4R
23.133	113.267	4R
34.667	108.033	4R
22.317	87.317	4R
34.067	108.033	4R
38.71	115.45	4R
45.617	126.65	4R
36.8	118.9	4R
38.4	106.4	4R
31.433	120.467	4R
31.533	120.683	4R
35.683	51.317	4R
34.767	117.133	4R
36.68	118.53	4R
37.883	114.67	4R
14.067	100.617	4R
58.367	13.483	4R
31.67	120.25	4R
31.233	119.883	4R
31.533	120.683	4R
43.567	-97.2	4R
30.467	114.35	4R
30.083	119.133	4R
30.9	121.397	4R
35.2	107.67	4R
31.233	119.883	4R
-38.117	145.317	4R
-27.517	151.783	4R
-26.567	151.817	4R
40.8	-86.933	4R
31.533	120.683	4R
32.067	118.021	4R
36.0167	120.117	4R
36.12	-86.89	4R
31.25	120.2	4R
48.1797	11.3197	4R
31.2542	120.962	4R
31.283	119.83	4R
43.667	10.317	4R
36.8	115	4R
24.7153	90.4297	4R
31.25	120.95	4R
32	119.53	4R
29.95	115.55	4R
31.25	120.95	4R
43	-5.337	irrigation
40.533	-3.283	irrigation
36.85	117.83	irrigation
49.55	-119.63	irrigation
39.417	116.95	irrigation
-27.28	153.02	irrigation
45.617	126.65	irrigation
31.433	120.467	irrigation
36.88	118.73	irrigation
36.15	117.15	irrigation
36.68	118.53	irrigation
38.25	-98.617	irrigation
31.067	120.069	organic materials input
40.217	116.23	organic materials input
39.75	117.617	organic materials input
30.9	121.397	organic materials input
40.217	116.233	organic materials input
31.267	105.467	organic materials input
28.617	116.433	organic materials input
39.8	116.467	organic materials input
31.267	105.467	organic materials input
30.767	120.817	organic materials input
31	121	organic materials input
40.533	-3.283	organic materials input
32.07	118.78	organic materials input
46.8	130.2	organic materials input
34.3	108.03	organic materials input
28.53	120.6	organic materials input
36.93	118.63	organic materials input
39.8	116.483	organic materials input
32.067	118.967	organic materials input
32.017	118.867	organic materials input
31.267	105.467	organic materials input
31.2	121.13	organic materials input
32.35	119.9	organic materials input
31.267	119.9	organic materials input
39.767	8.567	organic materials input
43.5	124.8	organic materials input
42.067	-85.067	cultivation practice
47.008	-109.158	cultivation practice
28.042	116.153	cultivation practice
39.217	-92.117	cultivation practice
28.67	77.2	cultivation practice
-15.55	-47.73	cultivation practice
39.217	-92.117	cultivation practice
28.67	77.2	cultivation practice
45.85	-63.67	cultivation practice
41.86	-96.62	cultivation practice
36.2	-86.025	cultivation practice
40.08	116.28	cultivation practice
40.033	-83.033	cultivation practice
30.433	106.433	cultivation practice
29.933	115.517	cultivation practice
48.317	115.567	cultivation practice
40.8	-86.93	cultivation practice
47.767	-104.267	cultivation practice
29.917	115.5	cultivation practice
30.133	119.5	cultivation practice
31.1083	120.108	variety
36.15	117.15	variety
30.1667	77.6	rotation
25.4152	85.0589	rotation
23.9833	90.4	rotation
11.0001	79.8	rotation
38.6167	102.667	rotation
40.82	-96.65	rotation
31.5489	120.698	rotation
34.4	113.42	rotation
37.7667	-4.51667	rotation
44.715	-93.1	rotation
0.3	34.5833	rotation
44.23	-95.27	rotation
42.2167	-82.7333	rotation
46.276	-96.8125	rotation
42.9522	-92.5381	rotation
42.3333	-79.9167	rotation
-18.7667	34.3333	rotation
31.5167	120.1	rotation
31.2333	119.883	rotation
30.3444	77.87	rotation
30	120	rotation
40.1333	-88.2	rotation
47.5	-109.95	enhanced efficiency fertilizers
28.6167	77.2167	enhanced efficiency fertilizers
34.7828	117.149	enhanced efficiency fertilizers
32.1	118.8	enhanced efficiency fertilizers
36.9625	117.987	enhanced efficiency fertilizers
35.1333	116.883	enhanced efficiency fertilizers
35	114.4	enhanced efficiency fertilizers
41.5167	123.367	enhanced efficiency fertilizers
38.1897	116.123	enhanced efficiency fertilizers
40.5333	-3.28333	enhanced efficiency fertilizers
36.12	-86.89	enhanced efficiency fertilizers
30.3831	112.102	enhanced efficiency fertilizers
32.1	119.2	enhanced efficiency fertilizers
40.0833	116.2	enhanced efficiency fertilizers
32.35	119.9	enhanced efficiency fertilizers
34.7667	117.133	enhanced efficiency fertilizers
31.33	74.21	enhanced efficiency fertilizers
30.8333	120.667	enhanced efficiency fertilizers
30.5	120.3	enhanced efficiency fertilizers
-26.9713	152.39	enhanced efficiency fertilizers
-5.18333	119.417	enhanced efficiency fertilizers
36.57	117.59	enhanced efficiency fertilizers
-27.55	152.333	enhanced efficiency fertilizers
35.2	107.667	enhanced efficiency fertilizers
35	114.4	enhanced efficiency fertilizers
-38.1286	145.331	enhanced efficiency fertilizers
32.0167	118.867	enhanced efficiency fertilizers
-27.5167	151.783	enhanced efficiency fertilizers
-26.5817	151.829	enhanced efficiency fertilizers
40.3439	-86.6661	enhanced efficiency fertilizers
42.21	-82.75	enhanced efficiency fertilizers
46.9125	-96.6097	enhanced efficiency fertilizers
31.5458	120.699	enhanced efficiency fertilizers
46.6	-71.1667	buffer zone
17.55	101.017	buffer zone

## Sheet: graph
	NH3						N2O					NOx						N leaching						N runoff						yield						NUE
	lower		mean		upper		lower	mean	upper			lower	mean	upper				lower	mean	upper				lower	mean	upper				lower	mean	upper				lower	mean	upper
EEF	-82.23	12.86	-69.37	19.03	-50.34	11	-40.16	-35.1	-29.61	5.06	5.49	-58.73	-46.41	-29.49	12.32	16.92		-43.12	-29.23	-18.83	13.89	10.4		-65.31	-51.77	-36.21	13.54	15.56		13.38	24.82	40.41	11.44	15.59		4.83	18.37	47.73	13.54	29.36
Amendment	23.99	13.95	37.94	16.17	54.11	10	-12.22	1.14	16.77	13.36	15.63	-28.34	-18.62	-7.43	9.72	11.19		-33.43	-22.2	-9.4	11.23	12.8		-36.8	-27	-17.55	9.8	9.45		-5.81	11.42	26.02	17.23	14.6		5.88	35.7	73.91	29.82	38.21
Rate	-50.17	8.19	-41.98	9.41	-32.57	9	-64.48	-58.01	-50.82	6.47	7.19	-37.22	-26.43	-12.98	10.79	13.45		-45.7	-39.2	-32.47	6.5	6.73		-50.04	-45.29	-40.01	4.75	5.28		-5.71	-2.67	0.84	3.04	3.51		25.22	35.47	47.03	10.25	11.56
Type	-79.44	13.79	-65.65	17.03	-48.62	8	-22.31	-11.75	3.3	10.56	15.05	-58.39	-36.86	-8.17	21.53	28.69		-42.31	-18.98	10.23	23.33	29.21					0	0		-1.98	-0.71	0.67	1.27	1.38			83.8
Time	-18.33	35.53	17.2	35.57	52.77	7	-52.58	-38.33	-20.21	14.25	18.12	-86.35	-73.71	-54.84	12.64	18.87		9.86	46.47	81.31	36.61	34.84					0	0		18.27	26.19	35.03	7.92	8.84		-5.83	1.41	9.21	7.24	7.8
Placement	-82.77	10.45	-72.32	15.65	-56.67	6	-55.07	-32.97	-9.52	22.1	23.45				0	0		22.52	39.02	55.55	16.5	16.53					0	0		10.27	18.42	26.95	8.15	8.53		26.03	57.53	93.14	31.5	35.61
Legume	-36.87	0.31	-36.56	0.32	-36.24	5	-20.72	29.55	140.42	50.27	110.87				0	0		-45.98	-36.91	-25.74	9.07	11.17		-68.53	-34.43	39.42	34.1	73.85		8.54	18.84	29.41	10.3	10.57		50.9	58.88	68.75	7.98	9.87
New cultivar	-11.68	7.84	-3.84	10.82	6.98	4	-7.92	-6.76	-5.82	1.16	0.94				0	0		-9.74	8.87	34.82	18.61	25.95		-5.35	-0.5	3.05	4.85	3.55		3.3	5.94	8.93	2.64	2.99		20.08	22.84	25.67	2.76	2.83
Tillage	32.25	78.3	110.55	155.05	265.6	3	-22.97	-0.09	32.84	22.88	32.93	0	25.86	99.37	25.86	73.51		-27.77	-19.51	-10.89	8.26	8.62		-52.24	-24.42	51.27	27.82	75.69		-5.93	1.62	10.89	7.55	9.27					0	0
Irrigation	-56.57	20.46	-36.11	22.44	-13.67	2	-62.83	-45.41	-20.73	17.42	24.68	-97.41	-93.27	-87.4	4.14	5.87		-78.31	-68.85	-55.22	9.46	13.63					0	0		-11.07	-5.89	-0.53	5.18	5.36		3.51	10.06	18.69	6.55	8.63
Buffer zone						1				0	0				0	0		7.44	15.51	24.18	8.07	8.67		-62.06	-57.25	-51.6	4.81	5.65					0	0					0	0
