# Supplementary material for: Cost-effective mitigation of nitrogen pollution from global croplands
Source: Nature. 2023 Jan 4;613(7942):77–84. doi: 10.1038/s41586-022-05481-8 (PMC9842502; doi:10.1038/s41586-022-05481-8)
Supplement: Supplementary file 5 — Source Data Fig. 2 [file 41586_2022_5481_MOESM5_ESM.xlsx]

## Sheet: ReadMe
About this file
source data for
Fig. 2 | Changes in global N budget in croplands with the best adoption of the selected 11 measures
Tab name	Tab content
a	Change of Total N input
b	Change of N harvested
c	Change of NH3 emission
d	Change of N2O emission
e	Change of NOx emission
f	Change of N leaching and runoff
g	Change of N fertilizer use
h	Change of NUE

## Sheet: a
nation	Total N input
Afghanistan	7.24759
Albania	19.0087
Algeria	24.7956
Angola	29.0053
Antigua and Barbuda	4.02262
Argentina	5.5582
Armenia	8.99647
Australia	-4.87924
Austria	-33.8665
Azerbaijan	17.8879
Bahamas	-22.484
Bahrain	-390.97
Bangladesh	-30.3094
Barbados	-39.4955
Belarus	-17.5346
Belgium	-55.5587
Belize	-22.2469
Benin	5.12566
Bhutan	4.06331
Bolivia	7.58945
Botswana	380.942
Brazil	0.189656
Brunei Darussalam	47.4998
Bulgaria	3.16507
Burkina Faso	7.76579
Burundi	8.73098
Cabo Verde	1.29039
Cambodia	22.6474
Cameroon	5.7963
Canada	-1.80341
Central African Republic	12.4215
Chad	5.50347
Chile	69.3818
China	-69.6301
Colombia	1.95667
Comoros	5.32257
Congo	5.31112
Costa Rica	-30.3425
Côte d'Ivoire	-0.132053
Cuba	26.588
Cyprus	-26.1497
Czechia	15.7184
Democratic People's Republic of Korea (North Korea)	8.64932
Democratic Republic of the Congo	1.68283
Denmark	-13.9559
Djibouti	492.17
Dominican Republic	-8.30641
Ecuador	-11.8014
Egypt	138.834
El Salvador	-24.3566
Eritrea	33.1061
Estonia	24.2429
Ethiopia	1.07289
Fiji	-55.0038
Finland	-40.9363
France	-25.9813
Gabon	14.4939
Gambia	7.62428
Georgia	15.8851
Germany	-18.8084
Ghana	0.101724
Greece	-18.0217
Guatemala	23.3284
Guinea	5.40678
Guinea-Bissau	28.8828
Guyana	-1.5243
Haiti	11.2904
Honduras	-9.2376
Hungary	-12.7568
Iceland	18.6314
India	-34.2054
Indonesia	-12.6838
Iran	5.99178
Iraq	17.3133
Ireland	-193.118
Israel	-10.9788
Italy	-41.0753
Jamaica	16.1112
Japan	-73.9658
Jordan	-44.6474
Kazakhstan	3.69013
Kenya	75.1132
Kuwait	-23.3336
Kyrgyzstan	30.1163
Lao People's Democratic Republic	2.6692
Latvia	44.4948
Lebanon	-29.3133
Lesotho	416.876
Liberia	6.83616
Libya	163.617
Lithuania	26.9464
Luxembourg	-63.8028
Madagascar	78.3656
Malawi	56.1521
Malaysia	-20.5665
Mali	44.8529
Mauritania	80.5392
Mexico	8.99553
Mongolia	-129.19
Morocco	42.2858
Mozambique	2.72851
Myanmar	24.8054
Namibia	117.219
Nepal	-1.85137
Netherlands	-67.1035
New Zealand	-228.318
Nicaragua	-27.648
Niger	1.01674
Nigeria	5.62901
Norway	-27.0952
Oman	-71.9717
Pakistan	-57.5522
Panama	-0.0675702
Papua New Guinea	-7.66503
Paraguay	23.0695
Peru	17.1253
Philippines	-0.0308754
Poland	-15.1173
Portugal	-73.9941
Puerto Rico	20.2969
Qatar	8.46778
Republic of Korea (South Korea)	-67.3324
Republic of Moldova	10.8419
Reunion	60.7903
Romania	5.60236
Russian Federation	4.86506
Rwanda	52.1129
Saint Kitts and Nevis	27.2474
Saint Lucia	-10.1206
Saint Vincent and the Grenadines	1.64841
Samoa	4.46413
Sao Tome and Principe	-2.58989
Saudi Arabia	-72.5195
Senegal	29.7949
Seychelles	63.7227
Sierra Leone	3.99385
Singapore	75.0149
Slovakia	24.916
Somalia	8.87711
South Africa	169.708
Spain	-46.6982
Sri Lanka	-49.0139
Sudan	48.5344
Suriname	-20.6995
Sweden	-27.2087
Switzerland	-146.006
Syrian Arab Republic	8.04229
Tajikistan	47.9591
Thailand	-28.6824
Timor-Leste	9.28592
Togo	7.97462
Tokelau	4.84951
Tonga	13.2696
Trinidad and Tobago	-125.32
Tunisia	150.381
Turkey	15.8286
Turkmenistan	20.944
Tuvalu	0.338113
Uganda	13.0451
Ukraine	13.2116
United Arab Emirates	17.819
United Kingdom	-49.0379
United Republic of Tanzania	32.2977
United States of America	-4.71403
Uruguay	19.402
Uzbekistan	-20.5389
Vanuatu	3.13972
Venezuela (Bolivarian Republic of)	-96.5638
Viet Nam	-11.5046
Yemen	15.0789
Zambia	173.185
Zimbabwe	172.424

## Sheet: b
nation	N harvested
Afghanistan	9.65403
Albania	29.7118
Algeria	20.8808
Angola	16.9611
Antigua and Barbuda	1.22583
Argentina	8.43173
Armenia	27.3745
Australia	8.22886
Austria	20.1722
Azerbaijan	7.72966
Bahamas	10.6556
Bahrain	7.34756
Bangladesh	12.3937
Barbados	21.9292
Belarus	16.8847
Belgium	45.1699
Belize	19.241
Benin	4.20528
Bhutan	8.00179
Bolivia	14.0894
Botswana	133.967
Brazil	8.62222
Brunei Darussalam	5.66225
Bulgaria	6.78331
Burkina Faso	11.2548
Burundi	8.77079
Cabo Verde	12.6532
Cambodia	22.9983
Cameroon	5.76355
Canada	7.50787
Central African Republic	10.6172
Chad	7.65052
Chile	79.9732
China	8.1423
Colombia	29.3743
Comoros	7.05295
Congo	7.27677
Costa Rica	25.0821
Côte d'Ivoire	3.34513
Cuba	23.4625
Cyprus	22.2524
Czechia	59.7578
Democratic People's Republic of Korea (North Korea)	14.954
Democratic Republic of the Congo	2.4455
Denmark	12.7819
Djibouti	266.285
Dominican Republic	23.5379
Ecuador	16.4103
Egypt	133.604
El Salvador	13.422
Eritrea	21.6986
Estonia	24.6355
Ethiopia	7.67538
Fiji	14.1151
Finland	6.68158
France	12.1447
Gabon	12.7104
Gambia	8.58781
Georgia	15.6567
Germany	13.2073
Ghana	1.78648
Greece	5.31224
Guatemala	30.8582
Guinea	7.87136
Guinea-Bissau	28.3571
Guyana	23.8256
Haiti	10.4773
Honduras	11.297
Hungary	7.98135
Iceland	17.2865
India	8.09032
Indonesia	4.35541
Iran	23.3497
Iraq	30.7428
Ireland	45.8691
Israel	53.4568
Italy	6.91022
Jamaica	21.6855
Japan	8.57568
Jordan	7.14071
Kazakhstan	6.70478
Kenya	52.9232
Kuwait	87.1788
Kyrgyzstan	28.3241
Lao People's Democratic Republic	6.07008
Latvia	39.4896
Lebanon	7.44236
Lesotho	215.049
Liberia	12.2971
Libya	76.3702
Lithuania	29.5132
Luxembourg	52.4457
Madagascar	60.7342
Malawi	32.1445
Malaysia	1.69782
Mali	32.9862
Mauritania	47.7524
Mexico	22.4643
Mongolia	9.9059
Morocco	28.5107
Mozambique	6.18205
Myanmar	25.4555
Namibia	60.2634
Nepal	4.03979
Netherlands	105.656
New Zealand	76.6085
Nicaragua	14.3842
Niger	2.27835
Nigeria	5.19893
Norway	8.80265
Oman	13.6308
Pakistan	5.00234
Panama	14.1597
Papua New Guinea	6.34755
Paraguay	22.8225
Peru	42.0827
Philippines	3.41053
Poland	6.75855
Portugal	9.70102
Puerto Rico	20.5202
Qatar	36.954
Republic of Korea (South Korea)	8.86362
Republic of Moldova	15.5304
Reunion	33.9653
Romania	5.59939
Russian Federation	8.77493
Rwanda	31.8942
Saint Kitts and Nevis	7.8561
Saint Lucia	6.71501
Saint Vincent and the Grenadines	3.8086
Samoa	7.10855
Sao Tome and Principe	5.15141
Saudi Arabia	33.7516
Senegal	30.9768
Seychelles	37.719
Sierra Leone	3.95623
Singapore	19.3824
Slovakia	29.0208
Somalia	9.89018
South Africa	120.638
Spain	4.02088
Sri Lanka	3.7588
Sudan	32.3797
Suriname	22.4768
Sweden	11.0921
Switzerland	52.3478
Syrian Arab Republic	9.34871
Tajikistan	43.7518
Thailand	3.4746
Timor-Leste	11.3883
Togo	6.70948
Tokelau	5.55511
Tonga	13.6422
Trinidad and Tobago	11.3572
Tunisia	70.9248
Turkey	23.2038
Turkmenistan	28.9312
Tuvalu	3.72796
Uganda	12.6249
Ukraine	13.4073
United Arab Emirates	31.8047
United Kingdom	13.9919
United Republic of Tanzania	26.5411
United States of America	13.873
Uruguay	29.334
Uzbekistan	29.5055
Vanuatu	3.80159
Venezuela (Bolivarian Republic of)	32.9416
Viet Nam	6.73896
Yemen	13.8334
Zambia	112.964
Zimbabwe	99.6963

## Sheet: c
nation	NH3 emission
Afghanistan	-1.01312
Albania	-6.55603
Algeria	0.360362
Angola	1.29377
Antigua and Barbuda	-0.369543
Argentina	-0.733435
Armenia	-7.42058
Australia	-3.27993
Austria	-11.5902
Azerbaijan	0.0599862
Bahamas	-7.14388
Bahrain	-31.8654
Bangladesh	-6.58938
Barbados	-6.67922
Belarus	-7.65525
Belgium	-27.3474
Belize	-9.75473
Benin	-0.0649629
Bhutan	-0.479687
Bolivia	-0.746274
Botswana	31.5829
Brazil	-2.71479
Brunei Darussalam	1.84369
Bulgaria	-5.94813
Burkina Faso	-0.62634
Burundi	-0.179396
Cabo Verde	-1.07769
Cambodia	-0.466404
Cameroon	-0.337598
Canada	-2.75165
Central African Republic	-0.292273
Chad	-0.448216
Chile	-10.7151
China	-14.7439
Colombia	-7.09428
Comoros	-0.13186
Congo	-0.588993
Costa Rica	-10.9726
Côte d'Ivoire	-0.444355
Cuba	-1.11784
Cyprus	-11.5137
Czechia	-9.58405
Democratic People's Republic of Korea (North Korea)	-1.33055
Democratic Republic of the Congo	-0.219114
Denmark	-6.88858
Djibouti	42.4295
Dominican Republic	-7.30885
Ecuador	-7.63773
Egypt	-2.9457
El Salvador	-6.29967
Eritrea	0.813349
Estonia	-0.732998
Ethiopia	-0.560417
Fiji	-9.88988
Finland	-9.57278
France	-9.13633
Gabon	-0.263447
Gambia	-0.323642
Georgia	-2.4803
Germany	-9.29505
Ghana	-0.299483
Greece	-5.03452
Guatemala	-1.5001
Guinea	-0.28152
Guinea-Bissau	-0.219952
Guyana	-3.98573
Haiti	-0.215644
Honduras	-3.91173
Hungary	-4.67245
Iceland	-10.7723
India	-8.42809
Indonesia	-2.40701
Iran	-4.59338
Iraq	-4.41295
Ireland	-47.9125
Israel	-17.8222
Italy	-12.8725
Jamaica	-1.78393
Japan	-15.5883
Jordan	-18.2209
Kazakhstan	-0.742815
Kenya	2.38285
Kuwait	-78.3996
Kyrgyzstan	-1.19031
Lao People's Democratic Republic	-0.417359
Latvia	-0.078643
Lebanon	-8.21352
Lesotho	13.1675
Liberia	-0.774494
Libya	14.8197
Lithuania	-0.922247
Luxembourg	-24.8862
Madagascar	1.5888
Malawi	1.91777
Malaysia	-2.82393
Mali	0.638402
Mauritania	3.34622
Mexico	-4.11285
Mongolia	-3.34747
Morocco	2.13216
Mozambique	-0.471289
Myanmar	-0.674095
Namibia	5.21267
Nepal	-1.30279
Netherlands	-41.8935
New Zealand	-52.1437
Nicaragua	-2.45715
Niger	-0.512839
Nigeria	-0.16428
Norway	-12.6584
Oman	-12.6768
Pakistan	-12.063
Panama	-3.45812
Papua New Guinea	-1.34952
Paraguay	-0.323397
Peru	-5.59255
Philippines	-1.54787
Poland	-5.5453
Portugal	-20.4517
Puerto Rico	-2.97277
Qatar	-17.5924
Republic of Korea (South Korea)	-15.2768
Republic of Moldova	-1.58408
Reunion	0.687508
Romania	-0.839609
Russian Federation	-0.681446
Rwanda	1.2937
Saint Kitts and Nevis	0.396547
Saint Lucia	-2.60869
Saint Vincent and the Grenadines	-0.213815
Samoa	-0.320442
Sao Tome and Principe	-0.464336
Saudi Arabia	-32.1118
Senegal	-0.724348
Seychelles	0.765147
Sierra Leone	-0.0284599
Singapore	9.95805
Slovakia	-2.09831
Somalia	-0.811058
South Africa	6.96616
Spain	-12.004
Sri Lanka	-7.1598
Sudan	1.65489
Suriname	-7.18728
Sweden	-9.10162
Switzerland	-38.4495
Syrian Arab Republic	-0.658991
Tajikistan	-2.46419
Thailand	-5.52578
Timor-Leste	-0.30108
Togo	-0.031873
Tokelau	-0.0782669
Tonga	-0.029433
Trinidad and Tobago	-22.853
Tunisia	17.4736
Turkey	-2.55787
Turkmenistan	-2.5926
Tuvalu	-0.0103734
Uganda	-0.12874
Ukraine	-0.390498
United Arab Emirates	-15.1886
United Kingdom	-15.6842
United Republic of Tanzania	0.548818
United States of America	-5.02543
Uruguay	-2.77028
Uzbekistan	-12.866
Vanuatu	-0.221554
Venezuela (Bolivarian Republic of)	-23.7584
Viet Nam	-4.69806
Yemen	-0.310444
Zambia	5.1339
Zimbabwe	8.11742

## Sheet: d
nation	N2O emission
Afghanistan	-0.102011
Albania	-0.338681
Algeria	0.0491996
Angola	0.268016
Antigua and Barbuda	-0.178797
Argentina	-0.0552007
Armenia	-0.50856
Australia	-0.442616
Austria	-0.94462
Azerbaijan	0.148727
Bahamas	-1.84765
Bahrain	-29.2323
Bangladesh	-1.64804
Barbados	-4.47924
Belarus	-1.43419
Belgium	-2.66609
Belize	-0.827203
Benin	0.00354172
Bhutan	-0.271495
Bolivia	-0.34727
Botswana	12.5043
Brazil	-0.302417
Brunei Darussalam	1.14155
Bulgaria	-0.111458
Burkina Faso	-0.184483
Burundi	-0.0468669
Cabo Verde	-0.905902
Cambodia	-0.0474973
Cameroon	-0.0141795
Canada	-0.167073
Central African Republic	0.000258334
Chad	-0.136686
Chile	-0.810077
China	-2.86286
Colombia	-1.00194
Comoros	-0.174828
Congo	-0.0426926
Costa Rica	-1.98118
Côte d'Ivoire	-0.155862
Cuba	-0.0764803
Cyprus	-2.6949
Czechia	-1.34671
Democratic People's Republic of Korea (North Korea)	-0.270425
Democratic Republic of the Congo	-0.0533727
Denmark	-0.780579
Djibouti	10.1906
Dominican Republic	-1.0421
Ecuador	-0.510071
Egypt	-0.169537
El Salvador	-1.78413
Eritrea	0.606693
Estonia	-0.0795101
Ethiopia	-0.229022
Fiji	-1.38781
Finland	-1.21977
France	-0.824508
Gabon	-0.00246567
Gambia	-0.130352
Georgia	-0.213573
Germany	-0.745786
Ghana	-0.0953086
Greece	-0.534426
Guatemala	-0.448614
Guinea	-0.136936
Guinea-Bissau	-0.0418201
Guyana	-0.60879
Haiti	-0.0176723
Honduras	-0.862931
Hungary	-0.361277
Iceland	-0.949145
India	-1.80475
Indonesia	-0.626654
Iran	-0.562472
Iraq	-0.607134
Ireland	-7.14667
Israel	-2.8479
Italy	-0.848377
Jamaica	-0.333706
Japan	-2.58441
Jordan	-1.97094
Kazakhstan	-0.0790378
Kenya	0.489296
Kuwait	-5.96573
Kyrgyzstan	-0.0422668
Lao People's Democratic Republic	-0.115503
Latvia	0.0542145
Lebanon	-1.40545
Lesotho	9.44214
Liberia	-0.213376
Libya	3.78172
Lithuania	-0.181543
Luxembourg	-3.9352
Madagascar	0.208579
Malawi	0.839615
Malaysia	-0.791394
Mali	0.566907
Mauritania	1.28409
Mexico	-0.531008
Mongolia	-7.79936
Morocco	0.396457
Mozambique	-0.180688
Myanmar	-0.0434997
Namibia	2.75333
Nepal	-0.177883
Netherlands	-6.10772
New Zealand	-12.8398
Nicaragua	-1.83675
Niger	-0.0904731
Nigeria	-0.0114037
Norway	-1.74244
Oman	-3.01527
Pakistan	-2.67882
Panama	-0.702004
Papua New Guinea	-0.632092
Paraguay	-0.0223721
Peru	-1.02431
Philippines	-0.112054
Poland	-0.684176
Portugal	-3.10846
Puerto Rico	-1.00312
Qatar	-2.70737
Republic of Korea (South Korea)	-2.76033
Republic of Moldova	-0.164688
Reunion	1.5576
Romania	-0.0352433
Russian Federation	-0.155477
Rwanda	0.550763
Saint Kitts and Nevis	1.0369
Saint Lucia	-1.70979
Saint Vincent and the Grenadines	-0.201594
Samoa	-0.135294
Sao Tome and Principe	-0.637139
Saudi Arabia	-5.57462
Senegal	-0.127112
Seychelles	1.81752
Sierra Leone	-0.0336728
Singapore	1.2834
Slovakia	-0.144262
Somalia	-0.181033
South Africa	1.38244
Spain	-1.87564
Sri Lanka	-2.12466
Sudan	0.748439
Suriname	-1.44768
Sweden	-0.926241
Switzerland	-4.59034
Syrian Arab Republic	-0.0731005
Tajikistan	-0.0521909
Thailand	-1.17001
Timor-Leste	-0.230015
Togo	0.0193451
Tokelau	-0.101027
Tonga	-0.155633
Trinidad and Tobago	-6.45635
Tunisia	1.95788
Turkey	-0.276315
Turkmenistan	-0.293989
Tuvalu	-0.597895
Uganda	-0.0135533
Ukraine	-0.0214066
United Arab Emirates	-1.38172
United Kingdom	-1.5414
United Republic of Tanzania	0.0988239
United States of America	-0.457321
Uruguay	-0.245486
Uzbekistan	-1.68476
Vanuatu	-0.0488766
Venezuela (Bolivarian Republic of)	-4.34913
Viet Nam	-0.768772
Yemen	-0.00195227
Zambia	2.22833
Zimbabwe	3.08568

## Sheet: e
nation	NOx emission
Afghanistan	-0.368228
Albania	-1.20739
Algeria	0.272453
Angola	1.05557
Antigua and Barbuda	-0.00899584
Argentina	-0.192887
Armenia	-1.27763
Australia	-0.84213
Austria	-1.98881
Azerbaijan	0.164789
Bahamas	-0.776162
Bahrain	-1.89671
Bangladesh	-1.34843
Barbados	-0.714695
Belarus	-1.31612
Belgium	-3.66004
Belize	-3.22862
Benin	0.00575308
Bhutan	-0.292021
Bolivia	-0.333784
Botswana	19.6975
Brazil	-0.581102
Brunei Darussalam	1.61102
Bulgaria	-0.4456
Burkina Faso	-0.421457
Burundi	-0.0756948
Cabo Verde	-0.0702727
Cambodia	-0.201836
Cameroon	-0.158994
Canada	-0.568758
Central African Republic	0.00235299
Chad	-0.293052
Chile	-1.06147
China	-3.29003
Colombia	-1.39575
Comoros	-0.0041125
Congo	-0.41666
Costa Rica	-2.19746
Côte d'Ivoire	-0.294783
Cuba	-0.195398
Cyprus	-1.69952
Czechia	-1.57234
Democratic People's Republic of Korea (North Korea)	-0.267992
Democratic Republic of the Congo	-0.181278
Denmark	-0.934758
Djibouti	6.74499
Dominican Republic	-2.63696
Ecuador	-2.09868
Egypt	-0.13099
El Salvador	-1.81174
Eritrea	0.768237
Estonia	-0.0706545
Ethiopia	-0.364349
Fiji	-5.57509
Finland	-1.64216
France	-1.47982
Gabon	-0.0170842
Gambia	-0.0725771
Georgia	-0.342369
Germany	-1.25771
Ghana	-0.173638
Greece	-0.854662
Guatemala	-0.434096
Guinea	-0.184777
Guinea-Bissau	-0.0794826
Guyana	-2.22827
Haiti	-0.0187453
Honduras	-1.27176
Hungary	-0.915296
Iceland	-0.663755
India	-1.76932
Indonesia	-0.702251
Iran	-0.790499
Iraq	-0.883084
Ireland	-8.06777
Israel	-2.15129
Italy	-1.97434
Jamaica	-0.314957
Japan	-2.64571
Jordan	-2.47177
Kazakhstan	-0.293282
Kenya	1.3973
Kuwait	-5.03109
Kyrgyzstan	-0.115739
Lao People's Democratic Republic	-0.217526
Latvia	0.0676703
Lebanon	-1.5371
Lesotho	12.5449
Liberia	-0.657127
Libya	3.57252
Lithuania	-0.128596
Luxembourg	-3.81872
Madagascar	1.57237
Malawi	1.68896
Malaysia	-0.97839
Mali	0.455145
Mauritania	2.71928
Mexico	-0.919759
Mongolia	-2.26984
Morocco	0.60237
Mozambique	-0.306759
Myanmar	-0.13676
Namibia	5.45234
Nepal	-0.468975
Netherlands	-5.23494
New Zealand	-6.65703
Nicaragua	-2.24195
Niger	-0.296015
Nigeria	-0.0293682
Norway	-1.38162
Oman	-1.83218
Pakistan	-1.76007
Panama	-0.999705
Papua New Guinea	-0.696939
Paraguay	-0.0429607
Peru	-1.21994
Philippines	-0.320236
Poland	-0.943453
Portugal	-3.25511
Puerto Rico	-1.31266
Qatar	-1.50411
Republic of Korea (South Korea)	-2.29255
Republic of Moldova	-0.522528
Reunion	0.571693
Romania	-0.117308
Russian Federation	-0.192643
Rwanda	1.24391
Saint Kitts and Nevis	0.035776
Saint Lucia	-0.151457
Saint Vincent and the Grenadines	-0.0158749
Samoa	-0.0293159
Sao Tome and Principe	-0.0112069
Saudi Arabia	-4.0193
Senegal	-0.33431
Seychelles	0.00724338
Sierra Leone	-0.0150559
Singapore	0.353033
Slovakia	-0.297702
Somalia	-0.268548
South Africa	2.76178
Spain	-1.96675
Sri Lanka	-1.95014
Sudan	1.18801
Suriname	-2.02963
Sweden	-1.40867
Switzerland	-5.7956
Syrian Arab Republic	-0.085251
Tajikistan	-0.177475
Thailand	-1.61589
Timor-Leste	-0.194687
Togo	0.0554919
Tokelau	-1.66854e-05
Tonga	-0.00205036
Trinidad and Tobago	-5.31706
Tunisia	5.02355
Turkey	-0.400541
Turkmenistan	-0.302456
Tuvalu	-0.000871843
Uganda	-0.0374065
Ukraine	-0.0716539
United Arab Emirates	-1.18333
United Kingdom	-2.12749
United Republic of Tanzania	0.512699
United States of America	-0.872224
Uruguay	-0.74199
Uzbekistan	-1.68907
Vanuatu	-0.0431717
Venezuela (Bolivarian Republic of)	-7.09111
Viet Nam	-0.696861
Yemen	-0.00370163
Zambia	4.78764
Zimbabwe	5.64647

## Sheet: f
nation	N leaching and runoff
Afghanistan	-1.38033
Albania	-8.55598
Algeria	1.47752
Angola	5.41009
Antigua and Barbuda	0.0568266
Argentina	-1.93083
Armenia	-12.7159
Australia	-7.0653
Austria	-34.2542
Azerbaijan	5.28661
Bahamas	-11.2689
Bahrain	-28.1598
Bangladesh	-19.0629
Barbados	-15.8986
Belarus	-15.5782
Belgium	-57.9384
Belize	-26.0101
Benin	0.204003
Bhutan	-1.09654
Bolivia	-2.77329
Botswana	40.192
Brazil	-3.789
Brunei Darussalam	11.4173
Bulgaria	-2.92486
Burkina Faso	-1.25978
Burundi	-0.0975948
Cabo Verde	-1.17097
Cambodia	-0.487258
Cameroon	-0.153736
Canada	-6.20011
Central African Republic	0.473339
Chad	-0.702567
Chile	-8.15844
China	-34.6256
Colombia	-15.7624
Comoros	-0.0961269
Congo	-1.36282
Costa Rica	-29.4771
Côte d'Ivoire	-1.43727
Cuba	0.3956
Cyprus	-13.0835
Czechia	-23.8958
Democratic People's Republic of Korea (North Korea)	-3.59212
Democratic Republic of the Congo	-0.411823
Denmark	-14.8774
Djibouti	44.7089
Dominican Republic	-15.7484
Ecuador	-16.6852
Egypt	0.339338
El Salvador	-13.071
Eritrea	1.41707
Estonia	-0.665635
Ethiopia	-3.25669
Fiji	-41.8912
Finland	-26.7284
France	-22.8799
Gabon	0.530289
Gambia	-0.348035
Georgia	-1.446
Germany	-20.0943
Ghana	-0.73358
Greece	-13.5696
Guatemala	-4.40521
Guinea	-1.13266
Guinea-Bissau	-0.0123999
Guyana	-15.4358
Haiti	0.11883
Honduras	-9.4821
Hungary	-13.086
Iceland	-4.92436
India	-16.2843
Indonesia	-9.43071
Iran	-8.8902
Iraq	-6.72357
Ireland	-124.047
Israel	-21.8165
Italy	-29.5352
Jamaica	-2.79865
Japan	-40.9313
Jordan	-17.6211
Kazakhstan	-1.73472
Kenya	11.0263
Kuwait	-35.4719
Kyrgyzstan	0.131737
Lao People's Democratic Republic	-1.95814
Latvia	2.13886
Lebanon	-15.1736
Lesotho	61.4187
Liberia	-2.71285
Libya	21.0581
Lithuania	-1.64934
Luxembourg	-61.7106
Madagascar	7.91579
Malawi	8.69133
Malaysia	-10.9978
Mali	2.64339
Mauritania	4.85826
Mexico	-6.05122
Mongolia	-56.195
Morocco	4.73752
Mozambique	-1.47978
Myanmar	-0.709361
Namibia	10.7426
Nepal	-3.68766
Netherlands	-85.8382
New Zealand	-137.11
Nicaragua	-19.4615
Niger	-0.22521
Nigeria	0.0491974
Norway	-20.4488
Oman	-44.5214
Pakistan	-25.7653
Panama	-6.61642
Papua New Guinea	-6.13594
Paraguay	-0.125938
Peru	-11.0079
Philippines	-2.71429
Poland	-11.5175
Portugal	-33.2108
Puerto Rico	-1.90958
Qatar	-13.2399
Republic of Korea (South Korea)	-35.6215
Republic of Moldova	-2.94578
Reunion	4.07788
Romania	-0.463123
Russian Federation	-2.2498
Rwanda	9.61655
Saint Kitts and Nevis	0.731735
Saint Lucia	-2.83722
Saint Vincent and the Grenadines	-0.360397
Samoa	-1.8838
Sao Tome and Principe	-0.877993
Saudi Arabia	-31.6645
Senegal	-0.527146
Seychelles	4.18203
Sierra Leone	-0.100411
Singapore	7.34624
Slovakia	-3.37158
Somalia	-0.343375
South Africa	18.2582
Spain	-20.0782
Sri Lanka	-23.1677
Sudan	3.02578
Suriname	-23.6914
Sweden	-21.7687
Switzerland	-116.047
Syrian Arab Republic	-0.687795
Tajikistan	0.683257
Thailand	-14.9086
Timor-Leste	-1.09502
Togo	0.322915
Tokelau	0.54521
Tonga	-0.0301585
Trinidad and Tobago	-54.2018
Tunisia	30.4599
Turkey	-3.97915
Turkmenistan	-4.74193
Tuvalu	-0.0147801
Uganda	0.0362116
Ukraine	-0.347592
United Arab Emirates	-10.5947
United Kingdom	-36.0003
United Republic of Tanzania	2.76394
United States of America	-10.8237
Uruguay	-6.3851
Uzbekistan	-25.8354
Vanuatu	-0.631019
Venezuela (Bolivarian Republic of)	-58.9942
Viet Nam	-9.44249
Yemen	0.322183
Zambia	18.8664
Zimbabwe	19.7356

## Sheet: g
nation	N fertilizer use
Afghanistan	-2.8147
Albania	-40.0585
Algeria	21.6053
Angola	22.4929
Antigua and Barbuda	4.24641
Argentina	3.90161
Armenia	3.55778
Australia	-7.15123
Austria	-74.4324
Azerbaijan	7.52217
Bahamas	-41.8683
Bahrain	-396.989
Bangladesh	-27.3429
Barbados	-38.6604
Belarus	-45.9468
Belgium	-144.81
Belize	-22.6304
Benin	0.110173
Bhutan	-4.90824
Bolivia	2.75131
Botswana	367.406
Brazil	-8.65772
Brunei Darussalam	46.1286
Bulgaria	-0.24058
Burkina Faso	5.14623
Burundi	6.07263
Cabo Verde	-3.7055
Cambodia	7.49144
Cameroon	4.3991
Canada	-4.93609
Central African Republic	0.536953
Chad	1.09041
Chile	18.4505
China	-67.8943
Colombia	-24.1957
Comoros	4.53895
Congo	2.31612
Costa Rica	-47.0517
Côte d'Ivoire	1.59199
Cuba	20.6559
Cyprus	-63.0254
Czechia	1.64781
Democratic People's Republic of Korea (North Korea)	4.68635
Democratic Republic of the Congo	2.12805
Denmark	-23.2733
Djibouti	455.678
Dominican Republic	-24.8017
Ecuador	-28.7516
Egypt	133.852
El Salvador	-30.6492
Eritrea	27.0569
Estonia	10.3003
Ethiopia	1.04485
Fiji	-54.2922
Finland	-42.2312
France	-28.051
Gabon	12.2287
Gambia	1.79035
Georgia	8.76561
Germany	-17.957
Ghana	0.942372
Greece	-23.6972
Guatemala	16.8988
Guinea	2.28612
Guinea-Bissau	23.8907
Guyana	-3.12092
Haiti	5.489
Honduras	-7.346
Hungary	-11.393
Iceland	6.40167
India	-35.3417
Indonesia	-13.302
Iran	-6.29849
Iraq	13.3608
Ireland	-196.965
Israel	-34.5606
Italy	-40.2952
Jamaica	-5.70618
Japan	-70.6144
Jordan	-55.5554
Kazakhstan	0.349803
Kenya	55.3012
Kuwait	-312.563
Kyrgyzstan	8.05757
Lao People's Democratic Republic	1.28444
Latvia	32.5539
Lebanon	-33.2257
Lesotho	359.367
Liberia	9.05468
Libya	157.529
Lithuania	16.7185
Luxembourg	-162.107
Madagascar	61.4022
Malawi	50.4635
Malaysia	-21.0258
Mali	34.0736
Mauritania	53.229
Mexico	-6.3863
Mongolia	-144.979
Morocco	37.2131
Mozambique	2.47929
Myanmar	13.324
Namibia	85.2219
Nepal	-9.22482
Netherlands	-120.156
New Zealand	-599.744
Nicaragua	-37.9623
Niger	1.33675
Nigeria	4.67505
Norway	-49.0906
Oman	-83.6661
Pakistan	-73.7631
Panama	-38.5284
Papua New Guinea	-5.96239
Paraguay	19.7202
Peru	0.971607
Philippines	0.658377
Poland	-15.0648
Portugal	-88.1338
Puerto Rico	-161.155
Qatar	-93.2607
Republic of Korea (South Korea)	-65.3484
Republic of Moldova	3.91444
Reunion	34.6784
Romania	2.57281
Russian Federation	-3.81737
Rwanda	36.0075
Saint Kitts and Nevis	13.3753
Saint Lucia	-23.2451
Saint Vincent and the Grenadines	-3.86011
Samoa	0.748119
Sao Tome and Principe	-7.06883
Saudi Arabia	-116.704
Senegal	24.81
Seychelles	53.7663
Sierra Leone	1.97547
Singapore	3.61903
Slovakia	12.7928
Somalia	-5.91694
South Africa	158.459
Spain	-44.9111
Sri Lanka	-45.2518
Sudan	39.9988
Suriname	-31.4344
Sweden	-27.612
Switzerland	-181.367
Syrian Arab Republic	3.12902
Tajikistan	14.9791
Thailand	-25.696
Timor-Leste	-6.57888
Togo	3.48585
Tokelau	-1.41569
Tonga	-0.324694
Trinidad and Tobago	-193.658
Tunisia	135.589
Turkey	13.5154
Turkmenistan	1.9334
Tuvalu	0.76795
Uganda	4.67481
Ukraine	7.96958
United Arab Emirates	-93.7512
United Kingdom	-79.1171
United Republic of Tanzania	26.1769
United States of America	-8.87982
Uruguay	-1.37876
Uzbekistan	-51.7046
Vanuatu	-3.61606
Venezuela (Bolivarian Republic of)	-108.796
Viet Nam	-15.2886
Yemen	5.68506
Zambia	165.909
Zimbabwe	164.356

## Sheet: h
nation	NUE
Afghanistan	0.0745437
Albania	0.0863301
Algeria	0.0956172
Angola	0.0658497
Antigua and Barbuda	0.00847152
Argentina	0.0266409
Armenia	0.0932038
Australia	0.127988
Austria	0.171877
Azerbaijan	-0.0739341
Bahamas	0.0831097
Bahrain	0.0759647
Bangladesh	0.19825
Barbados	0.0839253
Belarus	0.108081
Belgium	0.106447
Belize	0.115683
Benin	0.0305976
Bhutan	0.0799318
Bolivia	0.0798787
Botswana	0.158935
Brazil	0.0543217
Brunei Darussalam	0.0128408
Bulgaria	0.0356052
Burkina Faso	0.140496
Burundi	0.100567
Cabo Verde	0.293772
Cambodia	0.087031
Cameroon	0.0577887
Canada	0.0673608
Central African Republic	0.11942
Chad	0.119012
Chile	0.12756
China	0.172685
Colombia	0.12395
Comoros	0.133597
Congo	0.126752
Costa Rica	0.110792
Côte d'Ivoire	0.140971
Cuba	0.119281
Cyprus	0.134729
Czechia	0.199731
Democratic People's Republic of Korea (North Korea)	0.0962087
Democratic Republic of the Congo	0.0579863
Denmark	0.0852044
Djibouti	0.295195
Dominican Republic	0.157541
Ecuador	0.156666
Egypt	0.200996
El Salvador	0.185285
Eritrea	0.158939
Estonia	0.0596582
Ethiopia	0.14043
Fiji	0.19032
Finland	0.144466
France	0.111543
Gabon	0.140911
Gambia	0.108779
Georgia	0.0691722
Germany	0.0730891
Ghana	0.0528461
Greece	0.139718
Guatemala	0.164374
Guinea	0.136297
Guinea-Bissau	0.262496
Guyana	0.170183
Haiti	0.126157
Honduras	0.115118
Hungary	0.122386
Iceland	0.0261262
India	0.139962
Indonesia	0.084458
Iran	0.171704
Iraq	0.143898
Ireland	0.139698
Israel	0.262209
Italy	0.142143
Jamaica	0.165096
Japan	0.17347
Jordan	0.0847244
Kazakhstan	0.0990219
Kenya	0.140577
Kuwait	0.0922304
Kyrgyzstan	0.106563
Lao People's Democratic Republic	0.0500925
Latvia	0.0607215
Lebanon	0.13599
Lesotho	0.180044
Liberia	0.209647
Libya	0.19071
Lithuania	0.0762916
Luxembourg	0.11965
Madagascar	0.10988
Malawi	0.0700325
Malaysia	0.147561
Mali	0.116116
Mauritania	0.137252
Mexico	0.142829
Mongolia	0.0493237
Morocco	0.0497091
Mozambique	0.1402
Myanmar	0.102116
Namibia	0.233043
Nepal	0.0612004
Netherlands	0.146345
New Zealand	0.112159
Nicaragua	0.187733
Niger	0.0707003
Nigeria	0.0556523
Norway	0.027818
Oman	0.124318
Pakistan	0.0924094
Panama	0.100095
Papua New Guinea	0.170314
Paraguay	0.0237317
Peru	0.221685
Philippines	0.0364833
Poland	0.0874038
Portugal	0.116457
Puerto Rico	0.0473985
Qatar	0.0494205
Republic of Korea (South Korea)	0.115071
Republic of Moldova	0.11583
Reunion	0.115254
Romania	0.0230593
Russian Federation	0.0763254
Rwanda	0.113539
Saint Kitts and Nevis	0.0306095
Saint Lucia	0.0416831
Saint Vincent and the Grenadines	0.0982444
Samoa	0.114364
Sao Tome and Principe	0.218273
Saudi Arabia	0.0833726
Senegal	0.215206
Seychelles	0.208672
Sierra Leone	0.0489549
Singapore	0.0188382
Slovakia	0.0844657
Somalia	0.126663
South Africa	0.155424
Spain	0.144337
Sri Lanka	0.153329
Sudan	0.135253
Suriname	0.128849
Sweden	0.118914
Switzerland	0.20562
Syrian Arab Republic	0.116878
Tajikistan	0.122361
Thailand	0.120318
Timor-Leste	0.104949
Togo	0.0617605
Tokelau	0.0649282
Tonga	0.123934
Trinidad and Tobago	0.0374611
Tunisia	0.179687
Turkey	0.114674
Turkmenistan	0.17626
Tuvalu	0.0497722
Uganda	0.114287
Ukraine	0.0324929
United Arab Emirates	0.048559
United Kingdom	0.107916
United Republic of Tanzania	0.101869
United States of America	0.0771056
Uruguay	0.0870672
Uzbekistan	0.117262
Vanuatu	0.0795873
Venezuela (Bolivarian Republic of)	0.195812
Viet Nam	0.0576185
Yemen	0.127301
Zambia	0.198216
Zimbabwe	0.247194
