# Supplementary material for: Cost-effective mitigation of nitrogen pollution from global croplands
Source: Nature. 2023 Jan 4;613(7942):77–84. doi: 10.1038/s41586-022-05481-8 (PMC9842502; doi:10.1038/s41586-022-05481-8)
Supplement: Supplementary file 6 — Source Data Fig. 3 [file 41586_2022_5481_MOESM6_ESM.xlsx]

## Sheet: ReadMe
About this file
source data for
Fig. 3 | Costs and benefits of implementation of the 11 selected measures in 2015
Tab name	Tab content
(a)	Total costs and benefits variations in major global regions in 2015 under best-fitted mitigation options
(b)	Total abatement cost ($/ha)
(c)	Total benefits ($/ha)
(d)	Ecosystem benefit ($/ha)
(e)	Health benefit ($/ha)
(f)	Yield benefit ($/ha)
(g)	Climate impact ($/ha)

## Sheet: (a)
region	Net implementation cost	Health benefit	Ecosystem benefit	Climate impact	Yield benefit	Fertilizer saving
Brazil	-2.7269	1.44545	2.57711	-0.232826	7.463	-0.44536
China	-4.85427	51.3603	42.436	-0.130502	17.0586	-8.45359
Europe	-3.06281	20.241	35.3288	-0.810615	12.156	-1.69002
FSU	-0.391602	3.32681	1.38342	-0.0744769	14.8048	-0.21453
India	-3.06101	29.1992	20.979	0.426024	17.8933	-4.64541
Latin America	-0.374982	2.20756	5.19946	-0.204716	18.0852	-0.149729
MENA	-0.113467	1.74454	2.22501	-0.0264338	25.2491	1.25253
Other Asian	-3.01836	14.1311	11.171	0.261751	15.4536	-2.29114
Other OECD	-0.738589	1.8483	6.43206	-0.0769404	2.88671	-0.430144
SSA	0.439517	-1.1424	-1.86578	-0.0198232	46.0258	2.94018
North America	-0.948418	5.36191	26.0677	-0.861592	18.5496	-0.708226

## Sheet: (b)
nation	abatement cost ($/ha)
Afghanistan	2.06388
Albania	28.9155
Algeria	-0.638463
Angola	-3.92604
Antigua and Barbuda	0.501602
Argentina	0.883371
Armenia	10.7117
Australia	25.7297
Austria	50.2109
Azerbaijan	-0.261452
Bahamas	8.79093
Bahrain	59.9413
Bangladesh	31.0538
Barbados	11.8732
Belarus	21.6819
Belgium	342.922
Belize	16.449
Benin	0.0835021
Bhutan	13.5248
Bolivia	2.29812
Botswana	-17.7004
Brazil	35.517
Brunei Darussalam	-2.3824
Bulgaria	59.3047
Burkina Faso	11.9201
Burundi	0.36235
Cabo Verde	2.46464
Cambodia	0.63144
Cameroon	0.612926
Canada	2.88263
Central African Republic	0.347593
Chad	6.23347
Chile	-4.38027
China	26.121
Colombia	15.1192
Comoros	0.341881
Congo	1.10147
Costa Rica	18.0458
Côte d'Ivoire	1.074
Cuba	1.65521
Cyprus	36.3073
Czechia	69.1342
Democratic People's Republic of Korea (North Korea)	44.4183
Democratic Republic of the Congo	0.476757
Denmark	52.4457
Djibouti	-118.73
Dominican Republic	13.0871
Ecuador	11.2711
Egypt	2.28349
El Salvador	11.786
Eritrea	-4.37656
Estonia	1.71545
Ethiopia	0.152427
Fiji	21.0705
Finland	122.049
France	42.017
Gabon	0.337061
Gambia	5.10774
Georgia	9.43575
Germany	36.6414
Ghana	0.682116
Greece	15.9487
Guatemala	2.61245
Guinea	0.723879
Guinea-Bissau	0.409505
Guyana	4.9533
Haiti	0.579741
Honduras	7.20154
Hungary	16.6525
Iceland	42.8516
India	15.6028
Indonesia	2.68097
Iran	2.91275
Iraq	7.38054
Ireland	447.96
Israel	14.6521
Italy	56.4608
Jamaica	2.89732
Japan	26.0832
Jordan	28.3355
Kazakhstan	1.72339
Kenya	-15.5936
Kuwait	110.852
Kyrgyzstan	1.2809
Lao People's Democratic Republic	0.715424
Latvia	-0.0450635
Lebanon	13.9481
Lesotho	-45.7009
Liberia	1.974
Libya	-20.2893
Lithuania	1.2843
Luxembourg	88.783
Madagascar	-3.51171
Malawi	-13.339
Malaysia	43.001
Mali	-2.98882
Mauritania	-12.4943
Mexico	4.45089
Mongolia	20.0817
Morocco	-3.28963
Mozambique	1.4381
Myanmar	0.838507
Namibia	-22.8112
Nepal	2.27943
Netherlands	43.2582
New Zealand	66.5279
Nicaragua	7.78448
Niger	1.07919
Nigeria	0.256315
Norway	14.7746
Oman	21.91
Pakistan	35.2885
Panama	6.14558
Papua New Guinea	19.6607
Paraguay	0.38873
Peru	7.83679
Philippines	1.85019
Poland	6.71488
Portugal	25.1029
Puerto Rico	6.29888
Qatar	0.568531
Republic of Korea (South Korea)	19.9319
Republic of Moldova	5.80802
Reunion	-3.66184
Romania	1.24047
Russian Federation	2.41265
Rwanda	-22.854
Saint Kitts and Nevis	-1.61614
Saint Lucia	4.91694
Saint Vincent and the Grenadines	0.474412
Samoa	0.390296
Sao Tome and Principe	1.33522
Saudi Arabia	20.6725
Senegal	6.75889
Seychelles	-4.92082
Sierra Leone	0.138939
Singapore	-11.6957
Slovakia	6.9097
Somalia	1.31375
South Africa	-17.9035
Spain	19.8123
Sri Lanka	7.66288
Sudan	-12.8928
Suriname	24.6248
Sweden	59.5708
Switzerland	50.3933
Syrian Arab Republic	10.5315
Tajikistan	3.36804
Thailand	52.5351
Timor-Leste	0.907422
Togo	-0.201501
Tokelau	1.33766
Tonga	0.67362
Trinidad and Tobago	41.2415
Tunisia	-22.1335
Turkey	5.59308
Turkmenistan	3.98716
Tuvalu	0.609141
Uganda	0.247985
Ukraine	1.71548
United Arab Emirates	5.30278
United Kingdom	35.5862
United Republic of Tanzania	-2.50634
United States of America	8.41397
Uruguay	6.19345
Uzbekistan	20.3041
Vanuatu	0.564485
Venezuela (Bolivarian Republic of)	42.2384
Viet Nam	5.00078
Yemen	0.395208
Zambia	-20.6548
Zimbabwe	-16.8718
ZZZ-GLOBAL	13.6429

## Sheet: (c)
nation	total benefit ($/ha)
Afghanistan	140.364
Albania	559.427
Algeria	220.904
Angola	163.107
Antigua and Barbuda	19.0209
Argentina	118.351
Armenia	552.521
Australia	252.278
Austria	1140.76
Azerbaijan	46.3498
Bahamas	445.075
Bahrain	2156.8
Bangladesh	359.281
Barbados	512.303
Belarus	447.217
Belgium	2351
Belize	592.441
Benin	46.8291
Bhutan	107.827
Bolivia	176.72
Botswana	1213.14
Brazil	146.563
Brunei Darussalam	-192.296
Bulgaria	238.465
Burkina Faso	132.833
Burundi	100.127
Cabo Verde	159.18
Cambodia	268.494
Cameroon	65.8076
Canada	232.142
Central African Republic	118.693
Chad	89.6299
Chile	1081.37
China	595.813
Colombia	499.537
Comoros	84.0111
Congo	90.4832
Costa Rica	675.341
Côte d'Ivoire	47.5722
Cuba	268.324
Cyprus	788.126
Czechia	2185.94
Democratic People's Republic of Korea (North Korea)	208.561
Democratic Republic of the Congo	31.4328
Denmark	392.889
Djibouti	2630.93
Dominican Republic	497.548
Ecuador	416.502
Egypt	1525.93
El Salvador	281.943
Eritrea	215.52
Estonia	317.922
Ethiopia	86.9424
Fiji	373.618
Finland	805.083
France	805.151
Gabon	141.933
Gambia	100.469
Georgia	242.639
Germany	798.659
Ghana	25.5405
Greece	397.373
Guatemala	373.287
Guinea	95.1782
Guinea-Bissau	321.289
Guyana	329.352
Haiti	118.569
Honduras	187.317
Hungary	476.812
Iceland	653.571
India	349.15
Indonesia	131.812
Iran	388.769
Iraq	437.928
Ireland	4933.84
Israel	1343.38
Italy	919.421
Jamaica	286.549
Japan	981.572
Jordan	508.38
Kazakhstan	105.764
Kenya	532.216
Kuwait	3149.76
Kyrgyzstan	331.75
Lao People's Democratic Republic	82.7047
Latvia	430.305
Lebanon	281.254
Lesotho	1899.45
Liberia	150.641
Libya	763.837
Lithuania	391.645
Luxembourg	2406.74
Madagascar	659.309
Malawi	321.961
Malaysia	193.933
Mali	348.078
Mauritania	511.201
Mexico	396.746
Mongolia	688.274
Morocco	287.227
Mozambique	78.5294
Myanmar	298.451
Namibia	348.793
Nepal	111.114
Netherlands	4005.26
New Zealand	3714.52
Nicaragua	281.936
Niger	29.123
Nigeria	60.1954
Norway	821.712
Oman	821.951
Pakistan	420.87
Panama	309.664
Papua New Guinea	108.614
Paraguay	260.826
Peru	615.272
Philippines	76.0738
Poland	463.205
Portugal	1363.54
Puerto Rico	303.633
Qatar	878.069
Republic of Korea (South Korea)	777.985
Republic of Moldova	242.402
Reunion	347.116
Romania	94.7017
Russian Federation	122.328
Rwanda	313.846
Saint Kitts and Nevis	60.4624
Saint Lucia	118.988
Saint Vincent and the Grenadines	49.466
Samoa	88.8335
Sao Tome and Principe	70.2585
Saudi Arabia	1363.58
Senegal	353.488
Seychelles	360.842
Sierra Leone	45.3827
Singapore	-78.5442
Slovakia	459.949
Somalia	115.776
South Africa	1207.61
Spain	803.27
Sri Lanka	326.615
Sudan	318.356
Suriname	355.143
Sweden	793.927
Switzerland	3701.84
Syrian Arab Republic	116.684
Tajikistan	532.086
Thailand	283.734
Timor-Leste	141.618
Togo	74.3442
Tokelau	62.3568
Tonga	155.945
Trinidad and Tobago	945.035
Tunisia	614.868
Turkey	384.193
Turkmenistan	388.435
Tuvalu	50.4822
Uganda	143.046
Ukraine	163.729
United Arab Emirates	758.97
United Kingdom	1023.19
United Republic of Tanzania	284.359
United States of America	411.811
Uruguay	415.839
Uzbekistan	662.853
Vanuatu	45.279
Venezuela (Bolivarian Republic of)	897.215
Viet Nam	236.823
Yemen	158.027
Zambia	1132.79
Zimbabwe	987.754
ZZZ-GLOBAL	344.157

## Sheet: (d)
nation	ecosytem benefit ($/ha)
Afghanistan	16.2941
Albania	92.394
Algeria	-11.437
Angola	-15.7582
Antigua and Barbuda	1.98779
Argentina	17.509
Armenia	139.928
Australia	144.318
Austria	622.918
Azerbaijan	-24.3864
Bahamas	258.783
Bahrain	1037.29
Bangladesh	85.9115
Barbados	141.221
Belarus	61.5278
Belgium	1210.38
Belize	299.197
Benin	-0.132316
Bhutan	3.82277
Bolivia	6.08318
Botswana	-93.3196
Brazil	33.566
Brunei Darussalam	-178.08
Bulgaria	65.8198
Burkina Faso	2.18008
Burundi	0.657775
Cabo Verde	2.02611
Cambodia	2.29193
Cameroon	0.830512
Canada	127.585
Central African Republic	-0.00943091
Chad	0.989182
Chile	137.213
China	228.35
Colombia	110.653
Comoros	2.04722
Congo	6.27757
Costa Rica	285.107
Côte d'Ivoire	5.60298
Cuba	2.34139
Cyprus	342.697
Czechia	844.343
Democratic People's Republic of Korea (North Korea)	14.8554
Democratic Republic of the Congo	2.82532
Denmark	85.6167
Djibouti	-167.665
Dominican Republic	174.998
Ecuador	179.91
Egypt	19.395
El Salvador	69.3874
Eritrea	-20.2985
Estonia	25.4895
Ethiopia	0.245062
Fiji	142.122
Finland	480.392
France	447.898
Gabon	-0.0689387
Gambia	1.49984
Georgia	36.7105
Germany	438.89
Ghana	3.09093
Greece	210.868
Guatemala	7.77307
Guinea	2.91589
Guinea-Bissau	1.26239
Guyana	16.2147
Haiti	0.139425
Honduras	23.04
Hungary	270.868
Iceland	265.21
India	106.936
Indonesia	26.0665
Iran	52.6739
Iraq	23.7706
Ireland	3162.48
Israel	470.521
Italy	548.362
Jamaica	28.7448
Japan	589.077
Jordan	187.251
Kazakhstan	17.1014
Kenya	-40.2286
Kuwait	1308.77
Kyrgyzstan	1.51989
Lao People's Democratic Republic	3.07867
Latvia	-8.93385
Lebanon	58.8013
Lesotho	-302.149
Liberia	5.59851
Libya	-11.6398
Lithuania	35.9807
Luxembourg	1167.96
Madagascar	-11.1801
Malawi	-16.7324
Malaysia	104.902
Mali	-12.3602
Mauritania	-7.78484
Mexico	117.741
Mongolia	247.172
Morocco	-21.0796
Mozambique	4.38339
Myanmar	2.91901
Namibia	-283.871
Nepal	41.2718
Netherlands	1796.82
New Zealand	2432.66
Nicaragua	49.7699
Niger	2.60931
Nigeria	1.65739
Norway	433.78
Oman	379.601
Pakistan	145.56
Panama	121.121
Papua New Guinea	20.3512
Paraguay	2.55119
Peru	94.7716
Philippines	15.3645
Poland	253
Portugal	767.263
Puerto Rico	48.958
Qatar	220.661
Republic of Korea (South Korea)	395.079
Republic of Moldova	28.6768
Reunion	-2.9414
Romania	16.71
Russian Federation	2.46003
Rwanda	-22.855
Saint Kitts and Nevis	-7.55769
Saint Lucia	6.29857
Saint Vincent and the Grenadines	2.22034
Samoa	3.55792
Sao Tome and Principe	1.67258
Saudi Arabia	503.308
Senegal	2.4932
Seychelles	-28.8881
Sierra Leone	0.183332
Singapore	-169.727
Slovakia	88.5975
Somalia	2.03237
South Africa	-102.647
Spain	468.56
Sri Lanka	120.888
Sudan	-33.5379
Suriname	19.96
Sweden	449.418
Switzerland	2106.99
Syrian Arab Republic	2.51334
Tajikistan	18.1798
Thailand	132.661
Timor-Leste	2.33894
Togo	-0.530397
Tokelau	-0.34343
Tonga	0.115691
Trinidad and Tobago	555.858
Tunisia	-110.47
Turkey	85.231
Turkmenistan	23.5708
Tuvalu	0.251921
Uganda	0.727467
Ukraine	5.04136
United Arab Emirates	218.497
United Kingdom	577.956
United Republic of Tanzania	-9.22632
United States of America	217.29
Uruguay	64.6894
Uzbekistan	127.264
Vanuatu	0.921188
Venezuela (Bolivarian Republic of)	311.985
Viet Nam	82.852
Yemen	0.211571
Zambia	-84.3726
Zimbabwe	-71.9093
ZZZ-GLOBAL	109.959

## Sheet: (e)
nation	health benefit ($/ha)
Afghanistan	16.9151
Albania	143.837
Algeria	-4.13494
Angola	-15.2973
Antigua and Barbuda	1.50246
Argentina	7.10585
Armenia	114.637
Australia	18.7464
Austria	307.738
Azerbaijan	-15.1901
Bahamas	56.0149
Bahrain	672.627
Bangladesh	129.109
Barbados	73.4586
Belarus	194.809
Belgium	661.087
Belize	94.2674
Benin	-0.325543
Bhutan	12.2752
Bolivia	9.91916
Botswana	-171.527
Brazil	18.8266
Brunei Darussalam	-71.9218
Bulgaria	106.824
Burkina Faso	4.06772
Burundi	0.584685
Cabo Verde	5.10974
Cambodia	7.81279
Cameroon	0.985616
Canada	25.3106
Central African Republic	-0.54583
Chad	2.5175
Chile	54.665
China	276.372
Colombia	62.3279
Comoros	0.593363
Congo	4.19501
Costa Rica	108.969
Côte d'Ivoire	4.14924
Cuba	3.1888
Cyprus	184.432
Czechia	679.9
Democratic People's Republic of Korea (North Korea)	24.9293
Democratic Republic of the Congo	1.39623
Denmark	169.094
Djibouti	-170.222
Dominican Republic	66.6648
Ecuador	66.5572
Egypt	3.53388
El Salvador	56.0011
Eritrea	-5.62273
Estonia	15.2549
Ethiopia	0.16792
Fiji	92.4464
Finland	257.134
France	232.402
Gabon	-0.795087
Gambia	1.36676
Georgia	32.107
Germany	223.412
Ghana	2.26348
Greece	132.252
Guatemala	16.0935
Guinea	2.99843
Guinea-Bissau	0.469683
Guyana	51.9343
Haiti	0.503983
Honduras	37.3195
Hungary	123.747
Iceland	203.169
India	148.836
Indonesia	55.3749
Iran	76.5295
Iraq	70.5374
Ireland	1276.98
Israel	272.017
Italy	314.306
Jamaica	13.2482
Japan	299.455
Jordan	255.968
Kazakhstan	14.5001
Kenya	-27.0968
Kuwait	943.58
Kyrgyzstan	12.669
Lao People's Democratic Republic	11.255
Latvia	-5.36434
Lebanon	140.273
Lesotho	-173.274
Liberia	7.44288
Libya	-75.1899
Lithuania	22.6426
Luxembourg	654.342
Madagascar	-19.8505
Malawi	-22.7698
Malaysia	68.1903
Mali	-7.32748
Mauritania	-19.0776
Mexico	29.5325
Mongolia	245.172
Morocco	-13.9128
Mozambique	4.14007
Myanmar	9.57523
Namibia	-41.1073
Nepal	25.8892
Netherlands	1031.09
New Zealand	358.2
Nicaragua	59.4459
Niger	1.6136
Nigeria	0.165643
Norway	293.481
Oman	276.634
Pakistan	211.638
Panama	29.5948
Papua New Guinea	13.6103
Paraguay	1.39616
Peru	47.0544
Philippines	24.6129
Poland	138.81
Portugal	494.901
Puerto Rico	20.1003
Qatar	241.336
Republic of Korea (South Korea)	281.813
Republic of Moldova	41.1647
Reunion	-13.6271
Romania	16.33
Russian Federation	20.8309
Rwanda	-22.8031
Saint Kitts and Nevis	-6.07509
Saint Lucia	19.2814
Saint Vincent and the Grenadines	2.05064
Samoa	4.06715
Sao Tome and Principe	3.27347
Saudi Arabia	477.087
Senegal	2.64122
Seychelles	-12.5646
Sierra Leone	0.296765
Singapore	-129.079
Slovakia	47.4333
Somalia	2.31592
South Africa	-54.5986
Spain	293.565
Sri Lanka	155.754
Sudan	-10.9636
Suriname	83.1636
Sweden	229.627
Switzerland	1036.88
Syrian Arab Republic	9.26222
Tajikistan	24.4918
Thailand	112.422
Timor-Leste	9.22903
Togo	-0.686415
Tokelau	-1.00505
Tonga	0.124326
Trinidad and Tobago	233.351
Tunisia	-98.8138
Turkey	39.749
Turkmenistan	40.4076
Tuvalu	0.233567
Uganda	0.163897
Ukraine	8.18415
United Arab Emirates	196.053
United Kingdom	301.234
United Republic of Tanzania	-7.24713
United States of America	44.9643
Uruguay	24.9932
Uzbekistan	209.271
Vanuatu	1.41227
Venezuela (Bolivarian Republic of)	225.123
Viet Nam	78.6741
Yemen	2.36218
Zambia	-54.9896
Zimbabwe	-60.5195
ZZZ-GLOBAL	93.8849

## Sheet: (f)
nation	yield benefit ($/ha)
Afghanistan	108.835
Albania	334.959
Algeria	235.401
Angola	191.213
Antigua and Barbuda	13.8195
Argentina	95.0558
Armenia	308.609
Australia	92.7687
Austria	227.413
Azerbaijan	87.141
Bahamas	120.127
Bahrain	82.8333
Bangladesh	139.721
Barbados	247.221
Belarus	190.351
Belgium	509.226
Belize	216.915
Benin	47.4085
Bhutan	90.2088
Bolivia	158.838
Botswana	1510.29
Brazil	97.2032
Brunei Darussalam	63.8338
Bulgaria	76.4722
Burkina Faso	126.882
Burundi	98.8782
Cabo Verde	142.647
Cambodia	259.273
Cameroon	64.9758
Canada	84.6406
Central African Republic	119.694
Chad	86.2488
Chile	901.585
China	91.7929
Colombia	331.153
Comoros	79.512
Congo	82.0352
Costa Rica	282.765
Côte d'Ivoire	37.7116
Cuba	264.507
Cyprus	250.864
Czechia	673.684
Democratic People's Republic of Korea (North Korea)	168.585
Democratic Republic of the Congo	27.5696
Denmark	144.098
Djibouti	3001.99
Dominican Republic	265.356
Ecuador	185.003
Egypt	1506.19
El Salvador	151.315
Eritrea	244.621
Estonia	277.73
Ethiopia	86.529
Fiji	159.128
Finland	75.3254
France	136.914
Gabon	143.291
Gambia	96.8154
Georgia	176.507
Germany	148.894
Ghana	20.14
Greece	59.8879
Guatemala	347.883
Guinea	88.7385
Guinea-Bissau	319.686
Guyana	268.599
Haiti	118.116
Honduras	127.358
Hungary	89.9784
Iceland	194.881
India	91.2068
Indonesia	49.101
Iran	263.235
Iraq	346.582
Ireland	517.109
Israel	602.649
Italy	77.9029
Jamaica	244.473
Japan	96.6786
Jordan	80.5014
Kazakhstan	75.5869
Kenya	596.633
Kuwait	982.818
Kyrgyzstan	319.314
Lao People's Democratic Republic	68.4316
Latvia	445.189
Lebanon	83.9021
Lesotho	2424.37
Liberia	138.632
Libya	860.966
Lithuania	332.72
Luxembourg	591.251
Madagascar	684.691
Malawi	362.383
Malaysia	19.1405
Mali	371.873
Mauritania	538.34
Mexico	253.253
Mongolia	111.675
Morocco	321.417
Mozambique	69.6939
Myanmar	286.975
Namibia	679.384
Nepal	45.5429
Netherlands	1191.12
New Zealand	863.652
Nicaragua	162.161
Niger	25.6851
Nigeria	58.6105
Norway	99.2374
Oman	153.668
Pakistan	56.3943
Panama	159.631
Papua New Guinea	71.5596
Paraguay	257.292
Peru	474.422
Philippines	38.4489
Poland	76.1931
Portugal	109.365
Puerto Rico	231.336
Qatar	416.604
Republic of Korea (South Korea)	99.9247
Republic of Moldova	175.084
Reunion	382.91
Romania	63.1252
Russian Federation	98.9249
Rwanda	359.562
Saint Kitts and Nevis	88.5664
Saint Lucia	75.7023
Saint Vincent and the Grenadines	42.9365
Samoa	80.1388
Sao Tome and Principe	58.0748
Saudi Arabia	380.501
Senegal	349.219
Seychelles	425.228
Sierra Leone	44.6009
Singapore	218.509
Slovakia	327.168
Somalia	111.498
South Africa	1360.03
Spain	45.3297
Sri Lanka	42.3751
Sudan	365.035
Suriname	253.394
Sweden	125.047
Switzerland	590.147
Syrian Arab Republic	105.393
Tajikistan	493.239
Thailand	39.1712
Timor-Leste	128.387
Togo	75.6398
Tokelau	62.6259
Tonga	153.796
Trinidad and Tobago	128.036
Tunisia	799.577
Turkey	261.589
Turkmenistan	326.158
Tuvalu	42.0274
Uganda	142.328
Ukraine	151.148
United Arab Emirates	358.553
United Kingdom	157.738
United Republic of Tanzania	299.214
United States of America	156.398
Uruguay	330.699
Uzbekistan	332.633
Vanuatu	42.8575
Venezuela (Bolivarian Republic of)	371.369
Viet Nam	75.9722
Yemen	155.952
Zambia	1273.5
Zimbabwe	1123.93
ZZZ-GLOBAL	141.58

## Sheet: (g)
nation	climate impact ($/ha)
Afghanistan	-1.68093
Albania	-11.7622
Algeria	1.07428
Angola	2.94981
Antigua and Barbuda	1.71121
Argentina	-1.31915
Armenia	-10.652
Australia	-3.55542
Austria	-17.311
Azerbaijan	-1.21467
Bahamas	10.1495
Bahrain	364.045
Bangladesh	4.53953
Barbados	50.4026
Belarus	0.528715
Belgium	-29.6959
Belize	-17.9382
Benin	-0.121621
Bhutan	1.52055
Bolivia	1.8796
Botswana	-32.3083
Brazil	-3.03248
Brunei Darussalam	-6.12799
Bulgaria	-10.651
Burkina Faso	-0.296032
Burundi	0.00668351
Cabo Verde	9.39741
Cambodia	-0.884085
Cameroon	-0.984354
Canada	-5.39475
Central African Republic	-0.445848
Chad	-0.125544
Chile	-12.094
China	-0.702239
Colombia	-4.5972
Comoros	1.85853
Congo	-2.02462
Costa Rica	-1.50046
Côte d'Ivoire	0.108354
Cuba	-1.71265
Cyprus	10.1331
Czechia	-11.9896
Democratic People's Republic of Korea (North Korea)	0.191372
Democratic Republic of the Congo	-0.358295
Denmark	-5.91913
Djibouti	-33.1683
Dominican Republic	-9.4712
Ecuador	-14.9682
Egypt	-3.1946
El Salvador	5.24024
Eritrea	-3.1799
Estonia	-0.552613
Ethiopia	0.000446688
Fiji	-20.0789
Finland	-7.76806
France	-12.0632
Gabon	-0.493998
Gambia	0.787017
Georgia	-2.68558
Germany	-12.5368
Ghana	0.0460884
Greece	-5.63492
Guatemala	1.5376
Guinea	0.525457
Guinea-Bissau	-0.129556
Guyana	-7.39622
Haiti	-0.19064
Honduras	-0.400124
Hungary	-7.78086
Iceland	-9.6893
India	2.17156
Indonesia	1.26916
Iran	-3.66989
Iraq	-2.96119
Ireland	-22.7287
Israel	-1.80779
Italy	-21.1498
Jamaica	0.0828944
Japan	-3.6391
Jordan	-15.3409
Kazakhstan	-1.42436
Kenya	2.90775
Kuwait	-85.4103
Kyrgyzstan	-1.7533
Lao People's Democratic Republic	-0.0606224
Latvia	-0.586506
Lebanon	-1.72217
Lesotho	-49.4912
Liberia	-1.03183
Libya	-10.2999
Lithuania	0.302404
Luxembourg	-6.81523
Madagascar	5.6483
Malawi	-0.91983
Malaysia	1.70054
Mali	-4.107
Mauritania	-0.277278
Mexico	-3.78039
Mongolia	84.2545
Morocco	0.80272
Mozambique	0.312118
Myanmar	-1.01746
Namibia	-5.61282
Nepal	-1.59031
Netherlands	-13.7643
New Zealand	60.0099
Nicaragua	10.5589
Niger	-0.785024
Nigeria	-0.238142
Norway	-4.78652
Oman	12.0475
Pakistan	7.27686
Panama	-0.682278
Papua New Guinea	3.09298
Paraguay	-0.41283
Peru	-0.976048
Philippines	-2.3525
Poland	-4.79738
Portugal	-7.99168
Puerto Rico	3.23873
Qatar	-0.532526
Republic of Korea (South Korea)	1.16731
Republic of Moldova	-2.52301
Reunion	-19.2251
Romania	-1.46353
Russian Federation	0.112334
Rwanda	-0.0575554
Saint Kitts and Nevis	-14.4712
Saint Lucia	17.7053
Saint Vincent and the Grenadines	2.25846
Samoa	1.06969
Sao Tome and Principe	7.23758
Saudi Arabia	2.68026
Senegal	-0.865394
Seychelles	-22.9326
Sierra Leone	0.30177
Singapore	1.75277
Slovakia	-3.25009
Somalia	-0.0705232
South Africa	4.83402
Spain	-4.18453
Sri Lanka	7.59696
Sudan	-2.17807
Suriname	-1.37435
Sweden	-10.1646
Switzerland	-32.1792
Syrian Arab Republic	-0.485174
Tajikistan	-3.82501
Thailand	-0.519961
Timor-Leste	1.66311
Togo	-0.0788173
Tokelau	1.0793
Tonga	1.90834
Trinidad and Tobago	27.7906
Tunisia	24.5751
Turkey	-2.37587
Turkmenistan	-1.70175
Tuvalu	7.96931
Uganda	-0.172724
Ukraine	-0.645093
United Arab Emirates	-14.1323
United Kingdom	-13.7374
United Republic of Tanzania	1.61836
United States of America	-6.8416
Uruguay	-4.5428
Uzbekistan	-6.31579
Vanuatu	0.0879862
Venezuela (Bolivarian Republic of)	-11.2625
Viet Nam	-0.674763
Yemen	-0.498832
Zambia	-1.35147
Zimbabwe	-3.75207
ZZZ-GLOBAL	-1.26664
