# Supplementary material for: Cost-effective mitigation of nitrogen pollution from global croplands
Source: Nature. 2023 Jan 4;613(7942):77–84. doi: 10.1038/s41586-022-05481-8 (PMC9842502; doi:10.1038/s41586-022-05481-8)
Supplement: Supplementary file 7 — Source Data Fig. 4 [file 41586_2022_5481_MOESM7_ESM.xlsx]

## Sheet: ReadMe
About this file
source data for
Fig. 4 | Costs and benefits of the Tiered approach towards 2050 by region.
Tab name	Tab content
(a)	Current NUE and target NUE in 2015
(b)	Current and optimal fertilizer N use in croplands in 2015
(c)	Current and optimal fertilizer N use in croplands in 2015

## Sheet: (a)
	Fertilizer saving	Climate impact	Yield benefit	Ecosystem benefit	Health benefit	Implementation cost
Tier 1	11.6006	-8.41929	120.447	112.377	75.5379	-5.34867
Tier 2	18.406	6.34266	103.626	33.6771	41.4658	18.1592
Tier 3	6.96597	-2.79338	83.725	47.6007	33.1872	24.727

## Sheet: (b)
	Tier 1	Tier 2	Tier 3
Brazil	0.195625	1.29242	0.0279224
China	3.69832	4.3116	2.34077
Europe	0.943178	1.47513	0.786931
FSU	0.0703792	0.490448	0.0799447
India	3.00103	3.34775	1.69877
Latin America	0.925542	1.72931	0.285228
MENA	0.42297	0.708144	0.268482
Other Asian	1.29594	2.27652	0.900841
Other OECD	0.286333	0.434214	0.182833
SSA	0.0144239	1.2378	0.00537504
North America	0.746898	1.10269	0.388871

## Sheet: (c)
	BAU	Tier 1	Tier 2	Tier 3
Brazil	0.695678	0.0144858	0.0272188	0.0126171
China	0.327315	0.0460494	0.0676848	0.0589512
Europe	0.40461	0.0212758	0.0485842	0.0371067
FSU	0.564087	0.0278744	0.0410152	0.026573
India	0.260038	0.0373231	0.0548061	0.0478325
Latin America	0.532034	0.0339698	0.0657224	0.0433626
MENA	0.373206	0.0291168	0.0525717	0.0418883
Other Asian	0.339978	0.0274266	0.0424208	0.0328788
Other OECD	0.384651	0.0490543	0.0595437	0.0475878
SSA	0.503683	0.024393	0.0408633	0.0284837
North America	0.617129	0.0186667	0.034249	0.0209795
