# Supplementary material for: Cost-effective mitigation of nitrogen pollution from global croplands
Source: Nature. 2023 Jan 4;613(7942):77–84. doi: 10.1038/s41586-022-05481-8 (PMC9842502; doi:10.1038/s41586-022-05481-8)
Supplement: Supplementary file 8 — Source Data Fig. 5 [file 41586_2022_5481_MOESM8_ESM.xlsx]

## Sheet: ReadMe
About this file
source data for
Fig. 5 | Global cropland N inputs and its uptake and surplus under the Tiered approach towards 2050
Tab name	Tab content
(a)	Cropland N input
(b)	Fertilizer N use
(c)	Cropping area
(d)	Crop yield
(e)	N surplus
(f)	Cropland NUE

## Sheet: (a)
N input (Tg N yr-1)	BAU	Error BAU	Tier 1	Error 1	Tier 1+2	Error 1+2	Tier 1+2+3	Error 1+2+3
2000	158.723	2.1
2005	173.849	2.2
2010	189.456	2.28343
2015	200.365	2.4	200.365	2.51797	200.365	2.47933	200.365	2.76056
2020	208.035	2.51657	205.873	3.04339	200.24	2.68877	198.944	3.21297
2025	211.726	2.47974	207.085	3.2	199.807	2.9	196.172	3.58598
2030	213.643	2.46415	202.236	3.2	195.692	3.1	190.304	3.52
2035	217.593	2.7	202.475	3.2	195.446	3.23	187.674	3.553
2040	220.968	2.8	200.602	3.3	193.295	3.3	183.102	3.608
2045	223.615	2.9	200.094	3.33333	187.094	3.37	179.163	3.696
2050	224.798	3	197.764	3.38333	182.932	3.39	173.585	3.762

## Sheet: (b)
Fertilizer N (Tg N yr-1)	BAU	Error BAU	Tier 1	Error 1	Tier 1+2	Error 1+2	Tier 1+2+3	Error 1+2+3
2000	80.7276	0.968732
2005	90.1816	1.08218
2010	100.474	1.20569
2015	105.318	1.32588	105.318	1.1007	105.318	1.20077	105.318	1.1007
2020	110.302	1.47756	108.973	1.57113	107.112	1.47673	106.315	1.47335
2025	110.678	1.55022	107.993	1.70042	104.233	1.65501	102.621	1.61843
2030	110.542	1.62458	106.529	1.8453	100.91	1.79091	98.5019	1.6817
2035	112.937	1.67356	107.572	2.00757	100.06	2.07053	96.8411	1.80908
2040	116.091	2.01137	109.432	2.15463	100.11	2.19398	96.1146	1.97555
2045	116.105	2.04623	108.206	2.38995	97.147	2.58748	92.4076	2.23832
2050	116.574	2.21362	107.299	2.66652	94.3141	2.83073	88.749	2.92961

## Sheet: (c)
Cropping area (10^6 ha)	BAU	Error BAU	Tier 1	Error 1	Tier 1+2	Error 1+2	Tier 1+2+3	Error 1+2+3
2000	1165.46	13.9855
2005	1232.07	16.0169
2010	1273.06	17.1862
2015	1381.73	34.4044	1381.73	30.3981	1381.73	31.7798	1381.73	31.7798
2020	1446.24	36.8077	1426.94	32.377	1412.82	34.1223	1399.17	33.5801
2025	1460.8	37.3458	1427.51	33.3745	1400.92	35.4487	1375.87	34.3967
2030	1475.9	38.4108	1415.85	34.0784	1377.9	36.4535	1342.95	34.9167
2035	1495.35	39.4241	1430.82	35.4257	1381.72	38.1463	1337.37	36.109
2040	1508.39	40.1682	1440.07	36.648	1380.53	39.7038	1327.68	37.1751
2045	1520.72	42.8521	1453.32	37.9876	1384.2	41.4037	1323.72	38.3878
2050	1521.99	43.8775	1439.05	38.607	1361.16	42.2825	1294.07	38.822

## Sheet: (d)
Crop yield (kg N ha-1)	BAU	Error BAU	Tier 1	Error 1	Tier 1+2	Error 1+2	Tier 1+2+3	Error 1+2+3
2000	49.4276	0.80729
2005	53.7455	0.76923
2010	58.0983	0.713318
2015	60.2192	0.87818	60.2192	1.31131	60.2192	0.671104	60.2192	0.756046
2020	60.7224	0.621628	62.1736	0.752038	62.7415	0.777916	62.9308	0.894688
2025	61.16	1.12763	63.128	0.837529	64.3637	0.803248	64.8315	0.909289
2030	60.8784	1.08991	63.8824	0.89221	65.186	0.900195	66.5386	1.01575
2035	61.3182	1.21854	64.4368	0.978804	66.9082	0.923408	67.5393	0.971796
2040	61.8218	1.09374	65.6912	1.08424	68.5305	1.03893	69.2769	1.10804
2045	62.2181	1.1	66.4456	1.1537	70.2527	1.053	71.8885	1.31633
2050	62.5	1.2	68.75	1.34526	71.875	1.27251	72.28	1.43441

## Sheet: (e)
N surplus (Tg N yr-1)	BAU	Error BAU	Tier 1	Error 1	Tier 1+2	Error 1+2	Tier 1+2+3	Error 1+2+3
2000	101.117	1.23271
2005	107.6	1.25201
2010	114	1.32712
2015	115.776	1.45754	115.776	1.21	115.776	1.32	115.776	1.21
2020	120.215	1.61035	118.053	1.70204	112.42	1.54991	111.124	1.54
2025	122.384	1.71417	117.743	1.85394	110.465	1.75396	106.83	1.68479
2030	123.793	1.81932	112.386	1.94675	105.841	1.87843	100.453	1.71502
2035	125.901	1.86567	110.783	2.06749	103.754	2.14696	95.9818	1.79303
2040	127.717	2.21279	107.351	2.11364	100.044	2.19254	89.8508	1.8468
2045	128.999	2.27347	105.478	2.32971	92.4778	2.46311	84.547	2.04792
2050	129.674	2.46237	102.639	2.55071	87.8071	2.63543	78.4603	2.58998

## Sheet: (f)
Cropland NUE (%)	BAU	Error BAU	Tier 1	Error 1	Tier 1+2	Error 1+2	Tier 1+2+3	Error 1+2+3
2000	0.362934	0.00898005
2005	0.380894	0.00991543
2010	0.390393	0.0108462
2015	0.42	0.0115035	0.42	0.009891	0.42	0.00969375	0.42	0.0117762
2020	0.42	0.0117581	0.426571	0.0106467	0.438571	0.0117481	0.441429	0.0104844
2025	0.42	0.0118112	0.431429	0.0107598	0.447143	0.0128964	0.455429	0.0111349
2030	0.42	0.0120237	0.444286	0.0108625	0.459143	0.0135558	0.472143	0.0116483
2035	0.42	0.0121804	0.452857	0.0110388	0.469143	0.0136523	0.488571	0.0120764
2040	0.42	0.012303	0.464857	0.0119901	0.482429	0.0137087	0.509286	0.0120933
2045	0.42	0.0130186	0.472857	0.0130038	0.505714	0.0141741	0.5281	0.014096
2050	0.42	0.013319	0.481	0.0130947	0.52	0.0143746	0.548	0.0144921
