# Supplementary material for: Cost-effective mitigation of nitrogen pollution from global croplands
Source: Nature. 2023 Jan 4;613(7942):77–84. doi: 10.1038/s41586-022-05481-8 (PMC9842502; doi:10.1038/s41586-022-05481-8)
Supplement: Supplementary file 9 — Source Data Extended Data Fig. 1 [file 41586_2022_5481_MOESM9_ESM.xlsx]

## Sheet: ReadMe
About this file
source data for
Extended Data Fig. 1 | Nitrogen budget of croplands on the country scale in 2015
Tab name	Tab content
a	2015_Total N input
b	2015_N harvested
c	2015_NH3 emission
d	2015_N2O emission
e	2015_NOx emission
f	2015_N leaching and runoff
g	2015_N fertilizer use
h	2015_NUE

## Sheet: a
nation	Total N input
Afghanistan	71.1727
Albania	278.11
Algeria	49.8199
Angola	37.335
Antigua and Barbuda	106.713
Argentina	128.725
Armenia	264.748
Australia	87.1678
Austria	235.588
Azerbaijan	64.8125
Bahamas	182.318
Bahrain	611.397
Bangladesh	154.246
Barbados	331.885
Belarus	221.117
Belgium	607.022
Belize	214.402
Benin	36.9271
Bhutan	64.5235
Bolivia	105.126
Botswana	123.855
Brazil	156.107
Brunei Darussalam	329.983
Bulgaria	146.068
Burkina Faso	44.1793
Burundi	35.123
Cabo Verde	40.8753
Cambodia	82.0983
Cameroon	39.5539
Canada	128.86
Central African Republic	47.3004
Chad	36.5379
Chile	463.773
China	248.761
Colombia	233.038
Comoros	24.9044
Congo	36.4587
Costa Rica	281.163
Côte d'Ivoire	24.2913
Cuba	129.829
Cyprus	223.392
Czechia	255.908
Democratic People's Republic of Korea (North Korea)	101.492
Democratic Republic of the Congo	27.6632
Denmark	248.29
Djibouti	68.431
Dominican Republic	165.226
Ecuador	134.879
Egypt	319.344
El Salvador	125.022
Eritrea	32.3743
Estonia	128.489
Ethiopia	47.3981
Fiji	160.867
Finland	187.931
France	248.634
Gabon	49.0579
Gambia	43.9026
Georgia	180.415
Germany	309.37
Ghana	32.6503
Greece	115.413
Guatemala	130.963
Guinea	33.95
Guinea-Bissau	42.01
Guyana	144.478
Haiti	38.3021
Honduras	122.208
Hungary	138.178
Iceland	625.997
India	155.56
Indonesia	119.149
Iran	118.54
Iraq	165.517
Ireland	743.061
Israel	224.806
Italy	193.1
Jamaica	92.3163
Japan	262.631
Jordan	216.024
Kazakhstan	41.624
Kenya	55.8783
Kuwait	995.827
Kyrgyzstan	124.489
Lao People's Democratic Republic	75.8848
Latvia	137.402
Lebanon	140.949
Lesotho	36.7153
Liberia	42.3521
Libya	57.278
Lithuania	139.606
Luxembourg	598.297
Madagascar	53.4963
Malawi	58.0933
Malaysia	67.2565
Mali	52.3138
Mauritania	54.5188
Mexico	125.79
Mongolia	410.373
Morocco	63.1506
Mozambique	34.3638
Myanmar	79.24
Namibia	57.3959
Nepal	82.6471
Netherlands	859.52
New Zealand	1090.16
Nicaragua	135.529
Niger	25.035
Nigeria	32.7304
Norway	511.241
Oman	283.324
Pakistan	240.971
Panama	141.665
Papua New Guinea	55.2716
Paraguay	135.408
Peru	151.205
Philippines	93.8206
Poland	163.805
Portugal	242.145
Puerto Rico	390.107
Qatar	730.613
Republic of Korea (South Korea)	311.082
Republic of Moldova	87.2787
Reunion	83.7211
Romania	97.0531
Russian Federation	70.3486
Rwanda	51.4164
Saint Kitts and Nevis	123.131
Saint Lucia	185.377
Saint Vincent and the Grenadines	29.5383
Samoa	46.5435
Sao Tome and Principe	28.3469
Saudi Arabia	578.793
Senegal	60.8712
Seychelles	89.1455
Sierra Leone	31.8643
Singapore	710.324
Slovakia	166.59
Somalia	57.0575
South Africa	121.047
Spain	157.272
Sri Lanka	152.381
Sudan	42.0382
Suriname	238.702
Sweden	230.563
Switzerland	538.614
Syrian Arab Republic	38.7013
Tajikistan	200.785
Thailand	124.234
Timor-Leste	73.1211
Togo	31.164
Tokelau	29.54
Tonga	51.188
Trinidad and Tobago	503.894
Tunisia	59.9518
Turkey	119.527
Turkmenistan	104.727
Tuvalu	74.221
Uganda	36.2737
Ukraine	87.3432
United Arab Emirates	618.275
United Kingdom	356.859
United Republic of Tanzania	38.6058
United States of America	222.718
Uruguay	180.925
Uzbekistan	321.681
Vanuatu	31.9863
Venezuela (Bolivarian Republic of)	316.174
Viet Nam	196.826
Yemen	43.5195
Zambia	133.043
Zimbabwe	54.549

## Sheet: b
nation	N harvested
Afghanistan	37.3981
Albania	59.4237
Algeria	27.6193
Angola	16.209
Antigua and Barbuda	7.63301
Argentina	112.423
Armenia	54.749
Australia	41.1443
Austria	100.861
Azerbaijan	50.1606
Bahamas	21.3112
Bahrain	14.6951
Bangladesh	61.9685
Barbados	21.9292
Belarus	64.5484
Belgium	147.842
Belize	28.7978
Benin	21.0264
Bhutan	40.009
Bolivia	70.4469
Botswana	17.4716
Brazil	108.6
Brunei Darussalam	5.66225
Bulgaria	67.8331
Burkina Faso	22.5095
Burundi	17.5416
Cabo Verde	8.42965
Cambodia	50.3237
Cameroon	21.4466
Canada	75.0787
Central African Republic	13.2715
Chad	17.5743
Chile	79.9732
China	81.423
Colombia	29.3743
Comoros	14.1059
Congo	13.6081
Costa Rica	25.0821
Côte d'Ivoire	11.1504
Cuba	23.4625
Cyprus	36.9203
Czechia	89.6367
Democratic People's Republic of Korea (North Korea)	51.1309
Democratic Republic of the Congo	12.2275
Denmark	127.819
Djibouti	14.015
Dominican Republic	23.5379
Ecuador	32.8207
Egypt	95.4849
El Salvador	26.8441
Eritrea	11.0416
Estonia	82.2767
Ethiopia	38.3721
Fiji	17.6439
Finland	66.8158
France	121.447
Gabon	12.7104
Gambia	17.1756
Georgia	23.6032
Germany	132.073
Ghana	17.8648
Greece	53.1224
Guatemala	30.8582
Guinea	15.7427
Guinea-Bissau	14.1786
Guyana	47.6511
Haiti	14.319
Honduras	22.594
Hungary	79.8135
Iceland	14.9449
India	40.4516
Indonesia	43.5541
Iran	38.9162
Iraq	42.3892
Ireland	119.114
Israel	53.4568
Italy	69.1022
Jamaica	21.6855
Japan	85.7568
Jordan	35.7036
Kazakhstan	25.0151
Kenya	25.6718
Kuwait	107.32
Kyrgyzstan	48.9788
Lao People's Democratic Republic	60.7008
Latvia	87.8385
Lebanon	37.2118
Lesotho	11.7473
Liberia	12.2971
Libya	11.9877
Lithuania	87.0732
Luxembourg	107.903
Madagascar	31.5692
Malawi	24.9782
Malaysia	16.9782
Mali	25.3138
Mauritania	19.7766
Mexico	44.9286
Mongolia	12.5887
Morocco	34.7512
Mozambique	12.3641
Myanmar	47.3763
Namibia	9.58265
Nepal	40.3979
Netherlands	132.069
New Zealand	95.7606
Nicaragua	28.7684
Niger	10.7475
Nigeria	17.8167
Norway	88.0265
Oman	49.775
Pakistan	50.0234
Panama	28.3194
Papua New Guinea	12.6951
Paraguay	111.884
Peru	42.0827
Philippines	34.1053
Poland	67.5855
Portugal	32.3367
Puerto Rico	20.5202
Qatar	36.954
Republic of Korea (South Korea)	88.6362
Republic of Moldova	33.5299
Reunion	23.8393
Romania	55.9939
Russian Federation	43.8747
Rwanda	19.8705
Saint Kitts and Nevis	14.7007
Saint Lucia	10.8106
Saint Vincent and the Grenadines	13.3441
Samoa	13.2945
Sao Tome and Principe	5.15141
Saudi Arabia	67.5032
Senegal	23.4229
Seychelles	8.1415
Sierra Leone	17.5587
Singapore	43.4447
Slovakia	85.883
Somalia	9.89018
South Africa	53.8145
Spain	40.2088
Sri Lanka	37.588
Sudan	17.4352
Suriname	64.7243
Sweden	110.921
Switzerland	104.696
Syrian Arab Republic	18.6974
Tajikistan	55.7457
Thailand	34.746
Timor-Leste	21.5745
Togo	16.7737
Tokelau	20.237
Tonga	21.8095
Trinidad and Tobago	11.3572
Tunisia	13.2082
Turkey	58.0094
Turkmenistan	33.9043
Tuvalu	3.72796
Uganda	19.4323
Ukraine	67.0365
United Arab Emirates	31.8047
United Kingdom	139.919
United Republic of Tanzania	23.0913
United States of America	138.73
Uruguay	110.895
Uzbekistan	90.9515
Vanuatu	10.2488
Venezuela (Bolivarian Republic of)	32.9416
Viet Nam	67.3896
Yemen	18.3957
Zambia	40.1501
Zimbabwe	13.7903

## Sheet: c
nation	NH3 emission
Afghanistan	6.17285
Albania	45.5125
Algeria	6.13855
Angola	3.13188
Antigua and Barbuda	4.95399
Argentina	2.83571
Armenia	41.5107
Australia	9.20471
Austria	25.1422
Azerbaijan	2.91723
Bahamas	25.0448
Bahrain	47.7362
Bangladesh	12.758
Barbados	23.9953
Belarus	25.7016
Belgium	91.9458
Belize	32.3888
Benin	1.35607
Bhutan	1.96116
Bolivia	2.77746
Botswana	15.8757
Brazil	10.4515
Brunei Darussalam	20.1258
Bulgaria	17.1406
Burkina Faso	2.55747
Burundi	1.75814
Cabo Verde	2.59566
Cambodia	4.2424
Cameroon	3.43185
Canada	10.7562
Central African Republic	5.59042
Chad	2.22001
Chile	85.833
China	28.4474
Colombia	32.0776
Comoros	0.539923
Congo	3.31977
Costa Rica	37.2218
Côte d'Ivoire	1.31409
Cuba	15.1974
Cyprus	34.5122
Czechia	28.3235
Democratic People's Republic of Korea (North Korea)	6.25638
Democratic Republic of the Congo	1.51669
Denmark	22.9812
Djibouti	13.6305
Dominican Republic	24.1795
Ecuador	21.8981
Egypt	37.3002
El Salvador	14.1148
Eritrea	2.13327
Estonia	6.80943
Ethiopia	0.739001
Fiji	18.5087
Finland	21.0926
France	24.707
Gabon	4.71807
Gambia	2.44358
Georgia	25.1325
Germany	35.407
Ghana	1.47856
Greece	11.517
Guatemala	8.9453
Guinea	1.2691
Guinea-Bissau	2.64997
Guyana	11.8755
Haiti	3.10338
Honduras	13.7
Hungary	11.1305
Iceland	109.9
India	19.5685
Indonesia	7.94758
Iran	15.5077
Iraq	22.2693
Ireland	107.736
Israel	34.9284
Italy	25.0345
Jamaica	10.4305
Japan	29.9775
Jordan	50.8282
Kazakhstan	2.82056
Kenya	4.24637
Kuwait	233.999
Kyrgyzstan	15.1365
Lao People's Democratic Republic	1.38391
Latvia	8.6279
Lebanon	19.6081
Lesotho	1.83516
Liberia	2.93895
Libya	9.07101
Lithuania	6.40559
Luxembourg	79.421
Madagascar	2.54744
Malawi	3.47121
Malaysia	5.6644
Mali	2.16
Mauritania	10.1596
Mexico	16.4574
Mongolia	8.52123
Morocco	6.3354
Mozambique	1.95326
Myanmar	5.69522
Namibia	5.36231
Nepal	5.77746
Netherlands	133.531
New Zealand	138.688
Nicaragua	5.40827
Niger	2.85749
Nigeria	2.21863
Norway	71.784
Oman	29.4894
Pakistan	30.5517
Panama	16.2376
Papua New Guinea	3.40612
Paraguay	3.57138
Peru	18.286
Philippines	10.1923
Poland	18.2041
Portugal	44.555
Puerto Rico	29.5669
Qatar	128.449
Republic of Korea (South Korea)	37.4171
Republic of Moldova	8.87401
Reunion	2.26774
Romania	8.40157
Russian Federation	2.92568
Rwanda	2.7131
Saint Kitts and Nevis	6.50584
Saint Lucia	13.9653
Saint Vincent and the Grenadines	0.971652
Samoa	1.86759
Sao Tome and Principe	1.15978
Saudi Arabia	111.863
Senegal	5.64117
Seychelles	4.0502
Sierra Leone	0.291499
Singapore	47.8429
Slovakia	14.3943
Somalia	6.79673
South Africa	13.9682
Spain	24.5013
Sri Lanka	13.9364
Sudan	3.37075
Suriname	22.2273
Sweden	23.4509
Switzerland	75.1835
Syrian Arab Republic	4.1504
Tajikistan	33.3483
Thailand	13.0507
Timor-Leste	2.20236
Togo	1.52684
Tokelau	0.465148
Tonga	0.264177
Trinidad and Tobago	65.3416
Tunisia	12.2207
Turkey	12.3034
Turkmenistan	12.8665
Tuvalu	0.0724002
Uganda	1.66015
Ukraine	3.59329
United Arab Emirates	125.048
United Kingdom	43.388
United Republic of Tanzania	2.34598
United States of America	16.7977
Uruguay	12.1694
Uzbekistan	43.583
Vanuatu	1.739
Venezuela (Bolivarian Republic of)	46.447
Viet Nam	20.7098
Yemen	5.6052
Zambia	10.6191
Zimbabwe	5.39034

## Sheet: d
nation	N2O emission
Afghanistan	0.866796
Albania	3.5098
Algeria	0.418642
Angola	0.545188
Antigua and Barbuda	7.71218
Argentina	0.253847
Armenia	3.81977
Australia	1.38071
Austria	2.19148
Azerbaijan	0.283845
Bahamas	7.525
Bahrain	45.103
Bangladesh	3.36589
Barbados	18.7995
Belarus	5.54079
Belgium	10.3177
Belize	3.15302
Benin	0.709928
Bhutan	1.33988
Bolivia	1.52271
Botswana	5.80121
Brazil	1.38325
Brunei Darussalam	15.7346
Bulgaria	1.18653
Burkina Faso	0.908975
Burundi	0.898678
Cabo Verde	2.36713
Cambodia	0.785198
Cameroon	0.293683
Canada	0.77898
Central African Republic	0.698073
Chad	0.867524
Chile	10.6286
China	5.82445
Colombia	5.63231
Comoros	0.864496
Congo	0.324114
Costa Rica	7.75073
Côte d'Ivoire	0.517165
Cuba	3.46297
Cyprus	9.0863
Czechia	4.46489
Democratic People's Republic of Korea (North Korea)	1.60081
Democratic Republic of the Congo	0.550579
Denmark	2.99249
Djibouti	2.61733
Dominican Republic	3.95466
Ecuador	1.63167
Egypt	6.09741
El Salvador	4.29333
Eritrea	1.32464
Estonia	1.36923
Ethiopia	0.307446
Fiji	2.7294
Finland	2.88018
France	2.46287
Gabon	0.728545
Gambia	1.54723
Georgia	4.39304
Germany	3.36624
Ghana	0.602272
Greece	1.31674
Guatemala	3.69356
Guinea	0.766743
Guinea-Bissau	1.30454
Guyana	2.03802
Haiti	0.993298
Honduras	3.5102
Hungary	0.932195
Iceland	19.8114
India	4.5224
Indonesia	2.37252
Iran	2.18776
Iraq	3.95228
Ireland	17.2678
Israel	6.99308
Italy	2.03138
Jamaica	2.67017
Japan	5.23866
Jordan	6.10502
Kazakhstan	0.355333
Kenya	0.755226
Kuwait	35.4763
Kyrgyzstan	1.53966
Lao People's Democratic Republic	0.439545
Latvia	1.18026
Lebanon	3.6354
Lesotho	1.23762
Liberia	0.958509
Libya	2.12448
Lithuania	1.88286
Luxembourg	14.2995
Madagascar	0.292172
Malawi	1.31451
Malaysia	1.68138
Mali	1.54247
Mauritania	1.51689
Mexico	2.55001
Mongolia	20.4068
Morocco	0.965085
Mozambique	0.907378
Myanmar	0.626963
Namibia	2.54548
Nepal	0.974883
Netherlands	22.1606
New Zealand	37.619
Nicaragua	4.33177
Niger	0.675743
Nigeria	0.504501
Norway	13.3438
Oman	7.57222
Pakistan	7.41605
Panama	4.14784
Papua New Guinea	1.74294
Paraguay	0.55892
Peru	3.83244
Philippines	1.06974
Poland	2.57223
Portugal	7.24639
Puerto Rico	19.8347
Qatar	30.4153
Republic of Korea (South Korea)	7.35283
Republic of Moldova	1.23948
Reunion	4.14733
Romania	0.705838
Russian Federation	0.816995
Rwanda	0.985474
Saint Kitts and Nevis	8.64843
Saint Lucia	12.0731
Saint Vincent and the Grenadines	1.14073
Samoa	1.07755
Sao Tome and Principe	1.73582
Saudi Arabia	22.5277
Senegal	1.58926
Seychelles	7.12844
Sierra Leone	0.708882
Singapore	43.8754
Slovakia	1.46732
Somalia	2.57133
South Africa	2.14878
Spain	4.06337
Sri Lanka	4.36512
Sudan	1.30439
Suriname	5.06603
Sweden	2.61561
Switzerland	9.47897
Syrian Arab Republic	0.652432
Tajikistan	2.32557
Thailand	2.98948
Timor-Leste	2.5918
Togo	0.577109
Tokelau	0.827721
Tonga	2.50827
Trinidad and Tobago	20.5865
Tunisia	1.25118
Turkey	1.68595
Turkmenistan	1.87088
Tuvalu	6.24869
Uganda	0.515344
Ukraine	0.361866
United Arab Emirates	19.0176
United Kingdom	4.72803
United Republic of Tanzania	0.326699
United States of America	1.75731
Uruguay	1.32886
Uzbekistan	6.57979
Vanuatu	0.619271
Venezuela (Bolivarian Republic of)	8.97879
Viet Nam	4.1804
Yemen	0.671695
Zambia	3.93786
Zimbabwe	1.87563

## Sheet: e
nation	NOx emission
Afghanistan	3.12886
Albania	12.5124
Algeria	2.31832
Angola	2.1472
Antigua and Barbuda	0.388024
Argentina	0.887014
Armenia	9.59622
Australia	2.62696
Austria	4.61395
Azerbaijan	0.827615
Bahamas	3.1611
Bahrain	2.77234
Bangladesh	2.75399
Barbados	2.99959
Belarus	5.08462
Belgium	14.1643
Belize	12.3065
Benin	1.15319
Bhutan	1.44118
Bolivia	1.46357
Botswana	9.13842
Brazil	2.65795
Brunei Darussalam	22.2055
Bulgaria	4.74365
Burkina Faso	2.07659
Burundi	1.45146
Cabo Verde	0.183623
Cambodia	3.33664
Cameroon	3.29306
Canada	2.65184
Central African Republic	6.35827
Chad	1.85995
Chile	13.9271
China	6.69351
Colombia	7.8461
Comoros	0.0203356
Congo	3.1632
Costa Rica	8.59686
Côte d'Ivoire	0.978117
Cuba	8.84748
Cyprus	5.73019
Czechia	5.21295
Democratic People's Republic of Korea (North Korea)	1.58641
Democratic Republic of the Congo	1.87002
Denmark	3.58357
Djibouti	1.73237
Dominican Republic	10.007
Ecuador	6.71349
Egypt	4.71108
El Salvador	4.35977
Eritrea	1.67735
Estonia	1.21673
Ethiopia	0.489113
Fiji	10.9645
Finland	3.87756
France	4.42034
Gabon	5.04797
Gambia	0.861466
Georgia	7.04228
Germany	5.67691
Ghana	1.09725
Greece	2.10576
Guatemala	3.57403
Guinea	1.03462
Guinea-Bissau	2.47939
Guyana	7.45949
Haiti	1.05361
Honduras	5.1732
Hungary	2.36172
Iceland	13.8545
India	4.43361
Indonesia	2.65873
Iran	3.07468
Iraq	5.74864
Ireland	19.4934
Israel	5.28253
Italy	4.7274
Jamaica	2.52015
Japan	5.3629
Jordan	7.65633
Kazakhstan	1.31852
Kenya	2.15673
Kuwait	29.9183
Kyrgyzstan	4.21604
Lao People's Democratic Republic	0.827789
Latvia	1.4732
Lebanon	3.97594
Lesotho	1.64431
Liberia	2.95189
Libya	2.00696
Lithuania	1.33372
Luxembourg	13.8763
Madagascar	2.20253
Malawi	2.64425
Malaysia	2.07867
Mali	1.23838
Mauritania	3.21226
Mexico	4.41688
Mongolia	5.93899
Morocco	1.46634
Mozambique	1.54048
Myanmar	1.97113
Namibia	5.04074
Nepal	2.5702
Netherlands	18.9939
New Zealand	19.5043
Nicaragua	5.28738
Niger	2.21093
Nigeria	1.29925
Norway	10.5806
Oman	4.60112
Pakistan	4.87255
Panama	5.90683
Papua New Guinea	1.92175
Paraguay	1.07328
Peru	4.56437
Philippines	3.05718
Poland	3.54701
Portugal	7.58826
Puerto Rico	25.9553
Qatar	16.8976
Republic of Korea (South Korea)	6.10679
Republic of Moldova	3.93266
Reunion	1.52221
Romania	2.34939
Russian Federation	1.0123
Rwanda	2.22572
Saint Kitts and Nevis	0.298396
Saint Lucia	1.06946
Saint Vincent and the Grenadines	0.0898291
Samoa	0.233486
Sao Tome and Principe	0.0305322
Saudi Arabia	16.2425
Senegal	4.17981
Seychelles	0.0284091
Sierra Leone	0.316957
Singapore	12.0691
Slovakia	3.02799
Somalia	3.81437
South Africa	4.29276
Spain	4.26075
Sri Lanka	4.00658
Sudan	2.07048
Suriname	7.10252
Sweden	3.97795
Switzerland	11.9678
Syrian Arab Republic	0.760877
Tajikistan	7.9081
Thailand	4.12873
Timor-Leste	2.19373
Togo	1.65545
Tokelau	0.000136705
Tonga	0.0330448
Trinidad and Tobago	16.9537
Tunisia	3.21029
Turkey	2.44392
Turkmenistan	1.92477
Tuvalu	0.00911176
Uganda	1.42233
Ukraine	1.21127
United Arab Emirates	16.287
United Kingdom	6.5258
United Republic of Tanzania	1.69492
United States of America	3.35162
Uruguay	4.01654
Uzbekistan	6.59661
Vanuatu	0.546989
Venezuela (Bolivarian Republic of)	14.6396
Viet Nam	3.78937
Yemen	1.27358
Zambia	8.46063
Zimbabwe	3.43222

## Sheet: f
nation	N leaching and runoff
Afghanistan	15.3669
Albania	125.889
Algeria	9.66888
Angola	10.0427
Antigua and Barbuda	7.41558
Argentina	10.0176
Armenia	120.229
Australia	23.6205
Austria	82.9249
Azerbaijan	8.01685
Bahamas	50.8273
Bahrain	41.7688
Bangladesh	40.2586
Barbados	74.2202
Belarus	66.167
Belgium	246.568
Belize	108.802
Benin	5.55482
Bhutan	6.17957
Bolivia	13.6156
Botswana	17.8226
Brazil	19.5357
Brunei Darussalam	107.285
Bulgaria	44.7749
Burkina Faso	7.08589
Burundi	4.39243
Cabo Verde	3.22399
Cambodia	15.8087
Cameroon	8.43434
Canada	32.6888
Central African Republic	14.81
Chad	5.36494
Chile	173.42
China	72.8243
Colombia	103.748
Comoros	0.542971
Congo	13.0662
Costa Rica	126.999
Côte d'Ivoire	5.14567
Cuba	44.9733
Cyprus	47.6846
Czechia	85.4741
Democratic People's Republic of Korea (North Korea)	25.1751
Democratic Republic of the Congo	6.01892
Denmark	62.6406
Djibouti	11.0446
Dominican Republic	65.5488
Ecuador	57.3573
Egypt	117.165
El Salvador	32.916
Eritrea	2.81138
Estonia	23.5006
Ethiopia	4.41966
Fiji	84.9818
Finland	65.9474
France	72.9201
Gabon	18.8798
Gambia	6.29018
Georgia	77.8566
Germany	102.019
Ghana	5.57149
Greece	35.0538
Guatemala	47.0065
Guinea	7.41976
Guinea-Bissau	8.31794
Guyana	55.8115
Haiti	8.98489
Honduras	42.7084
Hungary	35.539
Iceland	275.981
India	42.8428
Indonesia	39.1491
Iran	38.051
Iraq	52.9881
Ireland	313.755
Israel	56.1516
Italy	73.9773
Jamaica	28.7504
Japan	85.7495
Jordan	58.4535
Kazakhstan	8.76662
Kenya	15.7537
Kuwait	249.992
Kyrgyzstan	40.4105
Lao People's Democratic Republic	8.17601
Latvia	27.0867
Lebanon	41.319
Lesotho	7.77277
Liberia	13.6969
Libya	11.2739
Lithuania	24.2963
Luxembourg	244.583
Madagascar	10.3068
Malawi	12.5874
Malaysia	24.226
Mali	6.43604
Mauritania	5.36917
Mexico	33.0245
Mongolia	154.942
Morocco	10.4041
Mozambique	8.51223
Myanmar	17.7368
Namibia	9.36265
Nepal	23.5409
Netherlands	339.636
New Zealand	427.786
Nicaragua	47.955
Niger	2.11393
Nigeria	5.95522
Norway	198.29
Oman	117.409
Pakistan	75.5475
Panama	46.2651
Papua New Guinea	17.9135
Paraguay	12.9666
Peru	45.0895
Philippines	35.4913
Poland	47.435
Portugal	80.818
Puerto Rico	92.7343
Qatar	219.767
Republic of Korea (South Korea)	100.148
Republic of Moldova	27.9259
Reunion	9.73228
Romania	23.2386
Russian Federation	13.6572
Rwanda	15.8138
Saint Kitts and Nevis	4.71299
Saint Lucia	24.7763
Saint Vincent and the Grenadines	2.39109
Samoa	19.2336
Sao Tome and Principe	2.52976
Saudi Arabia	141.554
Senegal	10.3506
Seychelles	-3.13335
Sierra Leone	5.76333
Singapore	118.96
Slovakia	48.2741
Somalia	8.36504
South Africa	26.2611
Spain	45.1605
Sri Lanka	49.2379
Sudan	4.85301
Suriname	90.0104
Sweden	65.2296
Switzerland	247.974
Syrian Arab Republic	8.18781
Tajikistan	81.0696
Thailand	40.0598
Timor-Leste	18.2593
Togo	4.88094
Tokelau	-0.460956
Tonga	0.93
Trinidad and Tobago	185.657
Tunisia	18.5074
Turkey	28.9415
Turkmenistan	36.3304
Tuvalu	0.220184
Uganda	8.13937
Ukraine	11.8046
United Arab Emirates	244.286
United Kingdom	118.139
United Republic of Tanzania	8.04351
United States of America	45.6928
Uruguay	40.1608
Uzbekistan	111.092
Vanuatu	12.661
Venezuela (Bolivarian Republic of)	126.03
Viet Nam	59.7144
Yemen	11.2728
Zambia	30.6611
Zimbabwe	11.4166

## Sheet: g
nation	N fertilizer use
Afghanistan	6.35444
Albania	125.822
Algeria	17.5364
Angola	5.35285
Antigua and Barbuda	3.14582
Argentina	16.9613
Armenia	202.967
Australia	50.2945
Austria	110.489
Azerbaijan	3.26949
Bahamas	76.453
Bahrain	462.674
Bangladesh	81.9813
Barbados	65.92
Belarus	136.59
Belgium	310.922
Belize	168.342
Benin	0.0535626
Bhutan	9.65839
Bolivia	6.30274
Botswana	66.235
Brazil	45.5864
Brunei Darussalam	18.3771
Bulgaria	107.516
Burkina Faso	7.90533
Burundi	3.4869
Cabo Verde	0
Cambodia	22.1462
Cameroon	6.2689
Canada	87.7336
Central African Republic	0.231243
Chad	0
Chile	264.671
China	166.812
Colombia	129.625
Comoros	0
Congo	0.839594
Costa Rica	167.627
Côte d'Ivoire	3.71426
Cuba	59.7815
Cyprus	116.463
Czechia	197.766
Democratic People's Republic of Korea (North Korea)	48.4623
Democratic Republic of the Congo	1.51713
Denmark	128.693
Djibouti	0
Dominican Republic	54.7341
Ecuador	62.0164
Egypt	250.11
El Salvador	76.5856
Eritrea	2.49551
Estonia	77.4441
Ethiopia	15.607
Fiji	78.6376
Finland	126.081
France	156.291
Gabon	14.481
Gambia	0.365546
Georgia	132.178
Germany	191.751
Ghana	6.09749
Greece	60.8203
Guatemala	73.8941
Guinea	0.47342
Guinea-Bissau	0
Guyana	63.8401
Haiti	0
Honduras	68.3517
Hungary	90.7172
Iceland	89.5519
India	86.6536
Indonesia	64.6188
Iran	46.0028
Iraq	36.8241
Ireland	714.843
Israel	153.866
Italy	88.6225
Jamaica	18.3324
Japan	124.069
Jordan	172.066
Kazakhstan	5.31141
Kenya	23.1972
Kuwait	231.621
Kyrgyzstan	33.8468
Lao People's Democratic Republic	0
Latvia	91.6452
Lebanon	78.2485
Lesotho	0
Liberia	0
Libya	15.1397
Lithuania	93.7151
Luxembourg	360.664
Madagascar	0
Malawi	16.2704
Malaysia	42.9262
Mali	22.1566
Mauritania	0
Mexico	55.8336
Mongolia	50.2518
Morocco	30.776
Mozambique	2.2658
Myanmar	12.8057
Namibia	26.2729
Nepal	21.0695
Netherlands	227.625
New Zealand	781.687
Nicaragua	58.2088
Niger	0.416084
Nigeria	3.76122
Norway	328.594
Oman	172.317
Pakistan	149.016
Panama	54.4601
Papua New Guinea	18.9731
Paraguay	20.2528
Peru	84.6086
Philippines	36.37
Poland	100.019
Portugal	111.374
Puerto Rico	0
Qatar	314.536
Republic of Korea (South Korea)	146.129
Republic of Moldova	42.1211
Reunion	0
Romania	45.4301
Russian Federation	21.807
Rwanda	5.90615
Saint Kitts and Nevis	5.95483
Saint Lucia	58.5666
Saint Vincent and the Grenadines	0
Samoa	0.0288678
Sao Tome and Principe	0
Saudi Arabia	388.436
Senegal	9.08681
Seychelles	27.23
Sierra Leone	0
Singapore	21.2314
Slovakia	108.771
Somalia	0
South Africa	70.2682
Spain	87.0138
Sri Lanka	98.3937
Sudan	6.38669
Suriname	152.415
Sweden	154.441
Switzerland	201.137
Syrian Arab Republic	5.45309
Tajikistan	71.444
Thailand	70.5624
Timor-Leste	0
Togo	0.270163
Tokelau	0
Tonga	2.28683
Trinidad and Tobago	213.059
Tunisia	29.5674
Turkey	83.181
Turkmenistan	0
Tuvalu	0
Uganda	0.304839
Ukraine	39.2572
United Arab Emirates	314.05
United Kingdom	226.994
United Republic of Tanzania	4.19637
United States of America	116.997
Uruguay	47.7221
Uzbekistan	188.844
Vanuatu	0
Venezuela (Bolivarian Republic of)	150.081
Viet Nam	119.565
Yemen	1.09165
Zambia	84.4805
Zimbabwe	19.8874

## Sheet: h
nation	NUE
Afghanistan	0.525456
Albania	0.21367
Algeria	0.554383
Angola	0.43415
Antigua and Barbuda	0.0715285
Argentina	0.873359
Armenia	0.206796
Australia	0.472012
Austria	0.428123
Azerbaijan	0.773934
Bahamas	0.11689
Bahrain	0.0240353
Bangladesh	0.40175
Barbados	0.0660747
Belarus	0.291919
Belgium	0.243553
Belize	0.134317
Benin	0.569402
Bhutan	0.620068
Bolivia	0.670121
Botswana	0.141065
Brazil	0.695678
Brunei Darussalam	0.0171592
Bulgaria	0.464395
Burkina Faso	0.509504
Burundi	0.499433
Cabo Verde	0.206228
Cambodia	0.612969
Cameroon	0.542211
Canada	0.582639
Central African Republic	0.28058
Chad	0.480988
Chile	0.17244
China	0.327315
Colombia	0.12605
Comoros	0.566403
Congo	0.373248
Costa Rica	0.0892082
Côte d'Ivoire	0.459029
Cuba	0.180719
Cyprus	0.165271
Czechia	0.350269
Democratic People's Republic of Korea (North Korea)	0.503791
Democratic Republic of the Congo	0.442014
Denmark	0.514796
Djibouti	0.204805
Dominican Republic	0.142459
Ecuador	0.243334
Egypt	0.299004
El Salvador	0.214715
Eritrea	0.341061
Estonia	0.640342
Ethiopia	0.80957
Fiji	0.10968
Finland	0.355534
France	0.488457
Gabon	0.259089
Gambia	0.391221
Georgia	0.130828
Germany	0.426911
Ghana	0.547154
Greece	0.460282
Guatemala	0.235626
Guinea	0.463703
Guinea-Bissau	0.337504
Guyana	0.329817
Haiti	0.373843
Honduras	0.184882
Hungary	0.577614
Iceland	0.0238738
India	0.260038
Indonesia	0.365542
Iran	0.328296
Iraq	0.256102
Ireland	0.160302
Israel	0.237791
Italy	0.357857
Jamaica	0.234904
Japan	0.32653
Jordan	0.165276
Kazakhstan	0.600978
Kenya	0.459423
Kuwait	0.10777
Kyrgyzstan	0.393437
Lao People's Democratic Republic	0.799907
Latvia	0.639278
Lebanon	0.26401
Lesotho	0.319956
Liberia	0.290353
Libya	0.20929
Lithuania	0.623708
Luxembourg	0.18035
Madagascar	0.59012
Malawi	0.429967
Malaysia	0.252439
Mali	0.483884
Mauritania	0.362748
Mexico	0.357171
Mongolia	0.0306763
Morocco	0.550291
Mozambique	0.3598
Myanmar	0.597884
Namibia	0.166957
Nepal	0.4888
Netherlands	0.153655
New Zealand	0.0878406
Nicaragua	0.212267
Niger	0.4293
Nigeria	0.544348
Norway	0.172182
Oman	0.175682
Pakistan	0.207591
Panama	0.199905
Papua New Guinea	0.229686
Paraguay	0.826268
Peru	0.278315
Philippines	0.363517
Poland	0.412596
Portugal	0.133543
Puerto Rico	0.0526015
Qatar	0.0505795
Republic of Korea (South Korea)	0.284929
Republic of Moldova	0.38417
Reunion	0.284746
Romania	0.576941
Russian Federation	0.623675
Rwanda	0.386461
Saint Kitts and Nevis	0.119391
Saint Lucia	0.0583169
Saint Vincent and the Grenadines	0.451756
Samoa	0.285636
Sao Tome and Principe	0.181727
Saudi Arabia	0.116627
Senegal	0.384794
Seychelles	0.0913282
Sierra Leone	0.551045
Singapore	0.0611618
Slovakia	0.515534
Somalia	0.173337
South Africa	0.444576
Spain	0.255663
Sri Lanka	0.246671
Sudan	0.414747
Suriname	0.271151
Sweden	0.481086
Switzerland	0.19438
Syrian Arab Republic	0.483122
Tajikistan	0.277639
Thailand	0.279682
Timor-Leste	0.295051
Togo	0.53824
Tokelau	0.685072
Tonga	0.426066
Trinidad and Tobago	0.0225389
Tunisia	0.220313
Turkey	0.485326
Turkmenistan	0.32374
Tuvalu	0.0502278
Uganda	0.535713
Ukraine	0.767507
United Arab Emirates	0.051441
United Kingdom	0.392084
United Republic of Tanzania	0.598131
United States of America	0.622894
Uruguay	0.612933
Uzbekistan	0.282738
Vanuatu	0.320413
Venezuela (Bolivarian Republic of)	0.104188
Viet Nam	0.342382
Yemen	0.422699
Zambia	0.301784
Zimbabwe	0.252806
