# Supplementary material for: Cost-effective mitigation of nitrogen pollution from global croplands
Source: Nature. 2023 Jan 4;613(7942):77–84. doi: 10.1038/s41586-022-05481-8 (PMC9842502; doi:10.1038/s41586-022-05481-8)
Supplement: Supplementary file 10 — Source Data Extended Data Fig. 2 [file 41586_2022_5481_MOESM10_ESM.xlsx]

## Sheet: ReadMe
About this file
source data for
Extended Data Fig. 2 | N budget of croplands on the country scale in 2015 under optimized N management
Tab name	Tab content
a	Optimized_N input
b	Optimized_N harvested
c	Optimized_NH3 emission
d	Optimized_N2O emission
e	Optimized_NOx emission
f	Optimized_N leaching and runoff
g	Optimized_N fertilizer use
h	Optimized_NUE

## Sheet: a
nation	Total N input
Afghanistan	78.4202
Albania	297.118
Algeria	74.6155
Angola	66.3403
Antigua and Barbuda	110.735
Argentina	134.283
Armenia	273.745
Australia	82.2886
Austria	201.722
Azerbaijan	82.7004
Bahamas	159.834
Bahrain	220.427
Bangladesh	123.937
Barbados	292.39
Belarus	203.583
Belgium	551.464
Belize	192.155
Benin	42.0528
Bhutan	68.5868
Bolivia	112.715
Botswana	504.797
Brazil	156.296
Brunei Darussalam	377.483
Bulgaria	149.233
Burkina Faso	51.9451
Burundi	43.854
Cabo Verde	42.1657
Cambodia	104.746
Cameroon	45.3502
Canada	127.056
Central African Republic	59.7218
Chad	42.0414
Chile	533.155
China	179.131
Colombia	234.994
Comoros	30.2269
Congo	41.7698
Costa Rica	250.821
Côte d'Ivoire	24.1593
Cuba	156.417
Cyprus	197.242
Czechia	271.626
Democratic People's Republic of Korea (North Korea)	110.142
Democratic Republic of the Congo	29.346
Denmark	234.335
Djibouti	560.601
Dominican Republic	156.919
Ecuador	123.078
Egypt	458.177
El Salvador	100.665
Eritrea	65.4804
Estonia	152.732
Ethiopia	48.471
Fiji	105.864
Finland	146.995
France	222.653
Gabon	63.5518
Gambia	51.5269
Georgia	196.3
Germany	290.561
Ghana	32.752
Greece	97.391
Guatemala	154.291
Guinea	39.3568
Guinea-Bissau	70.8928
Guyana	142.953
Haiti	49.5925
Honduras	112.97
Hungary	125.421
Iceland	644.629
India	121.355
Indonesia	106.465
Iran	124.532
Iraq	182.83
Ireland	549.943
Israel	213.827
Italy	152.025
Jamaica	108.427
Japan	188.665
Jordan	171.377
Kazakhstan	45.3142
Kenya	130.992
Kuwait	972.493
Kyrgyzstan	154.606
Lao People's Democratic Republic	78.554
Latvia	181.897
Lebanon	111.635
Lesotho	453.592
Liberia	49.1882
Libya	220.895
Lithuania	166.552
Luxembourg	534.494
Madagascar	131.862
Malawi	114.245
Malaysia	46.69
Mali	97.1667
Mauritania	135.058
Mexico	134.786
Mongolia	281.182
Morocco	105.436
Mozambique	37.0923
Myanmar	104.045
Namibia	174.615
Nepal	80.7958
Netherlands	792.417
New Zealand	861.846
Nicaragua	107.881
Niger	26.0517
Nigeria	38.3594
Norway	484.146
Oman	211.353
Pakistan	183.419
Panama	141.597
Papua New Guinea	47.6066
Paraguay	158.478
Peru	168.331
Philippines	93.7897
Poland	148.688
Portugal	168.151
Puerto Rico	410.404
Qatar	739.081
Republic of Korea (South Korea)	243.75
Republic of Moldova	98.1206
Reunion	144.511
Romania	102.656
Russian Federation	75.2137
Rwanda	103.529
Saint Kitts and Nevis	150.379
Saint Lucia	175.256
Saint Vincent and the Grenadines	31.1867
Samoa	51.0076
Sao Tome and Principe	25.757
Saudi Arabia	506.274
Senegal	90.6661
Seychelles	152.868
Sierra Leone	35.8582
Singapore	785.339
Slovakia	191.506
Somalia	65.9346
South Africa	290.755
Spain	110.574
Sri Lanka	103.367
Sudan	90.5726
Suriname	218.003
Sweden	203.355
Switzerland	392.608
Syrian Arab Republic	46.7436
Tajikistan	248.744
Thailand	95.5514
Timor-Leste	82.407
Togo	39.1386
Tokelau	34.3895
Tonga	64.4576
Trinidad and Tobago	378.574
Tunisia	210.332
Turkey	135.355
Turkmenistan	125.671
Tuvalu	74.5591
Uganda	49.3187
Ukraine	100.555
United Arab Emirates	636.094
United Kingdom	307.821
United Republic of Tanzania	70.9036
United States of America	218.004
Uruguay	200.326
Uzbekistan	301.142
Vanuatu	35.126
Venezuela (Bolivarian Republic of)	219.61
Viet Nam	185.321
Yemen	58.5983
Zambia	306.227
Zimbabwe	226.973

## Sheet: b
nation	N harvested
Afghanistan	47.0521
Albania	89.1355
Algeria	48.5001
Angola	33.1702
Antigua and Barbuda	8.85883
Argentina	120.855
Armenia	82.1235
Australia	49.3732
Austria	121.033
Azerbaijan	57.8903
Bahamas	31.9669
Bahrain	22.0427
Bangladesh	74.3622
Barbados	43.8584
Belarus	81.4332
Belgium	193.012
Belize	48.0388
Benin	25.2317
Bhutan	48.0107
Bolivia	84.5363
Botswana	151.439
Brazil	117.222
Brunei Darussalam	11.3245
Bulgaria	74.6164
Burkina Faso	33.7643
Burundi	26.3124
Cabo Verde	21.0829
Cambodia	73.322
Cameroon	27.2101
Canada	82.5866
Central African Republic	23.8887
Chad	25.2248
Chile	159.946
China	89.5654
Colombia	58.7486
Comoros	21.1589
Congo	20.8849
Costa Rica	50.1642
Côte d'Ivoire	14.4956
Cuba	46.9251
Cyprus	59.1727
Czechia	149.394
Democratic People's Republic of Korea (North Korea)	66.0849
Democratic Republic of the Congo	14.673
Denmark	140.601
Djibouti	280.3
Dominican Republic	47.0758
Ecuador	49.231
Egypt	229.089
El Salvador	40.2661
Eritrea	32.7402
Estonia	106.912
Ethiopia	46.0475
Fiji	31.7591
Finland	73.4974
France	133.592
Gabon	25.4207
Gambia	25.7634
Georgia	39.2599
Germany	145.281
Ghana	19.6512
Greece	58.4346
Guatemala	61.7164
Guinea	23.6141
Guinea-Bissau	42.5357
Guyana	71.4767
Haiti	24.7963
Honduras	33.891
Hungary	87.7949
Iceland	32.2314
India	48.5419
Indonesia	47.9095
Iran	62.266
Iraq	73.132
Ireland	164.983
Israel	106.914
Italy	76.0124
Jamaica	43.371
Japan	94.3325
Jordan	42.8443
Kazakhstan	31.7199
Kenya	78.5949
Kuwait	194.499
Kyrgyzstan	77.3029
Lao People's Democratic Republic	66.7709
Latvia	127.328
Lebanon	44.6542
Lesotho	226.796
Liberia	24.5941
Libya	88.358
Lithuania	116.586
Luxembourg	160.348
Madagascar	92.3034
Malawi	57.1227
Malaysia	18.676
Mali	58.3
Mauritania	67.529
Mexico	67.3929
Mongolia	22.4946
Morocco	63.2618
Mozambique	18.5462
Myanmar	72.8318
Namibia	69.8461
Nepal	44.4377
Netherlands	237.725
New Zealand	172.369
Nicaragua	43.1525
Niger	13.0258
Nigeria	23.0156
Norway	96.8292
Oman	63.4058
Pakistan	55.0257
Panama	42.4791
Papua New Guinea	19.0426
Paraguay	134.706
Peru	84.1653
Philippines	37.5159
Poland	74.3441
Portugal	42.0378
Puerto Rico	41.0404
Qatar	73.9081
Republic of Korea (South Korea)	97.4998
Republic of Moldova	49.0603
Reunion	57.8046
Romania	61.5933
Russian Federation	52.6496
Rwanda	51.7646
Saint Kitts and Nevis	22.5568
Saint Lucia	17.5256
Saint Vincent and the Grenadines	17.1527
Samoa	20.403
Sao Tome and Principe	10.3028
Saudi Arabia	101.255
Senegal	54.3997
Seychelles	45.8605
Sierra Leone	21.5149
Singapore	62.8271
Slovakia	114.904
Somalia	19.7804
South Africa	174.453
Spain	44.2297
Sri Lanka	41.3468
Sudan	49.8149
Suriname	87.2011
Sweden	122.013
Switzerland	157.043
Syrian Arab Republic	28.0461
Tajikistan	99.4974
Thailand	38.2206
Timor-Leste	32.9628
Togo	23.4832
Tokelau	25.7921
Tonga	35.4517
Trinidad and Tobago	22.7144
Tunisia	84.133
Turkey	81.2131
Turkmenistan	62.8355
Tuvalu	7.45591
Uganda	32.0572
Ukraine	80.4438
United Arab Emirates	63.6094
United Kingdom	153.91
United Republic of Tanzania	49.6325
United States of America	152.603
Uruguay	140.229
Uzbekistan	120.457
Vanuatu	14.0504
Venezuela (Bolivarian Republic of)	65.8831
Viet Nam	74.1286
Yemen	32.2291
Zambia	153.114
Zimbabwe	113.487

## Sheet: c
nation	NH3 emission
Afghanistan	5.15973
Albania	38.9565
Algeria	6.49891
Angola	4.42566
Antigua and Barbuda	4.58445
Argentina	2.10227
Armenia	34.0901
Australia	5.92478
Austria	13.552
Azerbaijan	2.97721
Bahamas	17.9009
Bahrain	15.8707
Bangladesh	6.16863
Barbados	17.3161
Belarus	18.0464
Belgium	64.5984
Belize	22.6341
Benin	1.29111
Bhutan	1.48147
Bolivia	2.03118
Botswana	47.4586
Brazil	7.73666
Brunei Darussalam	21.9695
Bulgaria	11.1925
Burkina Faso	1.93113
Burundi	1.57874
Cabo Verde	1.51797
Cambodia	3.776
Cameroon	3.09425
Canada	8.00455
Central African Republic	5.29814
Chad	1.7718
Chile	75.1179
China	13.7035
Colombia	24.9833
Comoros	0.408064
Congo	2.73078
Costa Rica	26.2492
Côte d'Ivoire	0.869734
Cuba	14.0796
Cyprus	22.9986
Czechia	18.7394
Democratic People's Republic of Korea (North Korea)	4.92583
Democratic Republic of the Congo	1.29757
Denmark	16.0926
Djibouti	56.0601
Dominican Republic	16.8706
Ecuador	14.2604
Egypt	34.3545
El Salvador	7.81509
Eritrea	2.94662
Estonia	6.07643
Ethiopia	0.178584
Fiji	8.61886
Finland	11.5198
France	15.5707
Gabon	4.45462
Gambia	2.11994
Georgia	22.6522
Germany	26.112
Ghana	1.17907
Greece	6.48245
Guatemala	7.4452
Guinea	0.987583
Guinea-Bissau	2.43002
Guyana	7.88976
Haiti	2.88774
Honduras	9.78824
Hungary	6.45804
Iceland	99.1277
India	11.1404
Indonesia	5.54057
Iran	10.9143
Iraq	17.8564
Ireland	59.8234
Israel	17.1062
Italy	12.162
Jamaica	8.6466
Japan	14.3892
Jordan	32.6073
Kazakhstan	2.07775
Kenya	6.62922
Kuwait	155.599
Kyrgyzstan	13.9462
Lao People's Democratic Republic	0.966548
Latvia	8.54925
Lebanon	11.3946
Lesotho	15.0027
Liberia	2.16446
Libya	23.8907
Lithuania	5.48334
Luxembourg	54.5348
Madagascar	4.13624
Malawi	5.38899
Malaysia	2.84047
Mali	2.7984
Mauritania	13.5058
Mexico	12.3445
Mongolia	5.17376
Morocco	8.46756
Mozambique	1.48197
Myanmar	5.02112
Namibia	10.575
Nepal	4.47468
Netherlands	91.6371
New Zealand	86.5443
Nicaragua	2.95111
Niger	2.34465
Nigeria	2.05435
Norway	59.1256
Oman	16.8126
Pakistan	18.4886
Panama	12.7795
Papua New Guinea	2.05661
Paraguay	3.24798
Peru	12.6934
Philippines	8.64439
Poland	12.6588
Portugal	24.1033
Puerto Rico	26.5942
Qatar	110.857
Republic of Korea (South Korea)	22.1403
Republic of Moldova	7.28993
Reunion	2.95525
Romania	7.56196
Russian Federation	2.24424
Rwanda	4.0068
Saint Kitts and Nevis	6.90239
Saint Lucia	11.3566
Saint Vincent and the Grenadines	0.757837
Samoa	1.54715
Sao Tome and Principe	0.69544
Saudi Arabia	79.7511
Senegal	4.91682
Seychelles	4.81535
Sierra Leone	0.263039
Singapore	57.801
Slovakia	12.296
Somalia	5.98568
South Africa	20.9343
Spain	12.4973
Sri Lanka	6.77657
Sudan	5.02563
Suriname	15.04
Sweden	14.3493
Switzerland	36.7339
Syrian Arab Republic	3.49141
Tajikistan	30.8841
Thailand	7.52488
Timor-Leste	1.90128
Togo	1.49497
Tokelau	0.386882
Tonga	0.234744
Trinidad and Tobago	42.4886
Tunisia	29.6943
Turkey	9.74558
Turkmenistan	10.2739
Tuvalu	0.0620268
Uganda	1.53141
Ukraine	3.20279
United Arab Emirates	109.859
United Kingdom	27.7039
United Republic of Tanzania	2.8948
United States of America	11.7722
Uruguay	9.39917
Uzbekistan	30.7171
Vanuatu	1.51744
Venezuela (Bolivarian Republic of)	22.6886
Viet Nam	16.0118
Yemen	5.29475
Zambia	15.753
Zimbabwe	13.5078

## Sheet: d
nation	N2O emission
Afghanistan	0.764784
Albania	3.17112
Algeria	0.467842
Angola	0.813205
Antigua and Barbuda	7.53339
Argentina	0.198647
Armenia	3.31121
Australia	0.93809
Austria	1.24686
Azerbaijan	0.432573
Bahamas	5.67734
Bahrain	15.8707
Bangladesh	1.71786
Barbados	14.3203
Belarus	4.1066
Belgium	7.65166
Belize	2.32582
Benin	0.713469
Bhutan	1.06838
Bolivia	1.17544
Botswana	18.3055
Brazil	1.08083
Brunei Darussalam	16.8761
Bulgaria	1.07507
Burkina Faso	0.724493
Burundi	0.851811
Cabo Verde	1.46123
Cambodia	0.737701
Cameroon	0.279504
Canada	0.611907
Central African Republic	0.698331
Chad	0.730838
Chile	9.81857
China	2.96159
Colombia	4.63037
Comoros	0.689668
Congo	0.281422
Costa Rica	5.76955
Côte d'Ivoire	0.361303
Cuba	3.38649
Cyprus	6.3914
Czechia	3.11818
Democratic People's Republic of Korea (North Korea)	1.33039
Democratic Republic of the Congo	0.497206
Denmark	2.21192
Djibouti	12.8079
Dominican Republic	2.91256
Ecuador	1.1216
Egypt	5.92788
El Salvador	2.5092
Eritrea	1.93133
Estonia	1.28972
Ethiopia	0.0784237
Fiji	1.3416
Finland	1.66041
France	1.63837
Gabon	0.726079
Gambia	1.41688
Georgia	4.17946
Germany	2.62045
Ghana	0.506964
Greece	0.782318
Guatemala	3.24495
Guinea	0.629807
Guinea-Bissau	1.26272
Guyana	1.42923
Haiti	0.975626
Honduras	2.64727
Hungary	0.570919
Iceland	18.8622
India	2.71765
Indonesia	1.74586
Iran	1.62529
Iraq	3.34515
Ireland	10.1211
Israel	4.14517
Italy	1.183
Jamaica	2.33647
Japan	2.65425
Jordan	4.13408
Kazakhstan	0.276296
Kenya	1.24452
Kuwait	29.5106
Kyrgyzstan	1.49739
Lao People's Democratic Republic	0.324042
Latvia	1.23448
Lebanon	2.22995
Lesotho	10.6798
Liberia	0.745133
Libya	5.9062
Lithuania	1.70132
Luxembourg	10.3643
Madagascar	0.500751
Malawi	2.15413
Malaysia	0.889989
Mali	2.10938
Mauritania	2.80098
Mexico	2.01901
Mongolia	12.6075
Morocco	1.36154
Mozambique	0.72669
Myanmar	0.583463
Namibia	5.29881
Nepal	0.797
Netherlands	16.0529
New Zealand	24.7792
Nicaragua	2.49502
Niger	0.58527
Nigeria	0.493097
Norway	11.6013
Oman	4.55694
Pakistan	4.73722
Panama	3.44584
Papua New Guinea	1.11084
Paraguay	0.536548
Peru	2.80813
Philippines	0.957686
Poland	1.88806
Portugal	4.13793
Puerto Rico	18.8316
Qatar	27.708
Republic of Korea (South Korea)	4.5925
Republic of Moldova	1.07479
Reunion	5.70493
Romania	0.670594
Russian Federation	0.661518
Rwanda	1.53624
Saint Kitts and Nevis	9.68532
Saint Lucia	10.3633
Saint Vincent and the Grenadines	0.939139
Samoa	0.942259
Sao Tome and Principe	1.09868
Saudi Arabia	16.9531
Senegal	1.46215
Seychelles	8.94596
Sierra Leone	0.675209
Singapore	45.1588
Slovakia	1.32306
Somalia	2.3903
South Africa	3.53122
Spain	2.18773
Sri Lanka	2.24046
Sudan	2.05283
Suriname	3.61835
Sweden	1.68937
Switzerland	4.88863
Syrian Arab Republic	0.579332
Tajikistan	2.27338
Thailand	1.81946
Timor-Leste	2.36178
Togo	0.596454
Tokelau	0.726694
Tonga	2.35264
Trinidad and Tobago	14.1301
Tunisia	3.20907
Turkey	1.40963
Turkmenistan	1.5769
Tuvalu	5.6508
Uganda	0.50179
Ukraine	0.340459
United Arab Emirates	17.6359
United Kingdom	3.18663
United Republic of Tanzania	0.425523
United States of America	1.29999
Uruguay	1.08338
Uzbekistan	4.89503
Vanuatu	0.570395
Venezuela (Bolivarian Republic of)	4.62966
Viet Nam	3.41163
Yemen	0.669743
Zambia	6.16619
Zimbabwe	4.96131

## Sheet: e
nation	NOx emission
Afghanistan	2.76063
Albania	11.305
Algeria	2.59077
Angola	3.20277
Antigua and Barbuda	0.379029
Argentina	0.694127
Armenia	8.31859
Australia	1.78483
Austria	2.62514
Azerbaijan	0.992404
Bahamas	2.38493
Bahrain	0.875629
Bangladesh	1.40556
Barbados	2.2849
Belarus	3.76851
Belgium	10.5043
Belize	9.07783
Benin	1.15894
Bhutan	1.14916
Bolivia	1.12979
Botswana	28.836
Brazil	2.07685
Brunei Darussalam	23.8165
Bulgaria	4.29805
Burkina Faso	1.65513
Burundi	1.37576
Cabo Verde	0.113351
Cambodia	3.1348
Cameroon	3.13407
Canada	2.08308
Central African Republic	6.36062
Chad	1.5669
Chile	12.8656
China	3.40348
Colombia	6.45035
Comoros	0.0162231
Congo	2.74654
Costa Rica	6.3994
Côte d'Ivoire	0.683335
Cuba	8.65209
Cyprus	4.03068
Czechia	3.64061
Democratic People's Republic of Korea (North Korea)	1.31842
Democratic Republic of the Congo	1.68874
Denmark	2.64881
Djibouti	8.47736
Dominican Republic	7.37
Ecuador	4.61481
Egypt	4.58009
El Salvador	2.54803
Eritrea	2.44559
Estonia	1.14607
Ethiopia	0.124763
Fiji	5.38945
Finland	2.2354
France	2.94052
Gabon	5.03088
Gambia	0.788889
Georgia	6.69991
Germany	4.4192
Ghana	0.923613
Greece	1.25109
Guatemala	3.13994
Guinea	0.849841
Guinea-Bissau	2.3999
Guyana	5.23122
Haiti	1.03486
Honduras	3.90144
Hungary	1.44643
Iceland	13.1907
India	2.66429
Indonesia	1.95648
Iran	2.28418
Iraq	4.86555
Ireland	11.4256
Israel	3.13124
Italy	2.75306
Jamaica	2.20519
Japan	2.7172
Jordan	5.18456
Kazakhstan	1.02524
Kenya	3.55403
Kuwait	24.8872
Kyrgyzstan	4.10031
Lao People's Democratic Republic	0.610263
Latvia	1.54087
Lebanon	2.43884
Lesotho	14.1892
Liberia	2.29477
Libya	5.57948
Lithuania	1.20513
Luxembourg	10.0575
Madagascar	3.7749
Malawi	4.3332
Malaysia	1.10028
Mali	1.69353
Mauritania	5.93154
Mexico	3.49712
Mongolia	3.66915
Morocco	2.06871
Mozambique	1.23372
Myanmar	1.83437
Namibia	10.4931
Nepal	2.10123
Netherlands	13.759
New Zealand	12.8473
Nicaragua	3.04544
Niger	1.91492
Nigeria	1.26988
Norway	9.19898
Oman	2.76894
Pakistan	3.11249
Panama	4.90713
Papua New Guinea	1.22481
Paraguay	1.03032
Peru	3.34443
Philippines	2.73694
Poland	2.60356
Portugal	4.33315
Puerto Rico	24.6426
Qatar	15.3935
Republic of Korea (South Korea)	3.81423
Republic of Moldova	3.41013
Reunion	2.09391
Romania	2.23208
Russian Federation	0.819654
Rwanda	3.46963
Saint Kitts and Nevis	0.334172
Saint Lucia	0.917999
Saint Vincent and the Grenadines	0.0739543
Samoa	0.20417
Sao Tome and Principe	0.0193252
Saudi Arabia	12.2232
Senegal	3.8455
Seychelles	0.0356525
Sierra Leone	0.301901
Singapore	12.4222
Slovakia	2.73029
Somalia	3.54582
South Africa	7.05454
Spain	2.294
Sri Lanka	2.05644
Sudan	3.2585
Suriname	5.07289
Sweden	2.56928
Switzerland	6.17221
Syrian Arab Republic	0.675626
Tajikistan	7.73062
Thailand	2.51284
Timor-Leste	1.99904
Togo	1.71094
Tokelau	0.000120019
Tonga	0.0309944
Trinidad and Tobago	11.6367
Tunisia	8.23385
Turkey	2.04337
Turkmenistan	1.62231
Tuvalu	0.00823992
Uganda	1.38492
Ukraine	1.13961
United Arab Emirates	15.1037
United Kingdom	4.39831
United Republic of Tanzania	2.20762
United States of America	2.4794
Uruguay	3.27455
Uzbekistan	4.90754
Vanuatu	0.503818
Venezuela (Bolivarian Republic of)	7.5485
Viet Nam	3.09251
Yemen	1.26987
Zambia	13.2483
Zimbabwe	9.07869

## Sheet: f
nation	N leaching and runoff
Afghanistan	13.9865
Albania	117.333
Algeria	11.1464
Angola	15.4528
Antigua and Barbuda	7.47241
Argentina	8.08673
Armenia	107.513
Australia	16.5552
Austria	48.6708
Azerbaijan	13.3035
Bahamas	39.5584
Bahrain	13.609
Bangladesh	21.1957
Barbados	58.3216
Belarus	50.5888
Belgium	188.63
Belize	82.7922
Benin	5.75882
Bhutan	5.08303
Bolivia	10.8423
Botswana	58.0147
Brazil	15.7467
Brunei Darussalam	118.702
Bulgaria	41.8501
Burkina Faso	5.82611
Burundi	4.29484
Cabo Verde	2.05302
Cambodia	15.3214
Cameroon	8.2806
Canada	26.4887
Central African Republic	15.2834
Chad	4.66237
Chile	165.262
China	38.1987
Colombia	87.9858
Comoros	0.446844
Congo	11.7034
Costa Rica	97.5221
Côte d'Ivoire	3.70841
Cuba	45.3689
Cyprus	34.601
Czechia	61.5783
Democratic People's Republic of Korea (North Korea)	21.5829
Democratic Republic of the Congo	5.60709
Denmark	47.7632
Djibouti	55.7535
Dominican Republic	49.8004
Ecuador	40.6721
Egypt	117.505
El Salvador	19.845
Eritrea	4.22845
Estonia	22.835
Ethiopia	1.16297
Fiji	43.0906
Finland	39.219
France	50.0401
Gabon	19.41
Gambia	5.94214
Georgia	76.4106
Germany	81.925
Ghana	4.83791
Greece	21.4842
Guatemala	42.6013
Guinea	6.2871
Guinea-Bissau	8.30554
Guyana	40.3757
Haiti	9.10372
Honduras	33.2263
Hungary	22.453
Iceland	271.057
India	26.5586
Indonesia	29.7183
Iran	29.1608
Iraq	46.2645
Ireland	189.707
Israel	34.3352
Italy	44.4421
Jamaica	25.9518
Japan	44.8183
Jordan	40.8324
Kazakhstan	7.0319
Kenya	26.78
Kuwait	214.52
Kyrgyzstan	40.5423
Lao People's Democratic Republic	6.21787
Latvia	29.2255
Lebanon	26.1454
Lesotho	69.1915
Liberia	10.9841
Libya	32.3321
Lithuania	22.647
Luxembourg	182.872
Madagascar	18.2226
Malawi	21.2788
Malaysia	13.2283
Mali	9.07943
Mauritania	10.2274
Mexico	26.9733
Mongolia	98.7471
Morocco	15.1416
Mozambique	7.03245
Myanmar	17.0275
Namibia	20.1053
Nepal	19.8532
Netherlands	253.798
New Zealand	290.677
Nicaragua	28.4934
Niger	1.88872
Nigeria	6.00442
Norway	177.841
Oman	72.888
Pakistan	49.7821
Panama	39.6486
Papua New Guinea	11.7775
Paraguay	12.8406
Peru	34.0816
Philippines	32.777
Poland	35.9175
Portugal	47.6071
Puerto Rico	90.8247
Qatar	206.527
Republic of Korea (South Korea)	64.527
Republic of Moldova	24.9801
Reunion	13.8102
Romania	22.7755
Russian Federation	11.4074
Rwanda	25.4304
Saint Kitts and Nevis	5.44472
Saint Lucia	21.939
Saint Vincent and the Grenadines	2.0307
Samoa	17.3498
Sao Tome and Principe	1.65176
Saudi Arabia	109.889
Senegal	9.8235
Seychelles	1.04868
Sierra Leone	5.66291
Singapore	126.307
Slovakia	44.9025
Somalia	8.02167
South Africa	44.5193
Spain	25.0824
Sri Lanka	26.0701
Sudan	7.87879
Suriname	66.319
Sweden	43.4609
Switzerland	131.927
Syrian Arab Republic	7.50001
Tajikistan	81.7529
Thailand	25.1513
Timor-Leste	17.1642
Togo	5.20386
Tokelau	0.0842542
Tonga	0.899842
Trinidad and Tobago	131.455
Tunisia	48.9673
Turkey	24.9623
Turkmenistan	31.5885
Tuvalu	0.205404
Uganda	8.17558
Ukraine	11.457
United Arab Emirates	233.691
United Kingdom	82.1386
United Republic of Tanzania	10.8074
United States of America	34.8692
Uruguay	33.7757
Uzbekistan	85.2568
Vanuatu	12.03
Venezuela (Bolivarian Republic of)	67.0361
Viet Nam	50.2719
Yemen	11.5949
Zambia	49.5275
Zimbabwe	31.1522

## Sheet: g
nation	N fertilizer use
Afghanistan	3.53974
Albania	85.7637
Algeria	39.1417
Angola	27.8457
Antigua and Barbuda	7.39223
Argentina	20.8629
Armenia	206.525
Australia	43.1433
Austria	36.0567
Azerbaijan	10.7917
Bahamas	34.5846
Bahrain	65.6849
Bangladesh	54.6383
Barbados	27.2596
Belarus	90.6435
Belgium	166.111
Belize	145.712
Benin	0.163736
Bhutan	4.75014
Bolivia	9.05405
Botswana	433.641
Brazil	36.9287
Brunei Darussalam	64.5056
Bulgaria	107.275
Burkina Faso	13.0516
Burundi	9.55952
Cabo Verde	-3.7055
Cambodia	29.6376
Cameroon	10.668
Canada	82.7975
Central African Republic	0.768196
Chad	1.09041
Chile	283.122
China	98.9181
Colombia	105.43
Comoros	4.53895
Congo	3.15572
Costa Rica	120.575
Côte d'Ivoire	5.30625
Cuba	80.4373
Cyprus	53.4379
Czechia	199.414
Democratic People's Republic of Korea (North Korea)	53.1486
Democratic Republic of the Congo	3.64517
Denmark	105.42
Djibouti	455.678
Dominican Republic	29.9324
Ecuador	33.2648
Egypt	383.962
El Salvador	45.9363
Eritrea	29.5524
Estonia	87.7444
Ethiopia	16.6519
Fiji	24.3454
Finland	83.8498
France	128.24
Gabon	26.7097
Gambia	2.1559
Georgia	140.943
Germany	173.794
Ghana	7.03987
Greece	37.1231
Guatemala	90.7929
Guinea	2.75954
Guinea-Bissau	23.8907
Guyana	60.7192
Haiti	5.489
Honduras	61.0057
Hungary	79.3242
Iceland	95.9536
India	51.3119
Indonesia	51.3169
Iran	39.7043
Iraq	50.1849
Ireland	517.878
Israel	119.305
Italy	48.3272
Jamaica	12.6262
Japan	53.4548
Jordan	116.511
Kazakhstan	5.66121
Kenya	78.4984
Kuwait	-80.9413
Kyrgyzstan	41.9044
Lao People's Democratic Republic	1.28444
Latvia	124.199
Lebanon	45.0227
Lesotho	359.367
Liberia	9.05468
Libya	172.668
Lithuania	110.434
Luxembourg	198.557
Madagascar	61.4022
Malawi	66.7338
Malaysia	21.9004
Mali	56.2302
Mauritania	53.229
Mexico	49.4473
Mongolia	-94.7275
Morocco	67.9891
Mozambique	4.74509
Myanmar	26.1297
Namibia	111.495
Nepal	11.8447
Netherlands	107.469
New Zealand	181.943
Nicaragua	20.2465
Niger	1.75283
Nigeria	8.43627
Norway	279.504
Oman	88.6511
Pakistan	75.2534
Panama	15.9317
Papua New Guinea	13.0107
Paraguay	39.973
Peru	85.5802
Philippines	37.0284
Poland	84.9545
Portugal	23.2404
Puerto Rico	-161.155
Qatar	221.275
Republic of Korea (South Korea)	80.7805
Republic of Moldova	46.0355
Reunion	34.6784
Romania	48.0029
Russian Federation	17.9896
Rwanda	41.9137
Saint Kitts and Nevis	19.3301
Saint Lucia	35.3214
Saint Vincent and the Grenadines	-3.86011
Samoa	0.776987
Sao Tome and Principe	-7.06883
Saudi Arabia	271.732
Senegal	33.8968
Seychelles	80.9963
Sierra Leone	1.97547
Singapore	24.8505
Slovakia	121.564
Somalia	-5.91694
South Africa	228.728
Spain	42.1027
Sri Lanka	53.1419
Sudan	46.3855
Suriname	120.981
Sweden	126.829
Switzerland	19.7695
Syrian Arab Republic	8.58211
Tajikistan	86.4231
Thailand	44.8664
Timor-Leste	-6.57888
Togo	3.75601
Tokelau	-1.41569
Tonga	1.96214
Trinidad and Tobago	19.4013
Tunisia	165.157
Turkey	96.6964
Turkmenistan	1.9334
Tuvalu	0.76795
Uganda	4.97964
Ukraine	47.2268
United Arab Emirates	220.299
United Kingdom	147.876
United Republic of Tanzania	30.3732
United States of America	108.118
Uruguay	46.3433
Uzbekistan	137.139
Vanuatu	-3.61606
Venezuela (Bolivarian Republic of)	41.2851
Viet Nam	104.276
Yemen	6.77671
Zambia	250.39
Zimbabwe	184.244

## Sheet: h
nation	NUE
Afghanistan	0.6
Albania	0.3
Algeria	0.65
Angola	0.5
Antigua and Barbuda	0.08
Argentina	0.9
Armenia	0.3
Australia	0.6
Austria	0.6
Azerbaijan	0.7
Bahamas	0.2
Bahrain	0.1
Bangladesh	0.6
Barbados	0.15
Belarus	0.4
Belgium	0.35
Belize	0.25
Benin	0.6
Bhutan	0.7
Bolivia	0.75
Botswana	0.3
Brazil	0.75
Brunei Darussalam	0.03
Bulgaria	0.5
Burkina Faso	0.65
Burundi	0.6
Cabo Verde	0.5
Cambodia	0.7
Cameroon	0.6
Canada	0.65
Central African Republic	0.4
Chad	0.6
Chile	0.3
China	0.5
Colombia	0.25
Comoros	0.7
Congo	0.5
Costa Rica	0.2
Côte d'Ivoire	0.6
Cuba	0.3
Cyprus	0.3
Czechia	0.55
Democratic People's Republic of Korea (North Korea)	0.6
Democratic Republic of the Congo	0.5
Denmark	0.6
Djibouti	0.5
Dominican Republic	0.3
Ecuador	0.4
Egypt	0.5
El Salvador	0.4
Eritrea	0.5
Estonia	0.7
Ethiopia	0.95
Fiji	0.3
Finland	0.5
France	0.6
Gabon	0.4
Gambia	0.5
Georgia	0.2
Germany	0.5
Ghana	0.6
Greece	0.6
Guatemala	0.4
Guinea	0.6
Guinea-Bissau	0.6
Guyana	0.5
Haiti	0.5
Honduras	0.3
Hungary	0.7
Iceland	0.05
India	0.4
Indonesia	0.45
Iran	0.5
Iraq	0.4
Ireland	0.3
Israel	0.5
Italy	0.5
Jamaica	0.4
Japan	0.5
Jordan	0.25
Kazakhstan	0.7
Kenya	0.6
Kuwait	0.2
Kyrgyzstan	0.5
Lao People's Democratic Republic	0.85
Latvia	0.7
Lebanon	0.4
Lesotho	0.5
Liberia	0.5
Libya	0.4
Lithuania	0.7
Luxembourg	0.3
Madagascar	0.7
Malawi	0.5
Malaysia	0.4
Mali	0.6
Mauritania	0.5
Mexico	0.5
Mongolia	0.08
Morocco	0.6
Mozambique	0.5
Myanmar	0.7
Namibia	0.4
Nepal	0.55
Netherlands	0.3
New Zealand	0.2
Nicaragua	0.4
Niger	0.5
Nigeria	0.6
Norway	0.2
Oman	0.3
Pakistan	0.3
Panama	0.3
Papua New Guinea	0.4
Paraguay	0.85
Peru	0.5
Philippines	0.4
Poland	0.5
Portugal	0.25
Puerto Rico	0.1
Qatar	0.1
Republic of Korea (South Korea)	0.4
Republic of Moldova	0.5
Reunion	0.4
Romania	0.6
Russian Federation	0.7
Rwanda	0.5
Saint Kitts and Nevis	0.15
Saint Lucia	0.1
Saint Vincent and the Grenadines	0.55
Samoa	0.4
Sao Tome and Principe	0.4
Saudi Arabia	0.2
Senegal	0.6
Seychelles	0.3
Sierra Leone	0.6
Singapore	0.08
Slovakia	0.6
Somalia	0.3
South Africa	0.6
Spain	0.4
Sri Lanka	0.4
Sudan	0.55
Suriname	0.4
Sweden	0.6
Switzerland	0.4
Syrian Arab Republic	0.6
Tajikistan	0.4
Thailand	0.4
Timor-Leste	0.4
Togo	0.6
Tokelau	0.75
Tonga	0.55
Trinidad and Tobago	0.06
Tunisia	0.4
Turkey	0.6
Turkmenistan	0.5
Tuvalu	0.1
Uganda	0.65
Ukraine	0.8
United Arab Emirates	0.1
United Kingdom	0.5
United Republic of Tanzania	0.7
United States of America	0.7
Uruguay	0.7
Uzbekistan	0.4
Vanuatu	0.4
Venezuela (Bolivarian Republic of)	0.3
Viet Nam	0.4
Yemen	0.55
Zambia	0.5
Zimbabwe	0.5
