# Supplementary material for: Cost-effective mitigation of nitrogen pollution from global croplands
Source: Nature. 2023 Jan 4;613(7942):77–84. doi: 10.1038/s41586-022-05481-8 (PMC9842502; doi:10.1038/s41586-022-05481-8)
Supplement: Supplementary file 11 — Source Data Extended Data Fig. 3 [file 41586_2022_5481_MOESM11_ESM.xlsx]

## Sheet: ReadMe
About this file
source data for
Extended Data Fig. 3 Nitrogen input to croplands in 2015 in major global regions
Tab name	Tab content
(a)	Total N input
(b)	Area-based N input

## Sheet: (a)
	Fertilizer	Manure	BNF	Irrigation	Deposition
Brazil	3.5	1.71	5.95077	0.14817	0.6765
China	31	5	4.68946	1.27116	4.26849
Europe	11.2295	5.06889	1.54541	0.215704	0.869385
FSU	3.80974	2.34536	2.55728	0.463241	0.732942
India	17	2.2	6.08279	2.2704	2.96514
Latin America	4.01842	2.11691	5.16699	0.646878	0.648922
MENA	4.32351	0.594802	1.11524	0.994934	0.364187
Other Asian	12.0672	3.28685	3.94827	1.91245	2.02034
Other OECD	2.0012	0.503261	0.711095	0.203804	0.202767
SSA	1.86893	1.27193	4.62827	0.189045	1.42631
North America	14.6	2.63712	7.3199	0.593502	1.51168

## Sheet: (b)
	Fertilizer_rate	Manure_rate	BNF_rate	Irrigation_rate	Deposition_rate
Brazil	45.5864	22.2722	77.5069	1.92987	8.8112
China	166.812	26.9052	25.2342	6.84017	22.9689
Europe	125.785	56.7781	17.3106	2.41616	9.73823
FSU	32.7256	20.1466	21.967	3.97923	6.29596
India	86.6536	11.214	31.0056	11.5728	15.1141
Latin America	45.7936	24.1241	58.8825	7.37176	7.39505
MENA	70.5213	9.70188	18.1909	16.2285	5.9403
Other Asian	69.1843	18.8444	22.6365	10.9646	11.5832
Other OECD	70.0343	17.6122	24.8855	7.13235	7.09605
SSA	8.02157	5.45922	19.8649	0.811396	6.12184
North America	110.437	19.9478	55.3692	4.48937	11.4347
