# Supplementary material for: Cost-effective mitigation of nitrogen pollution from global croplands
Source: Nature. 2023 Jan 4;613(7942):77–84. doi: 10.1038/s41586-022-05481-8 (PMC9842502; doi:10.1038/s41586-022-05481-8)
Supplement: Supplementary file 12 — Source Data Extended Data Fig. 4 [file 41586_2022_5481_MOESM12_ESM.xlsx]

## Sheet: ReadMe
About this file
source data for
Extended Data Fig. 4 | Gaps between current and optimal 2015 in terms of NUE, fertilizer use, and manure application
Tab name	Tab content
(a)	Current NUE and target NUE in 2015
(b)	Current and optimal fertilizer N use in croplands in 2015
(c)	Current and optimal fertilizer N use in croplands in 2015

## Sheet: (a)
	Current NUE	Target NUE
Brazil	69.5678	75
China	32.7315	50
Europe	40.461	51.8561
FSU	56.4087	64.9896
India	26.0038	40
Latin America	53.2034	63.1313
MENA	37.3206	50.1837
Other Asian	33.9978	45.2879
Other OECD	38.4651	52.7875
SSA	50.3683	59.8824
North America	61.7129	69.2794

## Sheet: (b)
	current fertilizer use	Optimal fertilizer use
Brazil	3.5	2.83528
China	31	18.3827
Europe	11.2295	8.70705
FSU	3.80974	3.48955
India	17	10.0665
Latin America	4.01842	3.79495
MENA	4.32351	6.19296
Other Asian	12.0672	8.64756
Other OECD	2.0012	1.3592
SSA	1.86893	6.25726
North America	14.6	13.5429

## Sheet: (c)
	current manure N	Target manure N
Brazil	1.71	2.565
China	5	6.88971
Europe	5.06889	5.81893
FSU	2.34536	3.52404
India	2.2	3.7
Latin America	2.11691	3.05971
MENA	0.594802	1.00334
Other Asian	3.28685	4.60423
Other OECD	0.503261	0.727339
SSA	1.27193	2.11905
North America	2.63712	3.39408
