# Supplementary material for: Cost-effective mitigation of nitrogen pollution from global croplands
Source: Nature. 2023 Jan 4;613(7942):77–84. doi: 10.1038/s41586-022-05481-8 (PMC9842502; doi:10.1038/s41586-022-05481-8)
Supplement: Supplementary file 13 — Source Data Extended Data Fig. 5 [file 41586_2022_5481_MOESM13_ESM.xlsx]

## Sheet: ReadMe
About this file
source data for
Extended Data Fig. 5 | Lower limits of cost and benefit of N pollution abatement in croplands on a country scale.
Tab name	Tab content
(a)	Total abatement cost
(b)	Total benefits
(c)	Ecosystem benefit
(d)	Health benefit
(e)	Yield benefit
(f)	Climate impact

## Sheet: (a)
nation	abatement cost
Afghanistan	0.00479174
Albania	0.00592061
Algeria	-0.00189612
Angola	-0.013089
Antigua and Barbuda	9.48731e-07
Argentina	0.0220012
Armenia	0.00233782
Australia	0.429728
Austria	0.0383087
Azerbaijan	-0.000238462
Bahamas	5.33644e-05
Bahrain	0.000196158
Bangladesh	0.344701
Barbados	5.19451e-05
Belarus	0.0493107
Belgium	0.136805
Belize	0.00120483
Benin	0.000201886
Bhutan	0.000901804
Bolivia	0.00590103
Botswana	-0.00098939
Brazil	1.90883
Brunei Darussalam	-2.20517e-05
Bulgaria	0.127242
Burkina Faso	0.0539286
Burundi	0.000335924
Cabo Verde	0.000122544
Cambodia	0.00161757
Cameroon	0.00291031
Canada	0.059799
Central African Republic	0.000231485
Chad	0.0204251
Chile	-0.003811
China	3.39799
Colombia	0.0474741
Comoros	2.80702e-05
Congo	0.000280091
Costa Rica	0.00645404
Côte d'Ivoire	0.00861534
Cuba	0.00167
Cyprus	0.0017327
Czechia	0.0971803
Democratic People's Republic of Korea (North Korea)	0.0846896
Democratic Republic of the Congo	0.00397803
Denmark	0.0642007
Djibouti	-0.00101055
Dominican Republic	0.00836724
Ecuador	0.0187724
Egypt	0.00894733
El Salvador	0.00631054
Eritrea	-0.00196668
Estonia	0.000562481
Ethiopia	0.00164078
Fiji	0.00109386
Finland	0.0972235
France	0.414011
Gabon	6.32177e-05
Gambia	0.00137912
Georgia	0.00249354
Germany	0.227396
Ghana	0.00334226
Greece	0.0301886
Guatemala	0.00449519
Guinea	0.00258163
Guinea-Bissau	0.00014955
Guyana	0.000935476
Haiti	0.000633808
Honduras	0.0055581
Hungary	0.0460556
Iceland	6.29918e-05
India	2.14271
Indonesia	0.0813185
Iran	0.0249998
Iraq	0.00887208
Ireland	0.141421
Israel	0.00300631
Italy	0.269915
Jamaica	0.000295272
Japan	0.0528459
Jordan	0.00397963
Kazakhstan	0.0207896
Kenya	-0.0624974
Kuwait	0.000770529
Kyrgyzstan	0.000868212
Lao People's Democratic Republic	0.000883653
Latvia	-2.60974e-05
Lebanon	0.00236129
Lesotho	-0.0050931
Liberia	0.000856638
Libya	-0.0131334
Lithuania	0.00156187
Luxembourg	0.00224131
Madagascar	-0.00644798
Malawi	-0.0408652
Malaysia	0.212754
Mali	-0.0143545
Mauritania	-0.00312628
Mexico	0.0513025
Mongolia	0.00578661
Morocco	-0.0182001
Mozambique	0.00536213
Myanmar	0.0101229
Namibia	-0.00630134
Nepal	0.00801213
Netherlands	0.0160545
New Zealand	0.0128981
Nicaragua	0.00524011
Niger	0.0122025
Nigeria	0.00935472
Norway	0.00322919
Oman	0.000848657
Pakistan	0.530453
Panama	0.00128788
Papua New Guinea	0.0150021
Paraguay	0.00164322
Peru	0.0182924
Philippines	0.0188507
Poland	0.0469951
Portugal	0.0186026
Puerto Rico	8.47716e-05
Qatar	1.77137e-06
Republic of Korea (South Korea)	0.0215407
Republic of Moldova	0.00677623
Reunion	-0.00012657
Romania	0.00683023
Russian Federation	0.100679
Rwanda	-0.0300527
Saint Kitts and Nevis	-1.65283e-06
Saint Lucia	2.52116e-05
Saint Vincent and the Grenadines	4.87572e-06
Samoa	1.32497e-05
Sao Tome and Principe	4.32688e-05
Saudi Arabia	0.00755134
Senegal	0.0147349
Seychelles	-7.33695e-06
Sierra Leone	0.000158543
Singapore	-1.15682e-05
Slovakia	0.00510369
Somalia	0.000623591
South Africa	-0.0718388
Spain	0.175322
Sri Lanka	0.0122894
Sudan	-0.108702
Suriname	0.00122402
Sweden	0.0513621
Switzerland	0.00872183
Syrian Arab Republic	0.0353684
Tajikistan	0.00196569
Thailand	0.729629
Timor-Leste	0.000124717
Togo	-0.000299161
Tokelau	5.73989e-07
Tonga	1.15469e-05
Trinidad and Tobago	0.000880737
Tunisia	-0.0552463
Turkey	0.0706019
Turkmenistan	0.00561223
Tuvalu	7.90969e-07
Uganda	0.00119356
Ukraine	0.0301288
United Arab Emirates	0.00017902
United Kingdom	0.10974
United Republic of Tanzania	-0.0320111
United States of America	0.604094
Uruguay	0.00996138
Uzbekistan	0.0533977
Vanuatu	4.29019e-05
Venezuela (Bolivarian Republic of)	0.0461732
Viet Nam	0.0497716
Yemen	0.000241003
Zambia	-0.0283286
Zimbabwe	-0.0252982

## Sheet: (b)
nation	total benefit
Afghanistan	0.306699
Albania	0.118673
Algeria	0.769668
Angola	0.653102
Antigua and Barbuda	4.07556e-05
Argentina	1.58079
Armenia	0.119058
Australia	3.3307
Austria	0.71755
Azerbaijan	0.0734717
Bahamas	0.0022288
Bahrain	0.00695439
Bangladesh	4.07612
Barbados	0.00235969
Belarus	1.13395
Belgium	0.788457
Belize	0.0366419
Benin	0.129299
Bhutan	0.00814809
Bolivia	0.392688
Botswana	0.0789553
Brazil	7.89207
Brunei Darussalam	-0.00119642
Bulgaria	0.417867
Burkina Faso	0.407346
Burundi	0.105759
Cabo Verde	0.00926654
Cambodia	0.781588
Cameroon	0.352269
Canada	2.8766
Central African Republic	0.0901087
Chad	0.242748
Chile	0.998436
China	72.2977
Colombia	1.59241
Comoros	0.00788735
Congo	0.0251635
Costa Rica	0.219221
Côte d'Ivoire	0.413723
Cuba	0.306866
Cyprus	0.0338915
Czechia	2.69618
Democratic People's Republic of Korea (North Korea)	0.476962
Democratic Republic of the Congo	0.285633
Denmark	0.433757
Djibouti	0.0262003
Dominican Republic	0.298185
Ecuador	0.610551
Egypt	6.77693
El Salvador	0.154227
Eritrea	0.0820564
Estonia	0.070717
Ethiopia	0.787508
Fiji	0.0177839
Finland	0.495023
France	6.31389
Gabon	0.0303553
Gambia	0.0226817
Georgia	0.0671043
Germany	3.93575
Ghana	0.135341
Greece	0.62834
Guatemala	0.729199
Guinea	0.383914
Guinea-Bissau	0.133803
Guyana	0.0690151
Haiti	0.147908
Honduras	0.156098
Hungary	0.994014
Iceland	0.000852291
India	46.9051
Indonesia	4.19037
Iran	3.54564
Iraq	0.543514
Ireland	1.15587
Israel	0.258979
Italy	3.46767
Jamaica	0.0317328
Japan	1.59946
Jordan	0.0651767
Kazakhstan	1.1099
Kenya	2.52764
Kuwait	0.0191421
Kyrgyzstan	0.308269
Lao People's Democratic Republic	0.114956
Latvia	0.177886
Lebanon	0.0489197
Lesotho	0.255706
Liberia	0.0732934
Libya	0.563417
Lithuania	0.33993
Luxembourg	0.0465176
Madagascar	1.39867
Malawi	1.1497
Malaysia	0.820154
Mali	1.8534
Mauritania	0.128703
Mexico	4.42655
Mongolia	0.206652
Morocco	2.28109
Mozambique	0.327136
Myanmar	4.14145
Namibia	0.150329
Nepal	0.362917
Netherlands	1.31504
New Zealand	0.565215
Nicaragua	0.204876
Niger	0.264756
Nigeria	2.46788
Norway	0.144167
Oman	0.0286136
Pakistan	6.09555
Panama	0.0598722
Papua New Guinea	0.0882545
Paraguay	0.580511
Peru	1.51733
Philippines	0.78519
Poland	2.63233
Portugal	0.825747
Puerto Rico	0.00433299
Qatar	0.00272273
Republic of Korea (South Korea)	0.723072
Republic of Moldova	0.292237
Reunion	-0.00176716
Romania	0.458177
Russian Federation	5.34399
Rwanda	0.48618
Saint Kitts and Nevis	6.55549e-05
Saint Lucia	0.000733545
Saint Vincent and the Grenadines	0.000582647
Samoa	0.00340933
Sao Tome and Principe	0.00271247
Saudi Arabia	0.463778
Senegal	0.944256
Seychelles	0.00061602
Sierra Leone	0.0592873
Singapore	1.24288e-05
Slovakia	0.27363
Somalia	0.0622562
South Africa	5.76891
Spain	5.73125
Sri Lanka	0.502361
Sudan	3.3393
Suriname	0.0197607
Sweden	0.524443
Switzerland	0.523219
Syrian Arab Republic	0.541002
Tajikistan	0.346649
Thailand	3.49067
Timor-Leste	0.023244
Togo	0.126407
Tokelau	3.08967e-05
Tonga	0.00307319
Trinidad and Tobago	0.0168976
Tunisia	1.93554
Turkey	5.66265
Turkmenistan	0.445875
Tuvalu	8.08761e-05
Uganda	0.784244
Ukraine	2.61095
United Arab Emirates	0.0246142
United Kingdom	2.43823
United Republic of Tanzania	4.36345
United States of America	18.8634
Uruguay	0.330688
Uzbekistan	1.80329
Vanuatu	0.00390405
Venezuela (Bolivarian Republic of)	0.930081
Viet Nam	2.22773
Yemen	0.109823
Zambia	1.83314
Zimbabwe	1.74407

## Sheet: (c)
nation	ecosystem benefit
Afghanistan	0.0215447
Albania	0.0104857
Algeria	-0.020049
Angola	-0.0311925
Antigua and Barbuda	2.10418e-06
Argentina	0.248476
Armenia	0.0170633
Australia	1.37454
Austria	0.269787
Azerbaijan	-0.0133556
Bahamas	0.000889259
Bahrain	0.00207061
Bangladesh	0.549901
Barbados	0.000366147
Belarus	0.079519
Belgium	0.271157
Belize	0.0125628
Benin	-0.000224093
Bhutan	0.000153833
Bolivia	0.00927519
Botswana	-0.00311895
Brazil	1.01276
Brunei Darussalam	-0.000995204
Bulgaria	0.0741993
Burkina Faso	0.00585865
Burundi	0.000353491
Cabo Verde	6.0788e-05
Cambodia	0.00335644
Cameroon	0.00223106
Canada	1.49362
Central African Republic	-2.24878e-05
Chad	0.00192554
Chile	0.0645342
China	17.0126
Colombia	0.197361
Comoros	0.000108021
Congo	0.000934802
Costa Rica	0.0583701
Côte d'Ivoire	0.0267572
Cuba	0.00122032
Cyprus	0.00921227
Czechia	0.677143
Democratic People's Republic of Korea (North Korea)	0.0162476
Democratic Republic of the Congo	0.0140632
Denmark	0.0589932
Djibouti	-0.000804579
Dominican Republic	0.064382
Ecuador	0.170094
Egypt	0.038
El Salvador	0.0215209
Eritrea	-0.00566027
Estonia	0.00456304
Ethiopia	0.00153795
Fiji	0.00432261
Finland	0.21777
France	2.49449
Gabon	-1.42558e-05
Gambia	0.000234953
Georgia	0.00525929
Germany	1.52793
Ghana	0.00896639
Greece	0.226499
Guatemala	0.00778546
Guinea	0.00622973
Guinea-Bissau	0.000260892
Guyana	0.00179405
Haiti	7.38673e-05
Honduras	0.0102897
Hungary	0.425329
Iceland	0.000206723
India	8.38859
Indonesia	0.460363
Iran	0.254907
Iraq	0.0160968
Ireland	0.568106
Israel	0.0537333
Italy	1.47356
Jamaica	0.00165649
Japan	0.680409
Jordan	0.0144752
Kazakhstan	0.118766
Kenya	-0.0949138
Kuwait	0.0048136
Kyrgyzstan	0.000523365
Lao People's Democratic Republic	0.00224123
Latvia	-0.00314762
Lebanon	0.00564415
Lesotho	-0.0205354
Liberia	0.00145022
Libya	-0.00431523
Lithuania	0.0247428
Luxembourg	0.0167539
Madagascar	-0.0122096
Malawi	-0.0308269
Malaysia	0.303388
Mali	-0.0363384
Mauritania	-0.00117467
Mexico	0.765179
Mongolia	0.0437867
Morocco	-0.0669948
Mozambique	0.0097451
Myanmar	0.0195097
Namibia	-0.0480528
Nepal	0.0837413
Netherlands	0.375695
New Zealand	0.269909
Nicaragua	0.0202652
Niger	0.0171799
Nigeria	0.0314509
Norway	0.0529289
Oman	0.00846477
Pakistan	1.24604
Panama	0.0145803
Papua New Guinea	0.00924207
Paraguay	0.00577481
Peru	0.126104
Philippines	0.0878885
Poland	0.999995
Portugal	0.319846
Puerto Rico	0.000386498
Qatar	0.000375592
Republic of Korea (South Korea)	0.242714
Republic of Moldova	0.0190929
Reunion	-6.51344e-05
Romania	0.0494394
Russian Federation	0.0594981
Rwanda	-0.0180217
Saint Kitts and Nevis	-5.35947e-06
Saint Lucia	1.90291e-05
Saint Vincent and the Grenadines	1.38746e-05
Samoa	7.06212e-05
Sao Tome and Principe	3.4138e-05
Saudi Arabia	0.102068
Senegal	0.00313441
Seychelles	-2.75638e-05
Sierra Leone	0.000129827
Singapore	-9.03685e-05
Slovakia	0.0363683
Somalia	0.000549657
South Africa	-0.239232
Spain	2.33641
Sri Lanka	0.112827
Sudan	-0.17039
Suriname	0.000573917
Sweden	0.218848
Switzerland	0.20744
Syrian Arab Republic	0.00465239
Tajikistan	0.00520152
Thailand	1.06441
Timor-Leste	0.000195593
Togo	-0.000503428
Tokelau	-8.35063e-08
Tonga	1.6665e-06
Trinidad and Tobago	0.00685832
Tunisia	-0.156703
Turkey	0.601265
Turkmenistan	0.0185511
Tuvalu	4.1809e-07
Uganda	0.00190188
Ukraine	0.0486124
United Arab Emirates	0.00397174
United Kingdom	1.00129
United Republic of Tanzania	-0.0701159
United States of America	8.79279
Uruguay	0.0592125
Uzbekistan	0.188283
Vanuatu	4.02382e-05
Venezuela (Bolivarian Republic of)	0.196421
Viet Nam	0.466287
Yemen	3.98496e-05
Zambia	-0.0698269
Zimbabwe	-0.0644722

## Sheet: (d)
nation	health benefit
Afghanistan	0.0453293
Albania	0.0339335
Algeria	-0.0147226
Angola	-0.0611142
Antigua and Barbuda	3.23085e-06
Argentina	0.209803
Armenia	0.0290046
Australia	0.378389
Austria	0.272887
Azerbaijan	-0.01659
Bahamas	0.000400531
Bahrain	0.00253169
Bangladesh	1.66735
Barbados	0.000379416
Belarus	0.5119
Belgium	0.305438
Belize	0.00817339
Benin	-0.000968284
Bhutan	0.000946244
Bolivia	0.0301637
Botswana	-0.0113098
Brazil	1.18831
Brunei Darussalam	-0.000779236
Bulgaria	0.262925
Burkina Faso	0.0218268
Burundi	0.000632095
Cabo Verde	0.000298981
Cambodia	0.0230473
Cameroon	0.00545662
Canada	0.622484
Central African Republic	-0.000459385
Chad	0.00974849
Chile	0.0554684
China	41.7948
Colombia	0.231432
Comoros	5.67783e-05
Congo	0.00127048
Costa Rica	0.0461936
Côte d'Ivoire	0.0397469
Cuba	0.00361429
Cyprus	0.0101679
Czechia	1.10939
Democratic People's Republic of Korea (North Korea)	0.0552762
Democratic Republic of the Congo	0.0137934
Denmark	0.239738
Djibouti	-0.00171216
Dominican Republic	0.0502906
Ecuador	0.131048
Egypt	0.0156278
El Salvador	0.0353048
Eritrea	-0.0029764
Estonia	0.00575453
Ethiopia	0.00215238
Fiji	0.00580706
Finland	0.237804
France	2.65638
Gabon	-0.000186027
Gambia	0.000434855
Georgia	0.00975348
Germany	1.60629
Ghana	0.0132076
Greece	0.290572
Guatemala	0.0327706
Guinea	0.0127844
Guinea-Bissau	0.000196661
Guyana	0.0116413
Haiti	0.000611584
Honduras	0.0340018
Hungary	0.397444
Iceland	0.000342585
India	23.6907
Indonesia	1.96194
Iran	0.762649
Iraq	0.0981028
Ireland	0.467558
Israel	0.0645656
Italy	1.74182
Jamaica	0.00158778
Japan	0.707837
Jordan	0.0414737
Kazakhstan	0.203187
Kenya	-0.130277
Kuwait	0.00753877
Kyrgyzstan	0.00980147
Lao People's Democratic Republic	0.0162459
Latvia	-0.00374472
Lebanon	0.0275423
Lesotho	-0.023083
Liberia	0.00385549
Libya	-0.057762
Lithuania	0.0317845
Luxembourg	0.0191501
Madagascar	-0.0436817
Malawi	-0.0834349
Malaysia	0.394114
Mali	-0.0419895
Mauritania	-0.00562495
Mexico	0.399971
Mongolia	0.0831383
Morocco	-0.0918528
Mozambique	0.0184113
Myanmar	0.133305
Namibia	-0.0134431
Nepal	0.105807
Netherlands	0.44289
New Zealand	0.084
Nicaragua	0.0476732
Niger	0.0212067
Nigeria	0.00664308
Norway	0.0740865
Oman	0.0125464
Pakistan	3.69318
Panama	0.00730544
Papua New Guinea	0.0125625
Paraguay	0.00682377
Peru	0.129554
Philippines	0.29069
Poland	1.12431
Portugal	0.42343
Puerto Rico	0.000313638
Qatar	0.000866539
Republic of Korea (South Korea)	0.354778
Republic of Moldova	0.055397
Reunion	-0.00056287
Romania	0.103161
Russian Federation	1.00817
Rwanda	-0.0360326
Saint Kitts and Nevis	-7.231e-06
Saint Lucia	0.000115271
Saint Vincent and the Grenadines	2.4667e-05
Samoa	0.000167269
Sao Tome and Principe	0.000125448
Saudi Arabia	0.201185
Senegal	0.00675091
Seychelles	-2.23882e-05
Sierra Leone	0.000402988
Singapore	-0.000147178
Slovakia	0.0404747
Somalia	0.00127906
South Africa	-0.261868
Spain	2.99988
Sri Lanka	0.290981
Sudan	-0.109421
Suriname	0.00490908
Sweden	0.22954
Switzerland	0.208595
Syrian Arab Republic	0.0358917
Tajikistan	0.0162806
Thailand	1.81689
Timor-Leste	0.00147195
Togo	-0.00123152
Tokelau	-5.25496e-07
Tonga	2.51218e-06
Trinidad and Tobago	0.00589699
Tunisia	-0.293805
Turkey	0.581313
Turkmenistan	0.0659909
Tuvalu	3.49625e-07
Uganda	0.000877232
Ukraine	0.165176
United Arab Emirates	0.00762652
United Kingdom	1.07621
United Republic of Tanzania	-0.111013
United States of America	3.8249
Uruguay	0.0475519
Uzbekistan	0.639049
Vanuatu	0.000129773
Venezuela (Bolivarian Republic of)	0.290805
Viet Nam	0.908806
Yemen	0.00161716
Zambia	-0.0900274
Zimbabwe	-0.107835

## Sheet: (e)
nation	yield benefit
Afghanistan	0.246515
Albania	0.0783825
Algeria	0.79897
Angola	0.72855
Antigua and Barbuda	2.98722e-05
Argentina	1.17884
Armenia	0.0769754
Australia	1.67957
Austria	0.197518
Azerbaijan	0.105316
Bahamas	0.000833393
Bahrain	0.000309797
Bangladesh	1.77248
Barbados	0.0012361
Belarus	0.540474
Belgium	0.232171
Belize	0.0181581
Benin	0.130995
Bhutan	0.0068742
Bolivia	0.344975
Botswana	0.0964799
Brazil	5.9704
Brunei Darussalam	0.000675259
Bulgaria	0.119918
Burkina Faso	0.381956
Burundi	0.104762
Cabo Verde	0.00810578
Cambodia	0.759066
Cameroon	0.352593
Canada	0.952341
Central African Republic	0.0910996
Chad	0.231779
Chile	0.896472
China	13.6469
Colombia	1.18837
Comoros	0.00746096
Congo	0.0238408
Costa Rica	0.115578
Côte d'Ivoire	0.345728
Cuba	0.304994
Cyprus	0.0136823
Czechia	0.938538
Democratic People's Republic of Korea (North Korea)	0.404813
Democratic Republic of the Congo	0.262901
Denmark	0.147447
Djibouti	0.0292009
Dominican Republic	0.193893
Ecuador	0.352146
Egypt	6.74476
El Salvador	0.0925919
Eritrea	0.0931427
Estonia	0.06071
Ethiopia	0.783809
Fiji	0.00944114
Finland	0.0500563
France	1.36679
Gabon	0.0307144
Gambia	0.0216476
Georgia	0.0533082
Germany	0.934905
Ghana	0.11278
Greece	0.129554
Guatemala	0.684107
Guinea	0.361687
Guinea-Bissau	0.133427
Guyana	0.0579743
Haiti	0.147579
Honduras	0.112336
Hungary	0.208131
Iceland	0.0003274
India	14.3146
Indonesia	1.70208
Iran	2.58208
Iraq	0.435417
Ireland	0.132505
Israel	0.141316
Italy	0.425622
Jamaica	0.0284741
Japan	0.223858
Jordan	0.0129213
Kazakhstan	0.817405
Kenya	2.73285
Kuwait	0.0078075
Kyrgyzstan	0.299981
Lao People's Democratic Republic	0.0965978
Latvia	0.185361
Lebanon	0.016233
Lesotho	0.308779
Liberia	0.0687553
Libya	0.636924
Lithuania	0.282772
Luxembourg	0.0109085
Madagascar	1.43679
Malawi	1.26879
Malaysia	0.108229
Mali	1.96555
Mauritania	0.135622
Mexico	3.3361
Mongolia	0.0381069
Morocco	2.43233
Mozambique	0.296984
Myanmar	4.00969
Namibia	0.214483
Nepal	0.182951
Netherlands	0.505212
New Zealand	0.191361
Nicaragua	0.124753
Niger	0.241586
Nigeria	2.44469
Norway	0.0189448
Oman	0.00680246
Pakistan	0.968815
Panama	0.0382315
Papua New Guinea	0.062404
Paraguay	0.570904
Peru	1.26558
Philippines	0.4477
Poland	0.565581
Portugal	0.0926234
Puerto Rico	0.00355813
Qatar	0.00148344
Republic of Korea (South Korea)	0.123417
Republic of Moldova	0.222794
Reunion	0
Romania	0.319391
Russian Federation	4.26828
Rwanda	0.540364
Saint Kitts and Nevis	0.000103516
Saint Lucia	0.000443615
Saint Vincent and the Grenadines	0.000504315
Samoa	0.00310919
Sao Tome and Principe	0.00215081
Saudi Arabia	0.158847
Senegal	0.937605
Seychelles	0.000724588
Sierra Leone	0.0581642
Singapore	0.000247003
Slovakia	0.200903
Somalia	0.0604849
South Africa	6.23676
Spain	0.458435
Sri Lanka	0.0776679
Sudan	3.65059
Suriname	0.0143948
Sweden	0.0910796
Switzerland	0.116731
Syrian Arab Republic	0.503252
Tajikistan	0.328994
Thailand	0.621743
Timor-Leste	0.0211846
Togo	0.128342
Tokelau	3.07118e-05
Tonga	0.00301293
Trinidad and Tobago	0.00312491
Tunisia	2.28089
Turkey	4.53148
Turkmenistan	0.36544
Tuvalu	6.23687e-05
Uganda	0.78289
Ukraine	2.41658
United Arab Emirates	0.0138338
United Kingdom	0.433344
United Republic of Tanzania	4.50914
United States of America	7.08774
Uruguay	0.236449
Uzbekistan	1.00443
Vanuatu	0.00372257
Venezuela (Bolivarian Republic of)	0.46396
Viet Nam	0.864152
Yemen	0.108688
Zambia	1.99617
Zimbabwe	1.92603

## Sheet: (f)
nation	Climate impact
Afghanistan	-0.00669025
Albania	-0.00412863
Algeria	0.0054693
Angola	0.0168588
Antigua and Barbuda	5.54843e-06
Argentina	-0.0563221
Armenia	-0.00398533
Australia	-0.101796
Austria	-0.0226415
Azerbaijan	-0.00189919
Bahamas	0.00010562
Bahrain	0.00204229
Bangladesh	0.0863815
Barbados	0.000378019
Belarus	0.00206133
Belgium	-0.0203089
Belize	-0.00225242
Benin	-0.000504081
Bhutan	0.000173806
Bolivia	0.00827378
Botswana	-0.00309586
Brazil	-0.279391
Brunei Darussalam	-9.72365e-05
Bulgaria	-0.0391754
Burkina Faso	-0.00229595
Burundi	1.06219e-05
Cabo Verde	0.000800998
Cambodia	-0.00388247
Cameroon	-0.00801244
Canada	-0.191849
Central African Republic	-0.000509005
Chad	-0.000705206
Chile	-0.0180381
China	-0.156603
Colombia	-0.0247461
Comoros	0.000261591
Congo	-0.000882583
Costa Rica	-0.000919952
Côte d'Ivoire	0.00149004
Cuba	-0.00296219
Cyprus	0.000829004
Czechia	-0.0288916
Democratic People's Republic of Korea (North Korea)	0.000625503
Democratic Republic of the Congo	-0.00512501
Denmark	-0.0124214
Djibouti	-0.000483952
Dominican Republic	-0.0103807
Ecuador	-0.042737
Egypt	-0.0214582
El Salvador	0.00480988
Eritrea	-0.00244961
Estonia	-0.000310623
Ethiopia	8.24284e-06
Fiji	-0.00178693
Finland	-0.010608
France	-0.203766
Gabon	-0.000158832
Gambia	0.000364286
Georgia	-0.00121664
Germany	-0.133377
Ghana	0.00038713
Greece	-0.0182847
Guatemala	0.00453552
Guinea	0.00321254
Guinea-Bissau	-8.11089e-05
Guyana	-0.00239459
Haiti	-0.00035729
Honduras	-0.000529394
Hungary	-0.0368904
Iceland	-2.4417e-05
India	0.511229
Indonesia	0.065993
Iran	-0.053997
Iraq	-0.00610221
Ireland	-0.0123008
Israel	-0.000635864
Italy	-0.173328
Jamaica	1.44822e-05
Japan	-0.0126394
Jordan	-0.00369356
Kazakhstan	-0.0294554
Kenya	0.0199782
Kuwait	-0.00101775
Kyrgyzstan	-0.00203727
Lao People's Democratic Republic	-0.000128361
Latvia	-0.000582274
Lebanon	-0.000499799
Lesotho	-0.00945515
Liberia	-0.000767614
Libya	-0.0114295
Lithuania	0.000630447
Luxembourg	-0.000294941
Madagascar	0.0177789
Malawi	-0.00483081
Malaysia	0.0144235
Mali	-0.0338141
Mauritania	-0.000118936
Mexico	-0.0746985
Mongolia	0.0416197
Morocco	0.00761331
Mozambique	0.00199502
Myanmar	-0.021057
Namibia	-0.00265796
Nepal	-0.00958267
Netherlands	-0.00875723
New Zealand	0.0199448
Nicaragua	0.0121847
Niger	-0.0152166
Nigeria	-0.0148996
Norway	-0.00179341
Oman	0.000799966
Pakistan	0.187517
Panama	-0.000245109
Papua New Guinea	0.00404587
Paraguay	-0.00299159
Peru	-0.00390558
Philippines	-0.0410889
Poland	-0.0575575
Portugal	-0.0101524
Puerto Rico	7.47214e-05
Qatar	-2.84433e-06
Republic of Korea (South Korea)	0.00216261
Republic of Moldova	-0.00504617
Reunion	-0.00113916
Romania	-0.0138145
Russian Federation	0.008036
Rwanda	-0.000129745
Saint Kitts and Nevis	-2.53709e-05
Saint Lucia	0.00015563
Saint Vincent and the Grenadines	3.97905e-05
Samoa	6.22519e-05
Sao Tome and Principe	0.000402068
Saudi Arabia	0.00167839
Senegal	-0.00323422
Seychelles	-5.86158e-05
Sierra Leone	0.000590309
Singapore	2.97199e-06
Slovakia	-0.00411532
Somalia	-5.73857e-05
South Africa	0.0332515
Spain	-0.0634793
Sri Lanka	0.0208863
Sudan	-0.0314808
Suriname	-0.000117111
Sweden	-0.0150238
Switzerland	-0.00954758
Syrian Arab Republic	-0.00279323
Tajikistan	-0.00382696
Thailand	-0.0123796
Timor-Leste	0.000391851
Togo	-0.0002006
Tokelau	7.93932e-07
Tonga	5.60776e-05
Trinidad and Tobago	0.0010174
Tunisia	0.105156
Turkey	-0.0514127
Turkmenistan	-0.0041063
Tuvalu	1.77397e-05
Uganda	-0.00142513
Ukraine	-0.0194224
United Arab Emirates	-0.000817886
United Kingdom	-0.0726224
United Republic of Tanzania	0.035434
United States of America	-0.842062
Uruguay	-0.0125255
Uzbekistan	-0.028474
Vanuatu	1.14636e-05
Venezuela (Bolivarian Republic of)	-0.0211058
Viet Nam	-0.0115127
Yemen	-0.000521475
Zambia	-0.00317757
Zimbabwe	-0.00964459
