# Supplementary material for: Cost-effective mitigation of nitrogen pollution from global croplands
Source: Nature. 2023 Jan 4;613(7942):77–84. doi: 10.1038/s41586-022-05481-8 (PMC9842502; doi:10.1038/s41586-022-05481-8)
Supplement: Supplementary file 14 — Source Data Extended Data Fig. 6 [file 41586_2022_5481_MOESM14_ESM.xlsx]

## Sheet: ReadMe
About this file
source data for
Extended Data Fig. 6 | Upper limits of cost and benefit of N pollution abatement in croplands on a country scale
Tab name	Tab content
(a)	Total abatement cost
(b)	Total benefits
(c)	Ecosystem benefit
(d)	Health benefit
(e)	Yield benefit
(f)	Climate impact

## Sheet: (a)
nation	abatement cost
Afghanistan	0.00958349
Albania	0.0118412
Algeria	-0.00379224
Angola	-0.026178
Antigua and Barbuda	1.89746e-06
Argentina	0.0440023
Armenia	0.00467564
Australia	0.859456
Austria	0.0766173
Azerbaijan	-0.000476925
Bahamas	0.000106729
Bahrain	0.000392316
Bangladesh	0.689401
Barbados	0.00010389
Belarus	0.0986214
Belgium	0.27361
Belize	0.00240966
Benin	0.000403771
Bhutan	0.00180361
Bolivia	0.0118021
Botswana	-0.00197878
Brazil	3.81766
Brunei Darussalam	-4.41034e-05
Bulgaria	0.254484
Burkina Faso	0.107857
Burundi	0.000671848
Cabo Verde	0.000245088
Cambodia	0.00323513
Cameroon	0.00582061
Canada	0.119598
Central African Republic	0.000462971
Chad	0.0408503
Chile	-0.00762199
China	6.79597
Colombia	0.0949483
Comoros	5.61403e-05
Congo	0.000560183
Costa Rica	0.0129081
Côte d'Ivoire	0.0172307
Cuba	0.00333999
Cyprus	0.0034654
Czechia	0.194361
Democratic People's Republic of Korea (North Korea)	0.169379
Democratic Republic of the Congo	0.00795606
Denmark	0.128401
Djibouti	-0.0020211
Dominican Republic	0.0167345
Ecuador	0.0375447
Egypt	0.0178947
El Salvador	0.0126211
Eritrea	-0.00393336
Estonia	0.00112496
Ethiopia	0.00328156
Fiji	0.00218771
Finland	0.194447
France	0.828021
Gabon	0.000126435
Gambia	0.00275825
Georgia	0.00498708
Germany	0.454791
Ghana	0.00668451
Greece	0.0603772
Guatemala	0.00899039
Guinea	0.00516327
Guinea-Bissau	0.0002991
Guyana	0.00187095
Haiti	0.00126762
Honduras	0.0111162
Hungary	0.0921112
Iceland	0.000125984
India	4.28542
Indonesia	0.162637
Iran	0.0499996
Iraq	0.0177442
Ireland	0.282842
Israel	0.00601261
Italy	0.539829
Jamaica	0.000590544
Japan	0.105692
Jordan	0.00795926
Kazakhstan	0.0415791
Kenya	-0.124995
Kuwait	0.00154106
Kyrgyzstan	0.00173642
Lao People's Democratic Republic	0.00176731
Latvia	-5.21948e-05
Lebanon	0.00472258
Lesotho	-0.0101862
Liberia	0.00171328
Libya	-0.0262668
Lithuania	0.00312374
Luxembourg	0.00448262
Madagascar	-0.012896
Malawi	-0.0817304
Malaysia	0.425508
Mali	-0.028709
Mauritania	-0.00580595
Mexico	0.0952761
Mongolia	0.0107466
Morocco	-0.0338002
Mozambique	0.00995824
Myanmar	0.0187996
Namibia	-0.0117025
Nepal	0.0148797
Netherlands	0.0298155
New Zealand	0.0239537
Nicaragua	0.00973163
Niger	0.0226618
Nigeria	0.017373
Norway	0.00599706
Oman	0.00157608
Pakistan	0.985128
Panama	0.00239178
Papua New Guinea	0.027861
Paraguay	0.00305169
Peru	0.0339715
Philippines	0.0350085
Poland	0.0872767
Portugal	0.0345477
Puerto Rico	0.000157433
Qatar	3.28969e-06
Republic of Korea (South Korea)	0.0400042
Republic of Moldova	0.0125844
Reunion	-0.000235059
Romania	0.0126847
Russian Federation	0.186976
Rwanda	-0.0558121
Saint Kitts and Nevis	-3.06954e-06
Saint Lucia	4.68215e-05
Saint Vincent and the Grenadines	9.05491e-06
Samoa	2.46067e-05
Sao Tome and Principe	8.03564e-05
Saudi Arabia	0.0140239
Senegal	0.0273649
Seychelles	-1.36258e-05
Sierra Leone	0.000294436
Singapore	-2.14838e-05
Slovakia	0.00947828
Somalia	0.0011581
South Africa	-0.133415
Spain	0.325599
Sri Lanka	0.0228232
Sudan	-0.201876
Suriname	0.00227319
Sweden	0.0953867
Switzerland	0.0161977
Syrian Arab Republic	0.0656842
Tajikistan	0.00365057
Thailand	1.35503
Timor-Leste	0.000231618
Togo	-0.000555585
Tokelau	1.06598e-06
Tonga	2.14443e-05
Trinidad and Tobago	0.00163566
Tunisia	-0.1026
Turkey	0.131118
Turkmenistan	0.0104227
Tuvalu	1.46894e-06
Uganda	0.00221661
Ukraine	0.0559535
United Arab Emirates	0.000332465
United Kingdom	0.203803
United Republic of Tanzania	-0.0594491
United States of America	1.12189
Uruguay	0.0184997
Uzbekistan	0.0991672
Vanuatu	7.96749e-05
Venezuela (Bolivarian Republic of)	0.0857502
Viet Nam	0.0924329
Yemen	0.000447576
Zambia	-0.0526103
Zimbabwe	-0.0469824

## Sheet: (b)
nation	total benefit
Afghanistan	0.592883
Albania	0.214763
Algeria	1.08713
Angola	0.830078
Antigua and Barbuda	6.17732e-05
Argentina	5.50252
Armenia	0.235291
Australia	9.15568
Austria	1.87928
Azerbaijan	0.0429241
Bahamas	0.00579706
Bahrain	0.013655
Bangladesh	8.03325
Barbados	0.00435944
Belarus	1.94655
Belgium	1.98809
Belize	0.0945089
Benin	0.192453
Bhutan	0.0126577
Bolivia	0.809115
Botswana	0.10587
Brazil	15.4042
Brunei Darussalam	-0.00437341
Bulgaria	0.994121
Burkina Faso	1.05532
Burundi	0.159779
Cabo Verde	0.0135905
Cambodia	1.18739
Cameroon	0.542906
Canada	10.4
Central African Republic	0.134617
Chad	0.513093
Chile	1.71669
China	166.266
Colombia	3.08186
Comoros	0.0118581
Congo	0.0418532
Costa Rica	0.512386
Côte d'Ivoire	0.719873
Cuba	0.464894
Cyprus	0.0762821
Czechia	6.35266
Democratic People's Republic of Korea (North Korea)	0.719647
Democratic Republic of the Congo	0.47615
Denmark	0.960565
Djibouti	0.0363622
Dominican Republic	0.650976
Ecuador	1.4808
Egypt	10.3002
El Salvador	0.303136
Eritrea	0.159514
Estonia	0.18463
Ethiopia	1.60794
Fiji	0.0456781
Finland	1.40918
France	17.1313
Gabon	0.0453085
Gambia	0.0469387
Georgia	0.117362
Germany	10.6278
Ghana	0.235725
Greece	1.62893
Guatemala	1.13382
Guinea	0.600169
Guinea-Bissau	0.20146
Guyana	0.119262
Haiti	0.221971
Honduras	0.283713
Hungary	2.85214
Iceland	0.00191756
India	98.0545
Indonesia	8.26352
Iran	6.2731
Iraq	0.947711
Ireland	3.40883
Israel	0.547465
Italy	9.68234
Jamaica	0.0528273
Japan	4.43896
Jordan	0.147719
Kazakhstan	2.39128
Kenya	3.41255
Kuwait	0.0443285
Kyrgyzstan	0.386197
Lao People's Democratic Republic	0.185593
Latvia	0.419959
Lebanon	0.0966835
Lesotho	0.322799
Liberia	0.117568
Libya	0.796196
Lithuania	0.848785
Luxembourg	0.127517
Madagascar	2.01031
Malawi	1.57539
Malaysia	2.13401
Mali	2.801
Mauritania	0.214215
Mexico	8.92253
Mongolia	0.421996
Morocco	2.56218
Mozambique	0.528887
Myanmar	6.22971
Namibia	0.110073
Nepal	0.797897
Netherlands	3.0655
New Zealand	1.61093
Nicaragua	0.386241
Niger	0.594835
Nigeria	3.80322
Norway	0.381529
Oman	0.0697348
Pakistan	13.3604
Panama	0.131255
Papua New Guinea	0.166142
Paraguay	1.8994
Peru	2.68699
Philippines	1.52567
Poland	6.92734
Portugal	2.1644
Puerto Rico	0.00747258
Qatar	0.0052588
Republic of Korea (South Korea)	1.84301
Republic of Moldova	0.517018
Reunion	0.0202663
Romania	0.962034
Russian Federation	9.13901
Rwanda	0.648793
Saint Kitts and Nevis	0.000106915
Saint Lucia	0.0010709
Saint Vincent and the Grenadines	0.000885665
Samoa	0.00544452
Sao Tome and Principe	0.00391257
Saudi Arabia	1.00713
Senegal	1.32925
Seychelles	0.00089464
Sierra Leone	0.0890936
Singapore	-0.000263078
Slovakia	0.63214
Somalia	0.0953245
South Africa	7.78616
Spain	15.3254
Sri Lanka	1.12889
Sudan	4.35912
Suriname	0.0352182
Sweden	1.47854
Switzerland	1.39252
Syrian Arab Republic	0.685055
Tajikistan	0.538775
Thailand	8.56708
Timor-Leste	0.0339352
Togo	0.187263
Tokelau	4.47767e-05
Tonga	0.00456858
Trinidad and Tobago	0.0458909
Tunisia	2.15566
Turkey	9.14476
Turkmenistan	0.980389
Tuvalu	0.00010722
Uganda	1.1823
Ukraine	5.0069
United Arab Emirates	0.0499954
United Kingdom	6.80493
United Republic of Tanzania	6.02419
United States of America	63.3058
Uruguay	1.24921
Uzbekistan	3.42127
Vanuatu	0.0061052
Venezuela (Bolivarian Republic of)	2.11005
Viet Nam	4.84175
Yemen	0.164716
Zambia	2.50776
Zimbabwe	2.38256

## Sheet: (c)
nation	ecosystem benefit
Afghanistan	0.0874382
Albania	0.0438207
Algeria	-0.0778471
Angola	-0.12029
Antigua and Barbuda	8.65215e-06
Argentina	1.00315
Armenia	0.0705311
Australia	5.54647
Austria	1.09192
Azerbaijan	-0.0503319
Bahamas	0.0036106
Bahrain	0.00764465
Bangladesh	2.18392
Barbados	0.00140255
Belarus	0.321693
Belgium	1.11221
Belize	0.0504014
Benin	-0.000693385
Bhutan	0.000581573
Bolivia	0.0356166
Botswana	-0.0119717
Brazil	4.16834
Brunei Darussalam	-0.00374974
Bulgaria	0.330426
Burkina Faso	0.0226408
Burundi	0.00140936
Cabo Verde	0.000227543
Cambodia	0.0135933
Cameroon	0.00918678
Canada	6.09861
Central African Republic	4.47816e-06
Chad	0.00744803
Chile	0.277654
China	68.2122
Colombia	0.799154
Comoros	0.000372661
Congo	0.00367721
Costa Rica	0.233978
Côte d'Ivoire	0.102806
Cuba	0.00559279
Cyprus	0.0377022
Czechia	2.72402
Democratic People's Republic of Korea (North Korea)	0.0649585
Democratic Republic of the Congo	0.0542017
Denmark	0.241268
Djibouti	-0.00329067
Dominican Republic	0.257441
Ecuador	0.690552
Egypt	0.179661
El Salvador	0.085219
Eritrea	-0.020786
Estonia	0.0193867
Ethiopia	0.0060532
Fiji	0.0168996
Finland	0.878784
France	10.1524
Gabon	-2.19174e-05
Gambia	0.000928894
Georgia	0.0225899
Germany	6.27532
Ghana	0.0347055
Greece	0.917284
Guatemala	0.0306052
Guinea	0.0237139
Guinea-Bissau	0.00107314
Guyana	0.00701713
Haiti	0.000364346
Honduras	0.0408084
Hungary	1.72217
Iceland	0.000909785
India	33.7525
Indonesia	1.80736
Iran	1.04149
Iraq	0.0659288
Ireland	2.29302
Israel	0.222989
Italy	6.0386
Jamaica	0.0067479
Japan	2.73981
Jordan	0.0609633
Kazakhstan	0.474773
Kenya	-0.368771
Kuwait	0.0212425
Kyrgyzstan	0.00243476
Lao People's Democratic Republic	0.0086869
Latvia	-0.0116699
Lebanon	0.0229119
Lesotho	-0.0765949
Liberia	0.00556363
Libya	-0.0173344
Lithuania	0.100663
Luxembourg	0.0677259
Madagascar	-0.0470102
Malawi	-0.116987
Malaysia	1.18629
Mali	-0.134641
Mauritania	-0.00447118
Mexico	3.13285
Mongolia	0.16024
Morocco	-0.267991
Mozambique	0.0373689
Myanmar	0.0817371
Namibia	-0.179368
Nepal	0.333146
Netherlands	1.53452
New Zealand	1.08063
Nicaragua	0.076085
Niger	0.0683995
Nigeria	0.142979
Norway	0.218648
Oman	0.0336324
Pakistan	5.02375
Panama	0.0583658
Papua New Guinea	0.0353872
Paraguay	0.0251913
Peru	0.508767
Philippines	0.361414
Poland	4.07654
Portugal	1.31067
Puerto Rico	0.00151811
Qatar	0.00159421
Republic of Korea (South Korea)	0.980676
Republic of Moldova	0.0771401
Reunion	-0.000227406
Romania	0.214723
Russian Federation	0.235043
Rwanda	-0.0684687
Saint Kitts and Nevis	-1.67609e-05
Saint Lucia	7.339e-05
Saint Vincent and the Grenadines	5.14277e-05
Samoa	0.000274746
Sao Tome and Principe	0.000120782
Saudi Arabia	0.425135
Senegal	0.0125808
Seychelles	-9.54862e-05
Sierra Leone	0.000471957
Singapore	-0.000389838
Slovakia	0.15123
Somalia	0.00223508
South Africa	-0.945282
Spain	9.55462
Sri Lanka	0.44338
Sudan	-0.647385
Suriname	0.00227278
Sweden	0.891487
Switzerland	0.837005
Syrian Arab Republic	0.019553
Tajikistan	0.0252442
Thailand	4.22567
Timor-Leste	0.000730295
Togo	-0.0017733
Tokelau	-3.37361e-07
Tonga	4.00728e-06
Trinidad and Tobago	0.027203
Tunisia	-0.635949
Turkey	2.48412
Turkmenistan	0.0764864
Tuvalu	5.16877e-07
Uganda	0.00823221
Ukraine	0.205732
United Arab Emirates	0.0171591
United Kingdom	4.10434
United Republic of Tanzania	-0.269657
United States of America	35.935
Uruguay	0.239546
Uzbekistan	0.7706
Vanuatu	0.000160446
Venezuela (Bolivarian Republic of)	0.783136
Viet Nam	1.89699
Yemen	0.000329642
Zambia	-0.264387
Zimbabwe	-0.246878

## Sheet: (d)
nation	health benefit
Afghanistan	0.0770091
Albania	0.0562931
Algeria	-0.0373481
Angola	-0.154399
Antigua and Barbuda	4.3826e-06
Argentina	0.480779
Armenia	0.0521194
Australia	1.02522
Austria	0.505957
Azerbaijan	-0.0416478
Bahamas	0.000861563
Bahrain	0.00409901
Bangladesh	3.12942
Barbados	0.000834968
Belarus	0.881269
Belgium	0.542013
Belize	0.0184658
Benin	-0.0029901
Bhutan	0.00164171
Bolivia	0.0684513
Botswana	-0.0246855
Brazil	2.47821
Brunei Darussalam	-0.00156769
Bulgaria	0.410171
Burkina Faso	0.0502428
Burundi	0.00121885
Cabo Verde	0.000636891
Cambodia	0.0379475
Cameroon	0.0105046
Canada	1.42728
Central African Republic	-0.00167582
Chad	0.021669
Chile	0.107103
China	77.6941
Colombia	0.517685
Comoros	0.000108741
Congo	0.00303997
Costa Rica	0.105693
Côte d'Ivoire	0.0974185
Cuba	0.00390915
Cyprus	0.0174692
Czechia	2.0257
Democratic People's Republic of Korea (North Korea)	0.103221
Democratic Republic of the Congo	0.0312268
Denmark	0.425704
Djibouti	-0.00380577
Dominican Republic	0.110049
Ecuador	0.292296
Egypt	0.0185774
El Salvador	0.075622
Eritrea	-0.00640668
Estonia	0.00935186
Ethiopia	0.0051419
Fiji	0.0158826
Finland	0.435041
France	4.81056
Gabon	-0.000628715
Gambia	0.00093899
Georgia	0.0156721
Germany	2.86291
Ghana	0.0315749
Greece	0.530266
Guatemala	0.0738401
Guinea	0.0316489
Guinea-Bissau	0.000304416
Guyana	0.0269795
Haiti	0.000490694
Honduras	0.0747756
Hungary	0.729489
Iceland	0.000533967
India	42.468
Indonesia	3.8563
Iran	1.39674
Iraq	0.171896
Ireland	0.844664
Israel	0.112953
Italy	3.12808
Jamaica	0.00335806
Japan	1.37232
Jordan	0.0699903
Kazakhstan	0.374251
Kenya	-0.332102
Kuwait	0.0120957
Kyrgyzstan	0.0141744
Lao People's Democratic Republic	0.0321003
Latvia	-0.00993624
Lebanon	0.0497761
Lesotho	-0.0570773
Liberia	0.0094149
Libya	-0.13376
Lithuania	0.0540279
Luxembourg	0.034413
Madagascar	-0.110457
Malawi	-0.207385
Malaysia	0.775166
Mali	-0.102137
Mauritania	-0.0121463
Mexico	0.838438
Mongolia	0.177111
Morocco	-0.223671
Mozambique	0.0446289
Myanmar	0.223743
Namibia	-0.0304005
Nepal	0.197112
Netherlands	0.779365
New Zealand	0.229122
Nicaragua	0.114396
Niger	0.0393437
Nigeria	0.00375722
Norway	0.126969
Oman	0.025332
Pakistan	6.75056
Panama	0.0157151
Papua New Guinea	0.0342829
Paraguay	0.0118562
Peru	0.282628
Philippines	0.521815
Poland	1.97743
Portugal	0.721978
Puerto Rico	0.000564343
Qatar	0.00144143
Republic of Korea (South Korea)	0.67568
Republic of Moldova	0.0932743
Reunion	-0.00138817
Romania	0.161247
Russian Federation	1.82152
Rwanda	-0.0931928
Saint Kitts and Nevis	-1.36279e-05
Saint Lucia	0.000221852
Saint Vincent and the Grenadines	4.95793e-05
Samoa	0.000461893
Sao Tome and Principe	0.000280766
Saudi Arabia	0.342532
Senegal	0.0138243
Seychelles	-5.52363e-05
Sierra Leone	0.000957241
Singapore	-0.000245849
Slovakia	0.0695578
Somalia	0.00240274
South Africa	-0.647252
Spain	5.12813
Sri Lanka	0.554209
Sudan	-0.247231
Suriname	0.0114362
Sweden	0.412865
Switzerland	0.387181
Syrian Arab Republic	0.0607119
Tajikistan	0.0227511
Thailand	3.41756
Timor-Leste	0.00267751
Togo	-0.00333466
Tokelau	-1.51595e-06
Tonga	5.44485e-06
Trinidad and Tobago	0.0132799
Tunisia	-0.704218
Turkey	1.03638
Turkmenistan	0.119794
Tuvalu	5.84068e-07
Uganda	0.000742004
Ukraine	0.264174
United Arab Emirates	0.0126649
United Kingdom	1.91815
United Republic of Tanzania	-0.282519
United States of America	8.71777
Uruguay	0.106725
Uzbekistan	1.1712
Vanuatu	0.000352778
Venezuela (Bolivarian Republic of)	0.64592
Viet Nam	1.65669
Yemen	0.00172427
Zambia	-0.219853
Zimbabwe	-0.252766

## Sheet: (e)
nation	yield benefit
Afghanistan	0.433174
Albania	0.117574
Algeria	1.19846
Angola	1.09283
Antigua and Barbuda	4.48083e-05
Argentina	4.05849
Armenia	0.115463
Australia	2.65609
Austria	0.297438
Azerbaijan	0.136249
Bahamas	0.00125009
Bahrain	0.000464695
Bangladesh	2.65872
Barbados	0.00185416
Belarus	0.742133
Belgium	0.348257
Belize	0.0272371
Benin	0.196493
Bhutan	0.0103113
Bolivia	0.699187
Botswana	0.14472
Brazil	8.9556
Brunei Darussalam	0.00101289
Bulgaria	0.281273
Burkina Faso	0.984059
Burundi	0.157144
Cabo Verde	0.0121587
Cambodia	1.1386
Cameroon	0.52889
Canada	3.01001
Central African Republic	0.136649
Chad	0.484475
Chile	1.34471
China	20.4703
Colombia	1.78255
Comoros	0.0111914
Congo	0.0357612
Costa Rica	0.173366
Côte d'Ivoire	0.518593
Cuba	0.457491
Cyprus	0.0205235
Czechia	1.6234
Democratic People's Republic of Korea (North Korea)	0.551025
Democratic Republic of the Congo	0.394352
Denmark	0.302392
Djibouti	0.0438014
Dominican Republic	0.290839
Ecuador	0.528219
Egypt	10.1171
El Salvador	0.138888
Eritrea	0.188442
Estonia	0.156111
Ethiopia	1.59674
Fiji	0.0141617
Finland	0.102863
France	2.3127
Gabon	0.0460716
Gambia	0.0448128
Georgia	0.0799623
Germany	1.58406
Ghana	0.16917
Greece	0.19433
Guatemala	1.02616
Guinea	0.54253
Guinea-Bissau	0.20014
Guyana	0.0869614
Haiti	0.221369
Honduras	0.168504
Hungary	0.426603
Iceland	0.0004911
India	21.4719
Indonesia	2.55312
Iran	3.87312
Iraq	0.714209
Ireland	0.279859
Israel	0.211973
Italy	0.638434
Jamaica	0.0427111
Japan	0.335786
Jordan	0.019382
Kazakhstan	1.56312
Kenya	4.09927
Kuwait	0.0117113
Kyrgyzstan	0.371031
Lao People's Democratic Republic	0.144897
Latvia	0.441977
Lebanon	0.0243496
Lesotho	0.463169
Liberia	0.103133
Libya	0.955386
Lithuania	0.693648
Luxembourg	0.0255874
Madagascar	2.15518
Malawi	1.90318
Malaysia	0.162343
Mali	3.06173
Mauritania	0.230917
Mexico	5.00415
Mongolia	0.0551648
Morocco	3.04845
Mozambique	0.445476
Myanmar	5.93914
Namibia	0.321724
Nepal	0.274426
Netherlands	0.757819
New Zealand	0.287042
Nicaragua	0.187129
Niger	0.497871
Nigeria	3.66703
Norway	0.0371822
Oman	0.0102037
Pakistan	1.45322
Panama	0.0573473
Papua New Guinea	0.093606
Paraguay	1.86447
Peru	1.89836
Philippines	0.67155
Poland	0.914141
Portugal	0.138935
Puerto Rico	0.0053372
Qatar	0.00222517
Republic of Korea (South Korea)	0.185126
Republic of Moldova	0.350178
Reunion	0.0226888
Romania	0.595849
Russian Federation	7.07676
Rwanda	0.810546
Saint Kitts and Nevis	0.000155275
Saint Lucia	0.000665423
Saint Vincent and the Grenadines	0.000756473
Samoa	0.00466379
Sao Tome and Principe	0.00322622
Saudi Arabia	0.238271
Senegal	1.30513
Seychelles	0.00108688
Sierra Leone	0.0872462
Singapore	0.000370504
Slovakia	0.414267
Somalia	0.0907273
South Africa	9.35514
Spain	0.687652
Sri Lanka	0.116502
Sudan	5.27604
Suriname	0.0215922
Sweden	0.184828
Switzerland	0.175097
Syrian Arab Republic	0.606769
Tajikistan	0.493491
Thailand	0.932614
Timor-Leste	0.0302498
Togo	0.192513
Tokelau	4.60676e-05
Tonga	0.0045194
Trinidad and Tobago	0.00468736
Tunisia	3.42134
Turkey	5.66068
Turkmenistan	0.787017
Tuvalu	9.3553e-05
Uganda	1.17433
Ukraine	4.55075
United Arab Emirates	0.0207507
United Kingdom	0.833883
United Republic of Tanzania	6.55127
United States of America	19.2495
Uruguay	0.911808
Uzbekistan	1.49964
Vanuatu	0.00558386
Venezuela (Bolivarian Republic of)	0.69594
Viet Nam	1.29623
Yemen	0.163031
Zambia	2.99425
Zimbabwe	2.88904

## Sheet: (f)
nation	Climate impact
Afghanistan	-0.00473893
Albania	-0.00292444
Algeria	0.00387409
Angola	0.0119417
Antigua and Barbuda	3.93014e-06
Argentina	-0.0398948
Armenia	-0.00282294
Australia	-0.0721058
Austria	-0.0160377
Azerbaijan	-0.00134526
Bahamas	7.48139e-05
Bahrain	0.00144662
Bangladesh	0.0611869
Barbados	0.000267764
Belarus	0.00146011
Belgium	-0.0143855
Belize	-0.00159546
Benin	-0.000357057
Bhutan	0.000123113
Bolivia	0.0058606
Botswana	-0.0021929
Brazil	-0.197902
Brunei Darussalam	-6.88758e-05
Bulgaria	-0.0277493
Burkina Faso	-0.0016263
Burundi	7.52382e-06
Cabo Verde	0.000567374
Cambodia	-0.00275008
Cameroon	-0.00567548
Canada	-0.135893
Central African Republic	-0.000360545
Chad	-0.000499521
Chile	-0.012777
China	-0.110927
Colombia	-0.0175285
Comoros	0.000185294
Congo	-0.000625163
Costa Rica	-0.000651632
Côte d'Ivoire	0.00105544
Cuba	-0.00209822
Cyprus	0.000587211
Czechia	-0.0204649
Democratic People's Republic of Korea (North Korea)	0.000443065
Democratic Republic of the Congo	-0.00363022
Denmark	-0.0087985
Djibouti	-0.000342799
Dominican Republic	-0.00735303
Ecuador	-0.030272
Egypt	-0.0151996
El Salvador	0.003407
Eritrea	-0.00173514
Estonia	-0.000220024
Ethiopia	5.83868e-06
Fiji	-0.00126574
Finland	-0.00751398
France	-0.144334
Gabon	-0.000112506
Gambia	0.000258036
Georgia	-0.000861786
Germany	-0.0944753
Ghana	0.000274217
Greece	-0.0129517
Guatemala	0.00321266
Guinea	0.00227555
Guinea-Bissau	-5.74522e-05
Guyana	-0.00169617
Haiti	-0.00025308
Honduras	-0.000374987
Hungary	-0.0261307
Iceland	-1.72954e-05
India	0.362121
Indonesia	0.046745
Iran	-0.0382479
Iraq	-0.0043224
Ireland	-0.00871305
Israel	-0.000450404
Italy	-0.122774
Jamaica	1.02582e-05
Japan	-0.00895292
Jordan	-0.00261627
Kazakhstan	-0.0208642
Kenya	0.0141512
Kuwait	-0.000720906
Kyrgyzstan	-0.00144307
Lao People's Democratic Republic	-9.09227e-05
Latvia	-0.000412444
Lebanon	-0.000354024
Lesotho	-0.0066974
Liberia	-0.000543727
Libya	-0.0080959
Lithuania	0.000446567
Luxembourg	-0.000208917
Madagascar	0.0125934
Malawi	-0.00342182
Malaysia	0.0102166
Mali	-0.0239516
Mauritania	-8.42464e-05
Mexico	-0.0529114
Mongolia	0.0294806
Morocco	0.00539276
Mozambique	0.00141314
Myanmar	-0.0149154
Namibia	-0.00188272
Nepal	-0.00678772
Netherlands	-0.00620304
New Zealand	0.0141275
Nicaragua	0.00863081
Niger	-0.0107784
Nigeria	-0.0105539
Norway	-0.00127033
Oman	0.000566642
Pakistan	0.132825
Panama	-0.000173619
Papua New Guinea	0.00286583
Paraguay	-0.00211904
Peru	-0.00276645
Philippines	-0.0291046
Poland	-0.0407699
Portugal	-0.00719132
Puerto Rico	5.29277e-05
Qatar	-2.01473e-06
Republic of Korea (South Korea)	0.00153185
Republic of Moldova	-0.00357437
Reunion	-0.000806904
Romania	-0.00978525
Russian Federation	0.00569217
Rwanda	-9.19026e-05
Saint Kitts and Nevis	-1.79711e-05
Saint Lucia	0.000110238
Saint Vincent and the Grenadines	2.8185e-05
Samoa	4.40951e-05
Sao Tome and Principe	0.000284798
Saudi Arabia	0.00118886
Senegal	-0.00229091
Seychelles	-4.15195e-05
Sierra Leone	0.000418135
Singapore	2.10516e-06
Slovakia	-0.00291502
Somalia	-4.06482e-05
South Africa	0.0235532
Spain	-0.0449645
Sri Lanka	0.0147945
Sudan	-0.0222989
Suriname	-8.29539e-05
Sweden	-0.0106419
Switzerland	-0.00676287
Syrian Arab Republic	-0.00197854
Tajikistan	-0.00271077
Thailand	-0.00876888
Timor-Leste	0.000277561
Togo	-0.000142092
Tokelau	5.62368e-07
Tonga	3.97217e-05
Trinidad and Tobago	0.000720661
Tunisia	0.0744852
Turkey	-0.0364174
Turkmenistan	-0.00290863
Tuvalu	1.25656e-05
Uganda	-0.00100947
Ukraine	-0.0137575
United Arab Emirates	-0.000579336
United Kingdom	-0.0514409
United Republic of Tanzania	0.0250991
United States of America	-0.59646
Uruguay	-0.00887222
Uzbekistan	-0.0201691
Vanuatu	8.12007e-06
Venezuela (Bolivarian Republic of)	-0.0149499
Viet Nam	-0.00815484
Yemen	-0.000369378
Zambia	-0.00225078
Zimbabwe	-0.00683158
